# Supplementary material for: Network Pharmacology-Based Investigation of the Molecular Mechanisms of the Chinese Herbal Formula Shenyi in the Treatment of Diabetic Nephropathy
Source: Front Med (Lausanne). 2022 Jun 10;9:898624. doi: 10.3389/fmed.2022.898624 (PMC9226379; doi:10.3389/fmed.2022.898624)
Supplement: Supplementary Table S1 — Information on active ingredients of 7 herbs (except Psoralea corylifolia) in SY. [file Table_1.XLSX]

## Sheet: Sheet1
Description	P value	LogP	Enrichment	Z-score	#TotalGeneInLibrary	#GeneInGO	#GeneInHitList	#GeneInGOAndHitList	%InGO	STDV %InGO	GeneID	Hits	Log(q-value)
hsa05200 Pathways in cancer	5.93796e-24	-23.2264	58.7103	28.3891	28160	395	17	14	82.3529	9.24594	207|595|836|1950|1956|3091|3320|3569|3725|4318|4609|5743|7157|7422	AKT1|CCND1|CASP3|EGF|EGFR|HIF1A|HSP90AA1|IL6|JUN|MMP9|MYC|PTGS2|TP53|VEGFA	-20.3271
hsa05205 Proteoglycans in cancer	2.04116e-22	-21.6901	91.1819	32.8524	28160	218	17	12	70.5882	11.051	207|595|836|1956|2099|3091|3569|4318|4609|7124|7157|7422	AKT1|CCND1|CASP3|EGFR|ESR1|HIF1A|IL6|MMP9|MYC|TNF|TP53|VEGFA	-19.0919
ko05205 Proteoglycans in cancer	2.47648e-20	-19.6062	89.7595	31.1936	28160	203	17	11	64.7059	11.5904	207|595|836|1956|2099|3091|4318|4609|7124|7157|7422	AKT1|CCND1|CASP3|EGFR|ESR1|HIF1A|MMP9|MYC|TNF|TP53|VEGFA	-17.184
hsa05219 Bladder cancer	1.55397e-16	-15.8086	282.812	44.3812	28160	41	17	7	41.1765	11.9365	595|1950|1956|4318|4609|7157|7422	CCND1|EGF|EGFR|MMP9|MYC|TP53|VEGFA	-13.6083
ko05219 Bladder cancer	1.55397e-16	-15.8086	282.812	44.3812	28160	41	17	7	41.1765	11.9365	595|1950|1956|4318|4609|7157|7422	CCND1|EGF|EGFR|MMP9|MYC|TP53|VEGFA	-13.6083
ko04657 IL-17 signaling pathway	2.46659e-16	-15.6079	142.492	33.591	28160	93	17	8	47.0588	12.1058	836|3320|3553|3569|3725|4318|5743|7124	CASP3|HSP90AA1|IL1B|IL6|JUN|MMP9|PTGS2|TNF	-13.5351
hsa05161 Hepatitis B	2.90346e-16	-15.5371	84.2273	27.2994	28160	177	17	9	52.9412	12.1058	207|595|836|3569|3725|4318|4609|7124|7157	AKT1|CCND1|CASP3|IL6|JUN|MMP9|MYC|TNF|TP53	-13.5351
hsa04657 IL-17 signaling pathway	2.94227e-16	-15.5313	139.492	33.2317	28160	95	17	8	47.0588	12.1058	836|3320|3553|3569|3725|4318|5743|7124	CASP3|HSP90AA1|IL1B|IL6|JUN|MMP9|PTGS2|TNF	-13.5351
ko04933 AGE-RAGE signaling pathway in diabetic complications	4.13938e-16	-15.3831	133.856	32.5459	28160	99	17	8	47.0588	12.1058	207|595|836|3553|3569|3725|7124|7422	AKT1|CCND1|CASP3|IL1B|IL6|JUN|TNF|VEGFA	-13.438
hsa04933 AGE-RAGE signaling pathway in diabetic complications	7.86303e-16	-15.1044	123.848	31.291	28160	107	17	8	47.0588	12.1058	207|595|836|3553|3569|3725|7124|7422	AKT1|CCND1|CASP3|IL1B|IL6|JUN|TNF|VEGFA	-13.2132
ko04668 TNF signaling pathway	8.48965e-16	-15.0711	122.702	31.144	28160	108	17	8	47.0588	12.1058	207|836|3553|3569|3725|4318|5743|7124	AKT1|CASP3|IL1B|IL6|JUN|MMP9|PTGS2|TNF	-13.2132
hsa04668 TNF signaling pathway	1.42362e-15	-14.8466	115.233	30.1689	28160	115	17	8	47.0588	12.1058	207|836|3553|3569|3725|4318|5743|7124	AKT1|CASP3|IL1B|IL6|JUN|MMP9|PTGS2|TNF	-13.0265
ko05418 Fluid shear stress and atherosclerosis	8.01138e-15	-14.0963	93.3223	27.1069	28160	142	17	8	47.0588	12.1058	207|3320|3553|3725|4318|7124|7157|7422	AKT1|HSP90AA1|IL1B|JUN|MMP9|TNF|TP53|VEGFA	-12.3677
hsa04010 MAPK signaling pathway	8.11101e-15	-14.0909	58.4637	22.6553	28160	255	17	9	52.9412	12.1058	207|836|1950|1956|3553|3725|4609|7124|7157	AKT1|CASP3|EGF|EGFR|IL1B|JUN|MYC|TNF|TP53	-12.3677
ko04010 MAPK signaling pathway	8.11101e-15	-14.0909	58.4637	22.6553	28160	255	17	9	52.9412	12.1058	207|836|1950|1956|3553|3725|4609|7124|7157	AKT1|CASP3|EGF|EGFR|IL1B|JUN|MYC|TNF|TP53	-12.3677
ko05224 Breast cancer	8.98018e-15	-14.0467	92.0261	26.9149	28160	144	17	8	47.0588	12.1058	207|595|1950|1956|2099|3725|4609|7157	AKT1|CCND1|EGF|EGFR|ESR1|JUN|MYC|TP53	-12.3516
hsa05418 Fluid shear stress and atherosclerosis	1.12291e-14	-13.9497	89.539	26.5425	28160	148	17	8	47.0588	12.1058	207|3320|3553|3725|4318|7124|7157|7422	AKT1|HSP90AA1|IL1B|JUN|MMP9|TNF|TP53|VEGFA	-12.2808
hsa05224 Breast cancer	2.3441e-14	-13.63	81.801	25.3489	28160	162	17	8	47.0588	12.1058	207|595|1950|1956|2099|3725|4609|7157	AKT1|CCND1|EGF|EGFR|ESR1|JUN|MYC|TP53	-11.986
hsa05160 Hepatitis C	3.30589e-14	-13.4807	78.4128	24.8082	28160	169	17	8	47.0588	12.1058	207|595|836|1950|1956|4609|7124|7157	AKT1|CCND1|CASP3|EGF|EGFR|MYC|TNF|TP53	-11.8602
hsa01522 Endocrine resistance	8.09876e-14	-13.0916	120.784	28.8941	28160	96	17	7	41.1765	11.9365	207|595|1956|2099|3725|4318|7157	AKT1|CCND1|EGFR|ESR1|JUN|MMP9|TP53	-11.5145
ko01522 Endocrine resistance	8.09876e-14	-13.0916	120.784	28.8941	28160	96	17	7	41.1765	11.9365	207|595|1956|2099|3725|4318|7157	AKT1|CCND1|EGFR|ESR1|JUN|MMP9|TP53	-11.5145
ko04151 PI3K-Akt signaling pathway	1.15506e-13	-12.9374	43.5913	19.4769	28160	342	17	9	52.9412	12.1058	207|595|1950|1956|3320|3569|4609|7157|7422	AKT1|CCND1|EGF|EGFR|HSP90AA1|IL6|MYC|TP53|VEGFA	-11.3805
hsa05213 Endometrial cancer	2.79954e-13	-12.5529	198.776	34.4015	28160	50	17	6	35.2941	11.5904	207|595|1950|1956|4609|7157	AKT1|CCND1|EGF|EGFR|MYC|TP53	-11.0339
ko05213 Endometrial cancer	2.79954e-13	-12.5529	198.776	34.4015	28160	50	17	6	35.2941	11.5904	207|595|1950|1956|4609|7157	AKT1|CCND1|EGF|EGFR|MYC|TP53	-11.0339
hsa04151 PI3K-Akt signaling pathway	2.98402e-13	-12.5252	39.2322	18.4418	28160	380	17	9	52.9412	12.1058	207|595|1950|1956|3320|3569|4609|7157|7422	AKT1|CCND1|EGF|EGFR|HSP90AA1|IL6|MYC|TP53|VEGFA	-11.0239
hsa05210 Colorectal cancer	8.79048e-13	-12.056	165.647	31.3779	28160	60	17	6	35.2941	11.5904	207|595|836|3725|4609|7157	AKT1|CCND1|CASP3|JUN|MYC|TP53	-10.5881
ko05210 Colorectal cancer	8.79048e-13	-12.056	165.647	31.3779	28160	60	17	6	35.2941	11.5904	207|595|836|3725|4609|7157	AKT1|CCND1|CASP3|JUN|MYC|TP53	-10.5881
hsa05212 Pancreatic cancer	1.31467e-12	-11.8812	155.294	30.3714	28160	64	17	6	35.2941	11.5904	207|595|1950|1956|7157|7422	AKT1|CCND1|EGF|EGFR|TP53|VEGFA	-10.4443
ko05212 Pancreatic cancer	1.31467e-12	-11.8812	155.294	30.3714	28160	64	17	6	35.2941	11.5904	207|595|1950|1956|7157|7422	AKT1|CCND1|EGF|EGFR|TP53|VEGFA	-10.4443
hsa05162 Measles	2.84062e-12	-11.5466	73.3879	22.4258	28160	158	17	7	41.1765	11.9365	207|595|836|3553|3569|3725|7157	AKT1|CCND1|CASP3|IL1B|IL6|JUN|TP53	-10.1244
ko05206 MicroRNAs in cancer	3.29188e-12	-11.4826	44.3203	18.5087	28160	299	17	8	47.0588	12.1058	595|836|1956|4318|4609|5743|7157|7422	CCND1|CASP3|EGFR|MMP9|MYC|PTGS2|TP53|VEGFA	-10.0884
hsa05169 Epstein-Barr virus infection	3.29188e-12	-11.4826	44.3203	18.5087	28160	299	17	8	47.0588	12.1058	207|595|836|3569|3725|4609|7124|7157	AKT1|CCND1|CASP3|IL6|JUN|MYC|TNF|TP53	-10.0884
hsa05206 MicroRNAs in cancer	4.0669e-12	-11.3907	43.1654	18.2573	28160	307	17	8	47.0588	12.1058	595|836|1956|4318|4609|5743|7157|7422	CCND1|CASP3|EGFR|MMP9|MYC|PTGS2|TP53|VEGFA	-10.01
hsa04932 Non-alcoholic fatty liver disease (NAFLD)	4.57498e-12	-11.3396	68.6112	21.6671	28160	169	17	7	41.1765	11.9365	207|836|3553|3569|3725|5743|7124	AKT1|CASP3|IL1B|IL6|JUN|PTGS2|TNF	-9.97182
hsa05215 Prostate cancer	8.78677e-12	-11.0562	114.239	25.9992	28160	87	17	6	35.2941	11.5904	207|595|1950|1956|3320|7157	AKT1|CCND1|EGF|EGFR|HSP90AA1|TP53	-9.7132
ko05215 Prostate cancer	8.78677e-12	-11.0562	114.239	25.9992	28160	87	17	6	35.2941	11.5904	207|595|1950|1956|3320|7157	AKT1|CCND1|EGF|EGFR|HSP90AA1|TP53	-9.7132
ko04915 Estrogen signaling pathway	1.82483e-11	-10.7388	101.417	24.4741	28160	98	17	6	35.2941	11.5904	207|1956|2099|3320|3725|4318	AKT1|EGFR|ESR1|HSP90AA1|JUN|MMP9	-9.40771
hsa04066 HIF-1 signaling pathway	5.97353e-11	-10.2238	83.5195	22.1708	28160	119	17	6	35.2941	11.5904	207|1950|1956|3091|3569|7422	AKT1|EGF|EGFR|HIF1A|IL6|VEGFA	-8.90428
hsa04919 thyroid hormone signaling pathway	7.30521e-11	-10.1364	80.8034	21.8	28160	123	17	6	35.2941	11.5904	207|595|2099|3091|4609|7157	AKT1|CCND1|ESR1|HIF1A|MYC|TP53	-8.82816
hsa05166 HTLV-I infection	8.50731e-11	-10.0702	45.2941	17.4977	28160	256	17	7	41.1765	11.9365	207|595|3569|3725|4609|7124|7157	AKT1|CCND1|IL6|JUN|MYC|TNF|TP53	-8.78372
ko05166 HTLV-I infection	8.50731e-11	-10.0702	45.2941	17.4977	28160	256	17	7	41.1765	11.9365	207|595|3569|3725|4609|7124|7157	AKT1|CCND1|IL6|JUN|MYC|TNF|TP53	-8.78372
hsa05223 Non-small cell lung cancer	1.88629e-10	-9.72439	142.799	26.5685	28160	58	17	5	29.4118	11.051	207|595|1950|1956|7157	AKT1|CCND1|EGF|EGFR|TP53	-8.45859
ko05223 Non-small cell lung cancer	1.88629e-10	-9.72439	142.799	26.5685	28160	58	17	5	29.4118	11.051	207|595|1950|1956|7157	AKT1|CCND1|EGF|EGFR|TP53	-8.45859
hsa04915 Estrogen signaling pathway	1.98365e-10	-9.70254	68.5436	20.0411	28160	145	17	6	35.2941	11.5904	207|1956|2099|3320|3725|4318	AKT1|EGFR|ESR1|HSP90AA1|JUN|MMP9	-8.44672
ko04932 Non-alcoholic fatty liver disease (NAFLD)	2.33898e-10	-9.63097	66.7035	19.7636	28160	149	17	6	35.2941	11.5904	207|836|3553|3569|3725|7124	AKT1|CASP3|IL1B|IL6|JUN|TNF	-8.38491
hsa05214 Glioma	3.13204e-10	-9.50417	129.412	25.2767	28160	64	17	5	29.4118	11.051	207|595|1950|1956|7157	AKT1|CCND1|EGF|EGFR|TP53	-8.277
ko05214 Glioma	3.13204e-10	-9.50417	129.412	25.2767	28160	64	17	5	29.4118	11.051	207|595|1950|1956|7157	AKT1|CCND1|EGF|EGFR|TP53	-8.277
ko05230 Central carbon metabolism in cancer	3.39183e-10	-9.46957	127.421	25.0789	28160	65	17	5	29.4118	11.051	207|1956|3091|4609|7157	AKT1|EGFR|HIF1A|MYC|TP53	-8.25153
hsa05218 Melanoma	4.60841e-10	-9.33645	120.034	24.331	28160	69	17	5	29.4118	11.051	207|595|1950|1956|7157	AKT1|CCND1|EGF|EGFR|TP53	-8.13615
ko05218 Melanoma	4.60841e-10	-9.33645	120.034	24.331	28160	69	17	5	29.4118	11.051	207|595|1950|1956|7157	AKT1|CCND1|EGF|EGFR|TP53	-8.13615
ko05133 Pertussis	7.55686e-10	-9.12166	108.978	23.1666	28160	76	17	5	29.4118	11.051	836|3553|3569|3725|7124	CASP3|IL1B|IL6|JUN|TNF	-7.92996
hsa05230 Central carbon metabolism in cancer	8.62904e-10	-9.06404	106.184	22.8629	28160	78	17	5	29.4118	11.051	207|1956|3091|4609|7157	AKT1|EGFR|HIF1A|MYC|TP53	-7.89674
hsa05168 Herpes simplex infection	8.63743e-10	-9.06362	53.7234	17.6828	28160	185	17	6	35.2941	11.5904	836|3553|3569|3725|7124|7157	CASP3|IL1B|IL6|JUN|TNF|TP53	-7.89674
ko05168 Herpes simplex infection	8.63743e-10	-9.06362	53.7234	17.6828	28160	185	17	6	35.2941	11.5904	836|3553|3569|3725|7124|7157	CASP3|IL1B|IL6|JUN|TNF|TP53	-7.89674
hsa01521 EGFR tyrosine kinase inhibitor resistance	9.20881e-10	-9.0358	104.84	22.7154	28160	79	17	5	29.4118	11.051	207|1950|1956|3569|7422	AKT1|EGF|EGFR|IL6|VEGFA	-7.88471
ko01521 EGFR tyrosine kinase inhibitor resistance	9.20881e-10	-9.0358	104.84	22.7154	28160	79	17	5	29.4118	11.051	207|1950|1956|3569|7422	AKT1|EGF|EGFR|IL6|VEGFA	-7.88471
hsa05133 Pertussis	1.04615e-09	-8.98041	102.251	22.4285	28160	81	17	5	29.4118	11.051	836|3553|3569|3725|7124	CASP3|IL1B|IL6|JUN|TNF	-7.83701
hsa05222 Small cell lung cancer	1.25919e-09	-8.89991	98.5994	22.0175	28160	84	17	5	29.4118	11.051	207|595|4609|5743|7157	AKT1|CCND1|MYC|PTGS2|TP53	-7.77149
ko05222 Small cell lung cancer	1.25919e-09	-8.89991	98.5994	22.0175	28160	84	17	5	29.4118	11.051	207|595|4609|5743|7157	AKT1|CCND1|MYC|PTGS2|TP53	-7.77149
hsa04510 Focal adhesion	1.33953e-09	-8.87305	49.9438	17.0293	28160	199	17	6	35.2941	11.5904	207|595|1950|1956|3725|7422	AKT1|CCND1|EGF|EGFR|JUN|VEGFA	-7.7591
ko04510 Focal adhesion	1.33953e-09	-8.87305	49.9438	17.0293	28160	199	17	6	35.2941	11.5904	207|595|1950|1956|3725|7422	AKT1|CCND1|EGF|EGFR|JUN|VEGFA	-7.7591
hsa04012 ErbB signaling pathway	1.41946e-09	-8.84788	96.3064	21.7554	28160	86	17	5	29.4118	11.051	207|1950|1956|3725|4609	AKT1|EGF|EGFR|JUN|MYC	-7.74794
ko04012 ErbB signaling pathway	1.41946e-09	-8.84788	96.3064	21.7554	28160	86	17	5	29.4118	11.051	207|1950|1956|3725|4609	AKT1|EGF|EGFR|JUN|MYC	-7.74794
ko05323 Rheumatoid arthritis	1.78875e-09	-8.74745	92.0261	21.2576	28160	90	17	5	29.4118	11.051	3553|3569|3725|7124|7422	IL1B|IL6|JUN|TNF|VEGFA	-7.65436
hsa05323 Rheumatoid arthritis	2.9017e-09	-8.53735	83.6601	20.2493	28160	99	17	5	29.4118	11.051	3553|3569|3725|7124|7422	IL1B|IL6|JUN|TNF|VEGFA	-7.45762
ko05231 Choline metabolism in cancer	2.9017e-09	-8.53735	83.6601	20.2493	28160	99	17	5	29.4118	11.051	207|1950|1956|3091|3725	AKT1|EGF|EGFR|HIF1A|JUN	-7.45762
ko05142 Chagas disease (American trypanosomiasis)	3.37555e-09	-8.47166	81.1995	19.943	28160	102	17	5	29.4118	11.051	207|3553|3569|3725|7124	AKT1|IL1B|IL6|JUN|TNF	-7.39846
hsa04620 Toll-like receptor signaling pathway	3.7243e-09	-8.42896	79.638	19.7462	28160	104	17	5	29.4118	11.051	207|3553|3569|3725|7124	AKT1|IL1B|IL6|JUN|TNF	-7.36853
ko04620 Toll-like receptor signaling pathway	3.7243e-09	-8.42896	79.638	19.7462	28160	104	17	5	29.4118	11.051	207|3553|3569|3725|7124	AKT1|IL1B|IL6|JUN|TNF	-7.36853
hsa05142 Chagas disease (American trypanosomiasis)	4.30069e-09	-8.36646	77.4052	19.4613	28160	107	17	5	29.4118	11.051	207|3553|3569|3725|7124	AKT1|IL1B|IL6|JUN|TNF	-7.32452
ko04659 Th17 cell differentiation	4.30069e-09	-8.36646	77.4052	19.4613	28160	107	17	5	29.4118	11.051	3091|3320|3553|3569|3725	HIF1A|HSP90AA1|IL1B|IL6|JUN	-7.32452
hsa05231 Choline metabolism in cancer	4.30069e-09	-8.36646	77.4052	19.4613	28160	107	17	5	29.4118	11.051	207|1950|1956|3091|3725	AKT1|EGF|EGFR|HIF1A|JUN	-7.32452
hsa04659 Th17 cell differentiation	5.41751e-09	-8.2662	73.9496	19.012	28160	112	17	5	29.4118	11.051	3091|3320|3553|3569|3725	HIF1A|HSP90AA1|IL1B|IL6|JUN	-7.23025
hsa04060 Cytokine-cytokine receptor interaction	8.32493e-09	-8.07962	36.8105	14.5317	28160	270	17	6	35.2941	11.5904	1950|1956|3553|3569|7124|7422	EGF|EGFR|IL1B|IL6|TNF|VEGFA	-7.05541
ko04060 Cytokine-cytokine receptor interaction	8.32493e-09	-8.07962	36.8105	14.5317	28160	270	17	6	35.2941	11.5904	1950|1956|3553|3569|7124|7422	EGF|EGFR|IL1B|IL6|TNF|VEGFA	-7.05541
ko05160 Hepatitis C	1.1937e-08	-7.9231	63.2241	17.5444	28160	131	17	5	29.4118	11.051	207|1950|1956|7124|7157	AKT1|EGF|EGFR|TNF|TP53	-6.90464
ko05162 Measles	1.3377e-08	-7.87364	61.8086	17.3414	28160	134	17	5	29.4118	11.051	207|595|3553|3569|7157	AKT1|CCND1|IL1B|IL6|TP53	-6.86086
hsa04068 foxo signaling pathway	1.4952e-08	-7.8253	60.4551	17.1451	28160	137	17	5	29.4118	11.051	207|595|1950|1956|3569	AKT1|CCND1|EGF|EGFR|IL6	-6.81812
hsa04210 Apoptosis	1.55086e-08	-7.80943	60.0171	17.0811	28160	138	17	5	29.4118	11.051	207|836|3725|7124|7157	AKT1|CASP3|JUN|TNF|TP53	-6.81324
ko04210 Apoptosis	1.55086e-08	-7.80943	60.0171	17.0811	28160	138	17	5	29.4118	11.051	207|836|3725|7124|7157	AKT1|CASP3|JUN|TNF|TP53	-6.81324
ko05134 Legionellosis	3.04081e-08	-7.51701	120.471	21.7971	28160	55	17	4	23.5294	10.2879	836|3553|3569|7124	CASP3|IL1B|IL6|TNF	-6.52622
hsa05134 Legionellosis	4.05186e-08	-7.39235	112.303	21.0339	28160	59	17	4	23.5294	10.2879	836|3553|3569|7124	CASP3|IL1B|IL6|TNF	-6.40689
hsa04621 NOD-like receptor signaling pathway	4.41075e-08	-7.35549	48.7197	15.338	28160	170	17	5	29.4118	11.051	3320|3553|3569|3725|7124	HSP90AA1|IL1B|IL6|JUN|TNF	-6.38049
ko04621 NOD-like receptor signaling pathway	4.41075e-08	-7.35549	48.7197	15.338	28160	170	17	5	29.4118	11.051	3320|3553|3569|3725|7124	HSP90AA1|IL1B|IL6|JUN|TNF	-6.38049
ko05164 Influenza A	4.81377e-08	-7.31752	47.8749	15.1996	28160	173	17	5	29.4118	11.051	207|3553|3569|3725|7124	AKT1|IL1B|IL6|JUN|TNF	-6.34766
ko05152 Tuberculosis	5.70751e-08	-7.24355	46.2701	14.9333	28160	179	17	5	29.4118	11.051	207|836|3553|3569|7124	AKT1|CASP3|IL1B|IL6|TNF	-6.27878
ko05321 Inflammatory bowel disease (IBD)	6.01413e-08	-7.22083	101.937	20.0235	28160	65	17	4	23.5294	10.2879	3553|3569|3725|7124	IL1B|IL6|JUN|TNF	-6.27094
hsa05211 Renal cell carcinoma	6.01413e-08	-7.22083	101.937	20.0235	28160	65	17	4	23.5294	10.2879	207|3091|3725|7422	AKT1|HIF1A|JUN|VEGFA	-6.27094
ko05211 Renal cell carcinoma	6.01413e-08	-7.22083	101.937	20.0235	28160	65	17	4	23.5294	10.2879	207|3091|3725|7422	AKT1|HIF1A|JUN|VEGFA	-6.27094
hsa05164 Influenza A	6.20127e-08	-7.20752	45.5074	14.805	28160	182	17	5	29.4118	11.051	207|3553|3569|3725|7124	AKT1|IL1B|IL6|JUN|TNF	-6.26249
hsa05321 Inflammatory bowel disease (IBD)	6.8036e-08	-7.16726	98.8938	19.717	28160	67	17	4	23.5294	10.2879	3553|3569|3725|7124	IL1B|IL6|JUN|TNF	-6.22703
hsa05152 Tuberculosis	8.09738e-08	-7.09166	43.1373	14.3991	28160	192	17	5	29.4118	11.051	207|836|3553|3569|7124	AKT1|CASP3|IL1B|IL6|TNF	-6.15617
hsa05220 Chronic myeloid leukemia	8.61189e-08	-7.0649	93.3223	19.1432	28160	71	17	4	23.5294	10.2879	207|595|4609|7157	AKT1|CCND1|MYC|TP53	-6.13876
ko05220 Chronic myeloid leukemia	8.61189e-08	-7.0649	93.3223	19.1432	28160	71	17	4	23.5294	10.2879	207|595|4609|7157	AKT1|CCND1|MYC|TP53	-6.13876
hsa05140 Leishmania infection	9.63995e-08	-7.01593	90.7655	18.8741	28160	73	17	4	23.5294	10.2879	3553|3725|5743|7124	IL1B|JUN|PTGS2|TNF	-6.09892
ko05140 Leishmaniasis	9.63995e-08	-7.01593	90.7655	18.8741	28160	73	17	4	23.5294	10.2879	3553|3725|5743|7124	IL1B|JUN|PTGS2|TNF	-6.09892
hsa04015 Rap1 signaling pathway	1.90353e-07	-6.72044	36.3261	13.1632	28160	228	17	5	29.4118	11.051	207|1950|1956|3569|7422	AKT1|EGF|EGFR|IL6|VEGFA	-5.80794
ko05146 Amoebiasis	2.91725e-07	-6.53503	69.0196	16.4075	28160	96	17	4	23.5294	10.2879	836|3553|3569|7124	CASP3|IL1B|IL6|TNF	-5.62698
hsa04014 Ras signaling pathway	3.58003e-07	-6.44611	31.9782	12.3096	28160	259	17	5	29.4118	11.051	207|1950|1956|3569|7422	AKT1|EGF|EGFR|IL6|VEGFA	-5.54248
hsa05146 Amoebiasis	4.5135e-07	-6.34549	61.9241	15.5181	28160	107	17	4	23.5294	10.2879	836|3553|3569|7124	CASP3|IL1B|IL6|TNF	-5.44621
hsa05216 Thyroid cancer	6.61249e-07	-6.17963	171.359	22.559	28160	29	17	3	17.6471	9.24594	595|4609|7157	CCND1|MYC|TP53	-5.28896
ko05216 Thyroid cancer	6.61249e-07	-6.17963	171.359	22.559	28160	29	17	3	17.6471	9.24594	595|4609|7157	CCND1|MYC|TP53	-5.28896
hsa01523 Antifolate resistance	8.12835e-07	-6.09	160.304	21.8111	28160	31	17	3	17.6471	9.24594	3553|3569|7124	IL1B|IL6|TNF	-5.20776
ko01523 Antifolate resistance	8.12835e-07	-6.09	160.304	21.8111	28160	31	17	3	17.6471	9.24594	3553|3569|7124	IL1B|IL6|TNF	-5.20776
ko04380 Osteoclast differentiation	9.85035e-07	-6.00655	50.9683	14.0347	28160	130	17	4	23.5294	10.2879	207|3553|3725|7124	AKT1|IL1B|JUN|TNF	-5.12846
ko05143 African trypanosomiasis	1.18177e-06	-5.92747	141.983	20.5118	28160	35	17	3	17.6471	9.24594	3553|3569|7124	IL1B|IL6|TNF	-5.0535
hsa04380 Osteoclast differentiation	1.25052e-06	-5.90291	48.0136	13.607	28160	138	17	4	23.5294	10.2879	207|3553|3725|7124	AKT1|IL1B|JUN|TNF	-5.03302
hsa04310 Wnt signaling pathway	1.44141e-06	-5.84121	46.3348	13.3579	28160	143	17	4	23.5294	10.2879	595|3725|4609|7157	CCND1|JUN|MYC|TP53	-4.97937
ko04310 Wnt signaling pathway	1.44141e-06	-5.84121	46.3348	13.3579	28160	143	17	4	23.5294	10.2879	595|3725|4609|7157	CCND1|JUN|MYC|TP53	-4.97937
ko04921 Oxytocin signaling pathway	1.83851e-06	-5.73553	43.5913	12.9405	28160	152	17	4	23.5294	10.2879	595|1956|3725|5743	CCND1|EGFR|JUN|PTGS2	-4.87765
hsa05332 Graft-versus-host disease	1.92048e-06	-5.71659	121.205	18.9305	28160	41	17	3	17.6471	9.24594	3553|3569|7124	IL1B|IL6|TNF	-4.86653
ko05332 Graft-versus-host disease	1.92048e-06	-5.71659	121.205	18.9305	28160	41	17	3	17.6471	9.24594	3553|3569|7124	IL1B|IL6|TNF	-4.86653
hsa04630 Jak-STAT signaling pathway	2.03889e-06	-5.69061	42.4736	12.7665	28160	156	17	4	23.5294	10.2879	207|595|3569|4609	AKT1|CCND1|IL6|MYC	-4.84824
ko04630 Jak-STAT signaling pathway	2.03889e-06	-5.69061	42.4736	12.7665	28160	156	17	4	23.5294	10.2879	207|595|3569|4609	AKT1|CCND1|IL6|MYC	-4.84824
hsa04921 Oxytocin signaling pathway	2.31165e-06	-5.63608	41.1545	12.5581	28160	161	17	4	23.5294	10.2879	595|1956|3725|5743	CCND1|EGFR|JUN|PTGS2	-4.7975
hsa05143 African trypanosomiasis	2.38334e-06	-5.62281	112.941	18.2636	28160	44	17	3	17.6471	9.24594	3553|3569|7124	IL1B|IL6|TNF	-4.788
ko05144 Malaria	3.30933e-06	-5.48026	101.417	17.2907	28160	49	17	3	17.6471	9.24594	3553|3569|7124	IL1B|IL6|TNF	-4.64917
ko05202 Transcriptional misregulation in cancer	3.60068e-06	-5.44362	36.8105	11.846	28160	180	17	4	23.5294	10.2879	3569|4318|4609|7157	IL6|MMP9|MYC|TP53	-4.61622
hsa05014 Amyotrophic lateral sclerosis (ALS)	3.73781e-06	-5.42738	97.4394	16.942	28160	51	17	3	17.6471	9.24594	836|7124|7157	CASP3|TNF|TP53	-4.60729
ko05014 Amyotrophic lateral sclerosis (ALS)	3.73781e-06	-5.42738	97.4394	16.942	28160	51	17	3	17.6471	9.24594	836|7124|7157	CASP3|TNF|TP53	-4.60729
hsa05144 Malaria	4.70182e-06	-5.32773	90.3529	16.3022	28160	55	17	3	17.6471	9.24594	3553|3569|7124	IL1B|IL6|TNF	-4.51837
hsa05221 Acute myeloid leukemia	4.70182e-06	-5.32773	90.3529	16.3022	28160	55	17	3	17.6471	9.24594	207|595|4609	AKT1|CCND1|MYC	-4.51837
ko05221 Acute myeloid leukemia	4.70182e-06	-5.32773	90.3529	16.3022	28160	55	17	3	17.6471	9.24594	207|595|4609	AKT1|CCND1|MYC	-4.51837
ko05169 Epstein-Barr virus infection	5.57483e-06	-5.25377	32.9646	11.1777	28160	201	17	4	23.5294	10.2879	207|3725|4609|7157	AKT1|JUN|MYC|TP53	-4.4514
ko05203 Viral carcinogenesis	5.57483e-06	-5.25377	32.9646	11.1777	28160	201	17	4	23.5294	10.2879	595|836|3725|7157	CCND1|CASP3|JUN|TP53	-4.4514
hsa04370 VEGF signaling pathway	5.81755e-06	-5.23526	84.2273	15.7282	28160	59	17	3	17.6471	9.24594	207|5743|7422	AKT1|PTGS2|VEGFA	-4.43979
ko04370 VEGF signaling pathway	5.81755e-06	-5.23526	84.2273	15.7282	28160	59	17	3	17.6471	9.24594	207|5743|7422	AKT1|PTGS2|VEGFA	-4.43979
hsa05202 Transcriptional misregulation in cancer	5.91124e-06	-5.22832	32.4798	11.0907	28160	204	17	4	23.5294	10.2879	3569|4318|4609|7157	IL6|MMP9|MYC|TP53	-4.43626
ko04015 Rap1 signaling pathway	6.62886e-06	-5.17856	31.5518	10.922	28160	210	17	4	23.5294	10.2879	207|1950|1956|7422	AKT1|EGF|EGFR|VEGFA	-4.38988
hsa05203 Viral carcinogenesis	6.75445e-06	-5.17041	31.4023	10.8946	28160	211	17	4	23.5294	10.2879	595|836|3725|7157	CCND1|CASP3|JUN|TP53	-4.38508
ko04137 Mitophagy - animal	7.79915e-06	-5.10795	76.4525	14.968	28160	65	17	3	17.6471	9.24594	3091|3725|7157	HIF1A|JUN|TP53	-4.32595
hsa04137 Mitophagy - animal	8.54715e-06	-5.06818	74.1703	14.7374	28160	67	17	3	17.6471	9.24594	3091|3725|7157	HIF1A|JUN|TP53	-4.28948
hsa05120 Epithelial cell signaling in Helicobacter pylori infection	8.9383e-06	-5.04875	73.0796	14.6259	28160	68	17	3	17.6471	9.24594	836|1956|3725	CASP3|EGFR|JUN	-4.27658
ko05120 Epithelial cell signaling in Helicobacter pylori infection	8.9383e-06	-5.04875	73.0796	14.6259	28160	68	17	3	17.6471	9.24594	836|1956|3725	CASP3|EGFR|JUN	-4.27658
hsa04115 p53 signaling pathway	9.3411e-06	-5.0296	72.0205	14.5168	28160	69	17	3	17.6471	9.24594	595|836|7157	CCND1|CASP3|TP53	-4.26387
ko04115 p53 signaling pathway	9.3411e-06	-5.0296	72.0205	14.5168	28160	69	17	3	17.6471	9.24594	595|836|7157	CCND1|CASP3|TP53	-4.26387
ko04917 Prolactin signaling pathway	9.75572e-06	-5.01074	70.9916	14.4101	28160	70	17	3	17.6471	9.24594	207|595|2099	AKT1|CCND1|ESR1	-4.24819
hsa01524 Platinum drug resistance	1.10721e-05	-4.95577	68.0741	14.103	28160	73	17	3	17.6471	9.24594	207|836|7157	AKT1|CASP3|TP53	-4.19951
ko01524 Platinum drug resistance	1.10721e-05	-4.95577	68.0741	14.103	28160	73	17	3	17.6471	9.24594	207|836|7157	AKT1|CASP3|TP53	-4.19951
hsa04917 Prolactin signaling pathway	1.25008e-05	-4.90306	65.387	13.8141	28160	76	17	3	17.6471	9.24594	207|595|2099	AKT1|CCND1|ESR1	-4.14992
ko05132 Salmonella infection	1.81304e-05	-4.74159	57.7839	12.9619	28160	86	17	3	17.6471	9.24594	3553|3569|3725	IL1B|IL6|JUN	-3.99154
hsa05132 Salmonella infection	2.44392e-05	-4.61191	52.3096	12.3119	28160	95	17	3	17.6471	9.24594	3553|3569|3725	IL1B|IL6|JUN	-3.86798
ko04064 NF-kappa B signaling pathway	2.44392e-05	-4.61191	52.3096	12.3119	28160	95	17	3	17.6471	9.24594	3553|5743|7124	IL1B|PTGS2|TNF	-3.86798
hsa04640 Hematopoietic cell lineage	2.60133e-05	-4.5848	51.231	12.1798	28160	97	17	3	17.6471	9.24594	3553|3569|7124	IL1B|IL6|TNF	-3.8469
ko04640 Hematopoietic cell lineage	2.60133e-05	-4.5848	51.231	12.1798	28160	97	17	3	17.6471	9.24594	3553|3569|7124	IL1B|IL6|TNF	-3.8469
hsa04660 T cell receptor signaling pathway	3.11326e-05	-4.50678	48.2467	11.8064	28160	103	17	3	17.6471	9.24594	207|3725|7124	AKT1|JUN|TNF	-3.77483
ko04660 T cell receptor signaling pathway	3.11326e-05	-4.50678	48.2467	11.8064	28160	103	17	3	17.6471	9.24594	207|3725|7124	AKT1|JUN|TNF	-3.77483
hsa04064 NF-kappa B signaling pathway	3.48889e-05	-4.45731	46.4431	11.5749	28160	107	17	3	17.6471	9.24594	3553|5743|7124	IL1B|PTGS2|TNF	-3.7283
hsa04931 insulin resistance	4.10634e-05	-4.38654	43.9771	11.2507	28160	113	17	3	17.6471	9.24594	207|3569|7124	AKT1|IL6|TNF	-3.66336
ko05145 Toxoplasmosis	4.10634e-05	-4.38654	43.9771	11.2507	28160	113	17	3	17.6471	9.24594	207|836|7124	AKT1|CASP3|TNF	-3.66336
hsa05145 Toxoplasmosis	4.44028e-05	-4.35259	42.8398	11.098	28160	116	17	3	17.6471	9.24594	207|836|7124	AKT1|CASP3|TNF	-3.63229
ko04071 Sphingolipid signaling pathway	4.67252e-05	-4.33045	42.1137	10.9994	28160	118	17	3	17.6471	9.24594	207|7124|7157	AKT1|TNF|TP53	-3.61302
hsa04722 Neurotrophin signaling pathway	4.79158e-05	-4.31952	41.7598	10.9511	28160	119	17	3	17.6471	9.24594	207|3725|7157	AKT1|JUN|TP53	-3.60777
ko04722 Neurotrophin signaling pathway	4.79158e-05	-4.31952	41.7598	10.9511	28160	119	17	3	17.6471	9.24594	207|3725|7157	AKT1|JUN|TP53	-3.60777
hsa04110 Cell cycle	5.41676e-05	-4.26626	40.0759	10.7179	28160	124	17	3	17.6471	9.24594	595|4609|7157	CCND1|MYC|TP53	-3.56011
ko04110 Cell cycle	5.41676e-05	-4.26626	40.0759	10.7179	28160	124	17	3	17.6471	9.24594	595|4609|7157	CCND1|MYC|TP53	-3.56011
hsa04071 Sphingolipid signaling pathway	5.95373e-05	-4.22521	38.8235	10.5411	28160	128	17	3	17.6471	9.24594	207|7124|7157	AKT1|TNF|TP53	-3.52184
ko04072 Phospholipase D signaling pathway	8.8018e-05	-4.05543	34.0371	9.83645	28160	146	17	3	17.6471	9.24594	207|1950|1956	AKT1|EGF|EGFR	-3.35481
hsa04072 Phospholipase D signaling pathway	0.000124199	-3.90588	30.3013	9.24929	28160	164	17	3	17.6471	9.24594	207|1950|1956	AKT1|EGF|EGFR	-3.20801
hsa05010 Alzheimer's disease	0.00014053	-3.85223	29.0609	9.04594	28160	171	17	3	17.6471	9.24594	836|3553|7124	CASP3|IL1B|TNF	-3.15978
ko05010 Alzheimer's disease	0.00014053	-3.85223	29.0609	9.04594	28160	171	17	3	17.6471	9.24594	836|3553|7124	CASP3|IL1B|TNF	-3.15978
