# Supplementary material for: Network Pharmacology-Based Investigation of the Molecular Mechanisms of the Chinese Herbal Formula Shenyi in the Treatment of Diabetic Nephropathy
Source: Front Med (Lausanne). 2022 Jun 10;9:898624. doi: 10.3389/fmed.2022.898624 (PMC9226379; doi:10.3389/fmed.2022.898624)
Supplement: Supplementary Table S2 — Information on active ingredients of Psoralea corylifolia. [file Table_2.XLSX]

## Sheet: 除了补骨脂外所有药物成分数据表
Herbal name	MOL ID	Molecule name	OB(%)	DL	Structure
Atractylodes macrocephala Koidz	MOL000020	12-senecioyl-2E,8E,10E-atractylentriol	62.4	0.22	=DISPIMG("ID_7ABE28B7DB774991BAEBBAEB6A9B8AAF",1)
	MOL000021	14-acetyl-12-senecioyl-2E,8E,10E-atractylentriol	60.31	0.31	=DISPIMG("ID_658FAD7014D149129E7E767D803069A1",1)
	MOL000022	14-acetyl-12-senecioyl-2E,8Z,10E-atractylentriol	63.37	0.3	=DISPIMG("ID_F04F38061EDE4E7B917CEE894D3A43EE",1)
	MOL000028	α-Amyrin	39.51	0.76	=DISPIMG("ID_F285BFE4624146EE8985337C3DA1121B",1)
	MOL000033	(3S,8S,9S,10R,13R,14S,17R)-10,13-dimethyl -17-[(2R,5S)-5-propan-2-yloctan-2-yl] -2,3,4,7,8,9,11,12,14,15,16,17-dodecahydro -1H-cyclopenta[a]phenanthren-3-ol	36.23	0.78	=DISPIMG("ID_633A9C99EDE548C9853CCB6C222FC283",1)
	MOL000049	3β-acetoxyatractylone	54.07	0.22	=DISPIMG("ID_8AE7B056D4704D23BB7702F989775BE1",1)
	MOL000072	8β-ethoxyatractylenolideⅢ	35.95	0.21	=DISPIMG("ID_B8E5AD36AD6247EFBBD1E9CEA42A9E7A",1)
Herba patriniae	MOL001676	VilmorrianineC	33.96	0.22	=DISPIMG("ID_9DA5C18856D34CDAAD941560C1F15969",1)
	MOL001677	asperglaucide	58.02	0.52	=DISPIMG("ID_F7B67847475E460F9BCACEFE2C306879",1)
	MOL001678	bolusantholB	39.94	0.41	=DISPIMG("ID_95E5AF4C59574A7A9D58DEDC1D643974",1)
	MOL001790	Linarin	39.84	0.71	=DISPIMG("ID_BBBB384244DF4470A75E15622AFF61E1",1)
	MOL001689	acacetin	34.97	0.24	=DISPIMG("ID_06BDCFB7B14240F8826BF0BB980ACE3C",1)
	MOL002322	isovitexin	31.29	0.72	=DISPIMG("ID_3C4029CFDAC647299E95C86AE62F72E1",1)
	MOL001697	Sinoacutine	63.39	0.53	=DISPIMG("ID_AA87A41833354691AA0A0ACACECC1D8A",1)
	MOL000358	beta-sitosterol	36.91	0.75	=DISPIMG("ID_77C2EB96BA66450D9AAB45DF814D5B6A",1)
	MOL000359	sitosterol	36.91	0.75	=DISPIMG("ID_946706F23AFB4D5A93F98E73B5AD006D",1)
	MOL000422	kaempferol	41.88	0.24	=DISPIMG("ID_8DD96DB35FBF4621954710540B86569B",1)
	MOL000449	Stigmasterol	43.83	0.76	=DISPIMG("ID_DDD4C3A15F3F4C43B7C8522FF0310822",1)
	MOL000006	luteolin	36.16	0.25	=DISPIMG("ID_7A01D658448845F0BE3BA90347D57694",1)
	MOL000098	quercetin	46.43	0.28	=DISPIMG("ID_0D2FEDDA3BBE4B078A85D0A13FF0E1FB",1)
	MOL001790	Linarin	39.8437	0.70925	=DISPIMG("ID_35E0EF87075E4B73A3B480A316F24590",1)
Lobelia chinensis	MOL011678	(3S,8S,9S,10R,13R,14S,17R)-17-[(1S,4R)-4-ethyl -1,5-dimethylhexyl]-10,13-dimethyl-2,3,4,7,8,9 ,11,12,14,15,16,17-dodecahydro-1H-cyclopenta[a] phenanthren-3-ol	36.91	0.75	=DISPIMG("ID_E71B8DC81A364AF1893E7E5C6CACB487",1)
	MOL001790	Linarin	39.84	0.71	=DISPIMG("ID_E9A7FB9D0BFD45BA89F77903A82E1E67",1)
	MOL012207	lobelanidine	60.53	0.32	=DISPIMG("ID_18DA6F2FD2CC4D07AC75EAE1410B4563",1)
	MOL012208	Lobelanine	54.13	0.32	=DISPIMG("ID_168B2A9E42634F29A0AEBA0E6B158A6E",1)
	MOL012209	2-[(2R,6S)-6-[(2R)-2-hydroxy-2-phenylethyl] -1-methylpiperidin-2-yl]-1-phenylethanone	45.53	0.32	=DISPIMG("ID_28CAA481B0CE4656BAA972E3AA9BD822",1)
	MOL012216	norlobelanine	64.08	0.3	=DISPIMG("ID_2F541D76D3EC404486438C91E1061A3D",1)
	MOL012225	3-[(2S,3R)-2-(4-hydroxy-3-methoxy-phenyl)-3- (hydroxymethyl)-7-methoxy-2,3- dihydrobenzofuran-5-yl]propylacetate	73.08	0.54	=DISPIMG("ID_BC2F0591E28848CA825A300F257A43E7",1)
	MOL009653	Cycloeucalenol	39.73	0.79	=DISPIMG("ID_DE3295A11AB24608AE59F5737DD71E8B",1)
	MOL001689	acacetin	34.97	0.24	=DISPIMG("ID_CCFFDD0EC3A5459D9CC912AB4F84293D",1)
	MOL002341	Hesperetin	70.31	0.27	=DISPIMG("ID_D69B2F35344C4F879A110F660B171EFD",1)
	MOL002881	Diosmetin	31.14	0.27	=DISPIMG("ID_1D6EB154C3844AE1B9D5B6A7ACD38DA0",1)
	MOL003044	Chryseriol	35.85	0.27	=DISPIMG("ID_26517CF2E4524112A8CBAE6C53964B8A",1)
	MOL000422	kaempferol	41.88	0.24	=DISPIMG("ID_C70906B31BE64DF8AFD25474648B9143",1)
	MOL005530	Hydroxygenkwanin	36.47	0.27	=DISPIMG("ID_DB14F4CA823B4B48B8688C9BA8ABB074",1)
	MOL000006	luteolin	36.16	0.25	=DISPIMG("ID_24ECCA32BDDF4B09B4E66BB043F0D8FC",1)
	MOL009009	(+)-medioresinol	87.19	0.62	=DISPIMG("ID_405DDEA45078402EBE928AC3005A5E2B",1)
	MOL000098	quercetin	46.43	0.28	=DISPIMG("ID_7C2729BC10874BD283652105C3183FB0",1)
Coptis chinensis	MOL001454	berberine	36.86	0.78	=DISPIMG("ID_B6A32D2C0F6B4D2CAB3CF0485F1C4D52",1)
	MOL013352	Obacunone	43.29	0.77	=DISPIMG("ID_F77649BC14F44C6BB695322B71B3C40F",1)
	MOL002894	berberrubine	35.74	0.73	=DISPIMG("ID_6622570558E64EB1BD1038177B791814",1)
	MOL002897	epiberberine	43.09	0.78	=DISPIMG("ID_659D4337921D45AB8BBA75A2B1515D8E",1)
	MOL002903	(R)-Canadine	55.37	0.77	=DISPIMG("ID_D34712DEFBBB4CB0AB05C97500714064",1)
	MOL002904	Berlambine	36.68	0.82	=DISPIMG("ID_9959CAC4FFE84FFF8966A2CFBDDE5AF7",1)
	MOL002907	CorchorosideA_qt	104.95	0.78	=DISPIMG("ID_6A3124CB148C4EB9B006C928178622F5",1)
	MOL000622	Magnograndiolide	63.71	0.19	=DISPIMG("ID_209DFD92CA4441259902524FBFBDA528",1)
	MOL000762	PalmidinA	35.36	0.65	=DISPIMG("ID_89DC187F8C5846AA85BF30C2A20A9AB4",1)
	MOL000785	palmatine	64.6	0.65	=DISPIMG("ID_BC37761D20034736B843122B2E407AC2",1)
	MOL000098	quercetin	46.43	0.28	=DISPIMG("ID_592EECF156DB4962A7A5281B9B938CC5",1)
	MOL001458	coptisine	30.67	0.86	=DISPIMG("ID_E7D7C02B616B4550BF88A0F5A207DA38",1)
	MOL002668	Worenine	45.83	0.87	=DISPIMG("ID_189290B0C558463B95BEE10909A92A73",1)
	MOL008647	Moupinamide	86.71	0.26	=DISPIMG("ID_AAEF8A3B127B44EE8BB2B15613BBC589",1)
Fructus Ligustri Lucidi	MOL000358	beta-sitosterol	36.91	0.75	=DISPIMG("ID_B62DEEC0FB1F4925A9C0E601FC0BD1CA",1)
	MOL000422	kaempferol	41.88	0.24	=DISPIMG("ID_4A8FC755891842E382DD0F8D3D489056",1)
	MOL004576	taxifolin	57.84	0.27	=DISPIMG("ID_6C2799F50C1B40DAAC70394048A895B8",1)
	MOL005146	LucidumosideD	48.87	0.71	=DISPIMG("ID_1E74EF41318E49B696588363908019EE",1)
	MOL005147	LucidumosideD_qt	54.41	0.47	=DISPIMG("ID_1D1846C09AF44E65AAED64F946F41EC0",1)
	MOL005169	(20S)-24-ene-3β,20-diol-3-acetate	40.23	0.82	=DISPIMG("ID_5D8B9AE588A1402399C4350CB1D2B676",1)
	MOL005190	eriodictyol	71.79	0.24	=DISPIMG("ID_4A2029E04B4048DB83D1E0E8CDDA45E7",1)
	MOL005195	syringaresinoldiglucoside_qt	83.12	0.8	=DISPIMG("ID_4505B679AEBE4BE18A8EA34185740474",1)
	MOL005209	Lucidusculine	30.11	0.75	=DISPIMG("ID_F0AC5E758B30473B9822EBB936FAE94B",1)
	MOL005211	Olitoriside	65.45	0.23	=DISPIMG("ID_7BB932A317954FFAAD1FCF51D05245AF",1)
	MOL005212	Olitoriside_qt	103.23	0.78	=DISPIMG("ID_678369512D8549DA8A56FF9B5AA429A7",1)
	MOL000006	luteolin	36.16	0.25	=DISPIMG("ID_9DA36AF22E7E4038B368AFF960D9BB51",1)
	MOL000098	quercetin	46.43	0.28	=DISPIMG("ID_D24CB279F44F45DF839973F11249BB39",1)
common Burreed rhizome	MOL001297	trans-gondoicacid	30.7	0.2	=DISPIMG("ID_D6603E8169764BE580CD486CD173164B",1)
	MOL000296	hederagenin	36.91	0.75	=DISPIMG("ID_D01F6C4FE40342ACBB48A8385CB5ECF1",1)
	MOL000358	beta-sitosterol	36.91	0.75	=DISPIMG("ID_94C1C2340BF84998852805103F7C3149",1)
	MOL000392	formononetin	69.67	0.21	=DISPIMG("ID_A44F805E2AF047B3BC473D2B14C153A6",1)
	MOL000449	Stigmasterol	43.83	0.76	=DISPIMG("ID_3881CBEBE45240AE998F30CC547E02D9",1)
Vaccaria segetalis	MOL000449	Stigmasterol	43.83	0.76	=DISPIMG("ID_1324E27A4C7247F3B5C2A32B84B0BA75",1)
	MOL002322	isovitexin	31.29	0.72	=DISPIMG("ID_DFE62C983DC94251B0647D545F4C0168",1)
	MOL008908	(3S,6S,9S,12S)-6-(1H-indol-3-ylmethyl)-12-isopropyl -3,9-dimethyl-1,4,7,10,13- pentazacyclopentadecane-2,5,8,11,14-pentone	33.27	0.78	=DISPIMG("ID_D748E5EE536C439680F7C621FAA4C4B8",1)
	MOL000098	quercetin	46.43	0.28	=DISPIMG("ID_F0F53C96140A45B581068CD4AAE4FA57",1)
