# Supplementary material for: Network Pharmacology-Based Investigation of the Molecular Mechanisms of the Chinese Herbal Formula Shenyi in the Treatment of Diabetic Nephropathy
Source: Front Med (Lausanne). 2022 Jun 10;9:898624. doi: 10.3389/fmed.2022.898624 (PMC9226379; doi:10.3389/fmed.2022.898624)
Supplement: Supplementary Table S3 — Disease targets obtained from GENECARD, OMIN and GENEMAP database. [file Table_3.XLSX]

## Sheet: 补骨脂所有成分数据表
CODE	CAS/PubChem CID	Molecule name		DRUGLIKENESS					Structure
			GI ABSORPTION	Lipinski	Ghose	Veber	Egan	Muegge
1	CAS:63109-31-9/CID 5316096	corylidin	High	yes	yes	yes	yes	yes	=DISPIMG("ID_73C8416B0AE644B5924BC00F37A70AA1",1)
2	CAS:298-81-7	8-methoxypsoralen	High	yes	yes	yes	yes	yes	=DISPIMG("ID_A8B5155992434A7FBAE305C20C309BFA",1)
3	CID 10658	angelicin	High	yes	yes	yes	yes	NO	=DISPIMG("ID_C519F1AB7112405497F47A82995EFA51",1)
4	CAS:99-96-7	p-hydroxybenzoic acid	High	yes	NO	yes	yes	NO	=DISPIMG("ID_6E9CDDF43E2141F798B6B43B5D4D582D",1)
5	CAS:24672-86-4	isobavachin	High	yes	yes	yes	yes	yes	=DISPIMG("ID_9D642F0505A14BCC8E565C9E1E995A40",1)
6	CAS:3564-61-2	isopsoralidin	High	yes	yes	yes	yes	yes	=DISPIMG("ID_0894E831DEF74AAFA01B3578E4708286",1)
7	CAS:20784-50-3	isobavachalcone	High	yes	yes	yes	yes	NO	=DISPIMG("ID_45F0DF5C84D947FBBAFD5E5F096CC809",1)
8	CAS:76444-57-0/Compound CID: 5318608	isoneobavachalcone	High	yes	yes	yes	yes	yes	=DISPIMG("ID_3B09E64480C54DBBB47AB5DAF9B4ED31",1)
9	CAS:19879-32-4/CID: 14236566	corylifolin bavachin	High	yes	yes	yes	yes	yes	=DISPIMG("ID_4AD1F1D7376C445CB65059FBA235FD95",1)
10	CAS:19879-30-2/CID: 10337211	bavachinin	High	yes	yes	yes	yes	yes	=DISPIMG("ID_E9890FFC313D44D29804F05E7D71DA5B",1)
11	CAS:74061-77-1/CID: 5321790	bavachromanol	High	yes	yes	yes	yes	yes	=DISPIMG("ID_355D50E97A2847BBA1AD3282B409C89D",1)
12	CAS:41743-38-8/CID: 5321800	bavachromene	High	yes	yes	yes	yes	yes	=DISPIMG("ID_8BC1F0F565854090938141E6E3A54A7B",1)
13	CAS:53947-92-5/CID: 5316097	corylin	High	yes	yes	yes	yes	yes	=DISPIMG("ID_FCAA8F9373E041B29BCD0ECDBA2AF2D4",1)
14	CAS:70522-30-4/CID: 5320772	psoralenol	High	yes	yes	yes	yes	yes	=DISPIMG("ID_59804B714E35413BB22901EEED1D3CFE",1)
15	CAS:65615-46-5/CID: 44257227	corylinal	High	yes	yes	yes	yes	yes	=DISPIMG("ID_50EE1D943B684A2FA7CC9C85DCF79B5A",1)
16	CAS:84575-13-3/CID: 6476086	bakuchalcone	High	yes	yes	yes	yes	yes	=DISPIMG("ID_B5D35F84717049D78FC72C9FD890DACB",1)
17	CAS:523-50-2	bakuchicin	High	yes	yes	yes	yes	NO	=DISPIMG("ID_CFAAE8BAC526499B9FED41F11F735214",1)
18	CAS:18642-23-4 CID: 5281806	psoralidin	High	yes	yes	yes	yes	yes	=DISPIMG("ID_BB9D86513D5C4866875E038629F6E6D5",1)
19	CID: 44257529	psoralidin 2',3'-oxide	High	yes	yes	yes	yes	yes	=DISPIMG("ID_72B8BB82E6CF4964B0C3CF4A28DD65D5",1)
