# Supplementary material for: Network Pharmacology-Based Investigation of the Molecular Mechanisms of the Chinese Herbal Formula Shenyi in the Treatment of Diabetic Nephropathy
Source: Front Med (Lausanne). 2022 Jun 10;9:898624. doi: 10.3389/fmed.2022.898624 (PMC9226379; doi:10.3389/fmed.2022.898624)
Supplement: Supplementary Table S4 — Predicted targets of active ingredients in SY. [file Table_4.XLSX]

## Sheet: Sheet1
AKR1B1
ANKRD23
APOA1
AQP2
ATP5MD
BDKRB2
CCL5
CCN2
CCR5
CFB
COL4A1
ELMO1
EPO
ERRFI1
F2
FCAR
GFPT2
GLA
HBB
HFE
HLA-DQA1
HNF1B
IAPP
IGHA1
IL1A
IL1B
IL1RN
IL6R
MIR192
MTTL1
NEDD4L
NOTCH1
PAX4
PEA15
PIGR
PLA2R1
PLAUR
PLEKHH2
PON2
PPARG
PPP3R1
PROC
RRAD
SELE
SERPINB7
SGK1
SLC2A12
SOD2
SPRY2
TGFB1
TP53INP2
UMOD
UNC13B
WT1
XPNPEP3
ZEB1
ZEB2
ZNF236
A2M
A4GALT
AASS
ABCA1
ABCA3
ABCB1
ABCC2
ABCC8
ABCG1
ABCG2
ABCG5
ABCG8
ABL1
ABRACL
ACAA1
ACACB
ACAD11
ACAD9
ACADS
ACE
ACE1
ACE2
ACHE
ACKR1
ACKR2
ACOXL
ACP1
ACP5
ACPHD
ACSL1
ACSL4
ACSM3
ACTA1
ACTA2
ACTB
ACTC1
ACTG2
ACTL7A
ACTL7B
ACTN1
ACTN4
ACTR2
ACVR1
ACVRL1
ACYP2
ADA
ADA2
ADAM10
ADAM17
ADAM19
ADAMTS13
ADAMTS5
ADAMTS9
ADAMTSL1
ADAMTSL5
ADAR
ADCK2
ADCY10
ADCY3
ADCY5
ADCYAP1
ADD1
ADD2
ADD3
ADGRG1
ADH1B
ADHR
ADI1
ADIPOQ
ADIPOR1
ADIPOR2
ADK
ADM
ADM5
ADNP
ADORA1
ADORA2A
ADORA2B
ADPRH
ADPRS
ADRB1
ADRB2
ADRB3
ADSL
ADTKD3
AFF3
AFP
AGA
AGER
AGL
AGMO
AGO2
AGPAT1
AGRN
AGRP
AGT
AGTR1
AGTR2
AGTRAP
AGXT
AHI1
AHR
AHSG
AHSP
AICDA
AIF1
AIM2
AIPL1
AIRE
AK1
AK3
AKR1B10
AKT1
AKT2
AKT3
ALAD
ALAS1
ALAS2
ALB
ALCAM
ALDH2
ALDOB
ALG1
ALG9
ALK
ALLC
ALMS1
ALOX12
ALOX5
ALOX5AP
ALPI
ALPK1
ALPK2
ALPP
ALPS5
ALS2
AMBP
AMPD1
AMPD3
AMTN
ANG
ANGPT1
ANGPT2
ANGPTL2
ANGPTL3
ANGPTL4
ANGPTL6
ANGPTL8
ANKRD1
ANKRD26
ANKRD29
ANKRD55
ANKRD6
ANKS1B
ANKS3
ANKS6
ANLN
ANPEP
ANXA1
ANXA11
ANXA2
ANXA3
ANXA5
ANXA7
AOC3
AORF
AOX1
AP2A2
AP2B1
APAF1
APBA3
APCS
APELA
APEX1
APLN
APLNR
APOA2
APOA4
APOA5
APOB
APOC1
APOC2
APOC3
APOE
APOH
APOL1
APOL3
APOL4
APOM
APP
APP3
APPL
APPL1
APRT
APTX
AQP1
AQP11
AQP3
AQP5
AR
ARAP1
AREG
ARF3
ARF6
ARFRP1
ARG1
ARG2
ARHGAP24
ARHGAP45
ARHR2
ARID4A
ARL13A
ARL13B
ARL2
ARL3
ARMC5
ARMC9
ARNT
ARNTL
ARRB1
ARRB2
ARRDC4
ARSA
ARSB
ARX
AS160
ASB7
ASCL2
ASGR1
ASGR2
ASIC2
ASIC5
ASL
ASS1
ASTN1
ATF2
ATF3
ATF4
ATF6
ATL1
ATM
ATP1A1
ATP1A2
ATP5F1B
ATP6AP2
ATP6V0A4
ATP6V1A
ATP6V1B1
ATP7B
ATRIP
ATXN10
ATXN3
AUH
AURKA
AVP
AVPR2
AVRP
AXDND1
AXIN1
AXIN2
AXL
AZGP1
AZIN2
AZU1
B2M
B3GNT2
B4GALT1
B9D1
B9D2
BABAM1
BACH1
BAD
BAIAP2
BAIAP2L1
BAMBI
BARX2
BAX
BAZ1A
BAZ1B
BBIP1
BBOX1
BBS1
BBS10
BBS12
BBS2
BBS4
BBS5
BBS7
BBS9
BCAR1
BCAS1
BCHE
BCL2
BCL2A1
BCL2L1
BCL2L11
BCL6
BCORL1
BCS1L
BDKRB1
BDNF
BECN1
BGLAP
BGN
BHLHA15
BHLHA9
BHLHE40
BID
BIR
BIRC2
BLK
BLOC1S1
BLZF1
BMI1
BMP2
BMP3
BMP4
BMP6
BMP7
BMPR1A
BMPR1B
BMPR2
BNIP3
BRAF
BRD4
BSF2
BSG
BSND
BSSL
BSVD
BSVD1
BTBD11
BTD
BTK
BTNL2
BTRC
C11orf21
C12orf29
C12orf43
C12orf57
C16orf95
C19orf81
C1D
C1GALT1
C1GALT1C1
C1QA
C1QBP
C1QC
C1QTNF3
C2CD3
C2CD4A
C2CD4B
C3
C3AR1
C4A
C4B
C4BPB
C5
C5AR1
C6orf15
CA2
CA3
CA4
CA9
CABIN1
CABP1
CABYR
CACNA1H
CACNA1I
CACNA2D4
CADM1
CALB1
CALB2
CALCA
CALCR
CALCRL
CALD1
CALR
CAMK1D
CAMP
CAP1
CAPN10
CAPN6
CAPN8
CARD8
CARD9
CARNS1
CARS1
CARTPT
CASP1
CASP12
CASP3
CASP4
CASP5
CASP7
CASP8
CASP9
CASQ1
CASR
CAT
CAV1
CBL
CBS
CBY1
CC2D2A
CC2D2B
CCCKR5
CCDC28B
CCDC68
CCDC80
CCK
CCKAR
CCL11
CCL13
CCL2
CCL20
CCL21
CCL23
CCL25
CCL26
CCL28
CCL3
CCL4
CCL8
CCN1
CCN3
CCNB1
CCND1
CCND2
CCND3
CCNE1
CCNG1
CCNG2
CCNL1
CCP110
CCR1
CCR2
CCR3
CCR6
CCR7
CCT2
CCT3
CCT4
CCT5
CCT8
CD14
CD151
CD163
CD19
CD2
CD200R1L
CD209
CD226
CD24
CD248
CD25
CD27
CD274
CD28
CD2AP
CD33
CD34
CD36
CD38
CD4
CD40
CD40LG
CD44
CD46
CD47
CD5
CD55
CD59
CD63
CD68
CD69
CD74
CD79A
CD79B
CD80
CD81
CD84
CD86
CD8A
CDC123
CDC27
CDC42
CDC5L
CDCA7
CDH1
CDH11
CDH13
CDH20
CDH22
CDH23
CDH4
CDH5
CDK1
CDK2
CDK20
CDK3
CDK4
CDK5
CDK5RAP1
CDK5RAP2
CDK5RAP3
CDK7
CDK9
CDKAL1
CDKN1A
CDKN1B
CDKN1C
CDKN2A
CDKN2B
CDKN2C
CDKN3
CEBPA
CEL
CELA1
CELA3B
CELIAC3
CELL
CENPJ
CEP104
CEP120
CEP128
CEP135
CEP152
CEP162
CEP164
CEP170
CEP19
CEP250
CEP290
CEP41
CEP57
CEP63
CEP83
CEP89
CEP97
CERT1
CES1
CES2
CETN2
CETN3
CETP
CFAP36
CFAP410
CFAP418
CFAP44
CFAP47
CFH
CFHL5
CFHR1
CFHR2
CFHR3
CFHR5
CFHR5D
CFL1
CFP
CFTR
CGAS
CGNL1
CHAT
CHD1L
CHD7
CHD9
CHGA
CHI3L1
CHIA
CHIT1
CHN2
CHPT1
CHRM2
CHRNA1
CHRNA3
CIMT1
CISD1
CISD2
CISD3
CISH
CKAP5
CKS1B
CLCN2
CLCN4
CLCN5
CLCNKA
CLCNKB
CLDN1
CLDN10
CLDN16
CLDN19
CLDN9
CLEC12A
CLEC4A
CLIP2
CLTRN
CLU
CLUAP1
CMA1
CMIP
CMKBR5
CMKLR1
CMKLR2
CNDP1
CNDP2
CNGA2
CNGB3
CNKSR3
CNR1
CNTLN
CNTNAP2
CNTRL
COA3
COG2
COL18A1
COL1A1
COL1A2
COL20A1
COL3A1
COL4A2
COL4A3
COL4A4
COL4A5
COL4A6
COL5A1
COL5A2
COL6A1
COL7A1
COL8A1
COL8A2
COLEC11
COLED
COMMD5
COMMD9
COMT
COPA
COQ2
COQ4
COQ5
COQ6
COQ7
COQ8A
COQ8B
COQ9
CORO2B
COX10
COX15
COX4I1
COX4I2
COX5A
COX5B
COX6B1
COX6C
COX7C
CP
CPB2
CPE
CPLANE1
CPOX
CPT1A
CPT1C
CPT2
CPVL
CR1
CR2
CRABP2
CRB1
CRB2
CRBN
CRCP
CREB1
CREB5
CREBBP
CRH
CRHR1
CRKL
CRLS1
CROCC
CRP
CRX
CRY1
CRY2
CRYAA
CRYM
CS
CSF1
CSF2
CSF2RA
CSF3
CSN2
CSNK2B
CST3
CSTB
CTAG1B
CTBP1
CTCF
CTCFL
CTIF
CTLA4
CTNNB1
CTNS
CTRB1
CTRCT41
CTRL
CTSA
CTSB
CTSC
CTSG
CTTN
CTU1
CUBN
CUL3
CUL5
CUX1
CX3CL1
CX3CR1
CXCL1
CXCL10
CXCL11
CXCL12
CXCL13
CXCL16
CXCL5
CXCL6
CXCL8
CXCL9
CXCR1
CXCR2
CXCR3
CXCR4
CXCR5
CXCR6
CYB5R4
CYBA
CYBB
CYCS
CYGB
CYLD
CYP11A1
CYP11B1
CYP11B2
CYP19A1
CYP1A1
CYP1A2
CYP1B1
CYP20A1
CYP21A2
CYP24A1
CYP27B1
CYP2A6
CYP2B6
CYP2C19
CYP2C9
CYP2D6
CYP2J2
CYP2R1
CYP3A4
CYP3A5
CYP4A11
CYS1
CZIB
DACH1
DACT1
DAG1
DAO
DARS2
DBAL
DBH
DCAF1
DCAF5
DCC
DCDC1
DCDC2
DCLK3
DCN
DCP1
DCX
DDAH1
DDAH2
DDC
DDIT3
DDN
DDOST
DDR1
DDRGK1
DDX58
DEFA1
DEFA3
DEFA5
DEFA6
DEFB1
DEGS1
DERL1
DERL2
DES
DFNA14
DFNA38
DFNA6
DGCR2
DGKB
DGKE
DGKQ
DGUOK
DHFR
DI1
DIAPH1
DIAPH3
DIO3
DIR
DIRA
DISC1
DKK1
DKK3
DLC1
DLGAP4
DLK1
DMD
DMRT1
DMRT2
DNAH11
DNAH5
DNAI1
DNAJB11
DNAJC13
DNAJC14
DNAJC3
DNASE1
DNASE1L3
DNM1L
DNM3
DNMT1
DNMT3A
DNMT3B
DNMT3L
DOCK6
DOCK8
DPEP1
DPH2
DPP4
DRD1
DRD2
DRD3
DRD4
DRD5
DSTYK
DUOX2
DUSP1
DUSP13
DUSP2
DUSP26
DVL1
DXO
DYDC1
DYDC2
DYNC1H1
DYNC2H1
DYNC2I1
DYNC2I2
DYNC2LI1
DYNLL1
DYNLT1
DYNLT2B
DYSF
DZANK1
DZIP1L
E2F1
E2F3
EBF3
ECE1
ECYT5
EDA2R
EDN1
EDN3
EDNRA
EDNRB
EEF1A1
EEF1D
EEF1G
EFCAB8
EFEMP1
EFNB2
EGF
EGFL8
EGFR
EGLN1
EGLN2
EGLN3
EGR1
EHMT2
EIF2A
EIF2AK1
EIF2AK3
EIF2AK4
EIF2S1
EIF3L
EIF5A
EIF5B
EIPR1
ELAC2
ELANE
ELAVL1
ELK1
ELMO2
ELN
ELOB
ELOC
ELP4
EMC1
EMX2
ENG
ENHO
ENO1
ENO2
ENPP1
ENSA
ENSG00000111780
ENSG00000124593
ENSG00000288623
ENTPD1
EOGT
EP300
EPAS1
EPHA2
EPHB4
EPHX2
EPRS1
EPYC
ERBB2
ERBB4
ERCC1
ERCC6
ERF
ERN1
ERO1B
ERVFRD-1
ERVW-1
ESA
ESM1
ESPN
ESR1
ESR2
ESRRA
ESRRB
ESRRG
ETFB
ETS1
EVC
EVC2
EXD2
EXO1
EXOC5
EXOC7
EXOSC4
EXT1
EYA1
EZH2
EZR
F10
F12
F2R
F2RL1
F2RL3
F3
F5
F7
F8
F9
FABP1
FABP12
FABP2
FABP3
FABP4
FABP5
FAH
FAM135A
FAM151A
FAM161A
FAM167A
FAM170B
FAM186B
FAM20A
FAM20C
FAM50B
FAM98C
FAR2
FAS
FASLG
FASN
FASTKD2
FAT1
FAT4
FBF1
FBLL1
FBLN1
FBN2
FBXL4
FBXW7
FCAMR
FCER2
FCGR1A
FCGR2A
FCGR2B
FCGR3A
FCGR3B
FCGRT
FCN1
FCN3
FCRL3
FDX1
FECH
FERMT2
FES
FGA
FGB
FGF1
FGF2
FGF20
FGF21
FGF23
FGF8
FGFR1
FGFR2
FGFR3
FHL2
FHR5
FIBP
FIG4
FIS1
FIZZ3
FKHL14
FKLF
FKLF1
FLNA
FLNB
FLT1
FLT3
FLVCR1
FLVCR2
FMN1
FMN2
FMOD
FMR1
FN1
FN3K
FNDC5
FOS
FOSB
FOSL1
FOXA1
FOXA2
FOXA3
FOXC1
FOXC2
FOXD1
FOXE3
FOXM1
FOXN2
FOXO1
FOXO3
FOXP1
FOXP2
FOXP3
FOXP4
FRAS1
FREM1
FREM2
FRMD3
FRTS4
FSHB
FSTL5
FTH1
FTO
FUCA1
FUT4
FUT9
FXYD2
FYN
G6PC1
G6PC2
G6PD
GABRR1
GABRR2
GAD1
GAD2
GADD45G
GAK
GAL
GAL3ST1
GALC
GALNS
GALNT10
GALNT17
GALNT18
GALNT2
GAMT
GANAB
GAPDH
GARS1
GAS6
GAST
GATA3
GATA4
GATA6
GATC
GATM
GBA
GBA2
GBE1
GC
GCA
GCC1
GCG
GCH1
GCK
GCKR
GCLC
GCLM
GCM1
GCM2
GDAP1
GDF15
GDF6
GDNF
GFAP
GFER
GFPT1
GFRA1
GGT1
GH1
GHR
GHRL
GHSR
GINS2
GIP
GIPC1
GIPR
GJA1
GJA4
GJB2
GJB6
GLI1
GLI3
GLIPR2
GLIS1
GLIS2
GLIS3
GLM1
GLO1
GLP1R
GLRA3
GLUT2
GNA11
GNAS
GNAT1
GNB3
GNG2
GNRH1
GOLGA2
GOSR2
GP1BA
GP2
GP6
GP9
GPANK1
GPC3
GPD2
GPER1
GPHA2
GPR146
GPR158
GPR161
GPR182
GPR22
GPR55
GPRC5A
GPRC5B
GPT
GPX1
GPX3
GPX4
GRAMD2B
GRAP
GRB10
GRB2
GREB1L
GREM1
GREM2
GRHPR
GRIA1
GRIN1
GRK1
GRK2
GRN
GRP
GSK3A
GSK3B
GSN
GSR
GSS
GSTA1
GSTK1
GSTM1
GSTP1
GSTT1
GTF2I
GTF2IRD1
GTPBP3
GTPBP4
GUCY1A1
GUCY2D
GUSB
GYS1
GZF1
GZMA
GZMB
H1-4
H1-5
H2AC16
H2AC17
H2AC18
H2AX
H2BS1
H3-2
H3-3B
H3C1
H3C14
H6PD
HAMP
HANAC
HAPLN1
HAS1
HAS2
HAS3
HAVCR1
HAVCR2
HAX1
HBA1
HBEGF
HCFC1
HCRT
HCRTR1
HCRTR2
HDAC4
HDAC6
HDAC9
HDC
HDLCQ12
HECW1
HERC1
HERC2
HES1
HEXD
HFE1
HGF
HHEX
HHF1
HHF2
HHF3
HHF5
HIF1A
HIF1AN
HIF3A
HIHGHH
HIPK1
HIPK2
HIPK3
HK2
HL
HLA-A
HLA-B
HLA-C
HLA-DMA
HLA-DMB
HLA-DPA1
HLA-DPB1
HLA-DQB1
HLA-DRB1
HLA-DRB3
HLA-DRB4
HLA-E
HLA-G
HLA-H
HLTF
HMBS
HMCN1
HMGA1
HMGA2
HMGB1
HMGB2
HMGCR
HMGIY
HMOX1
HNF1A
HNF2
HNF4A
HNF4G
HNFJ3
HNMT
HNP1
HNRNPA2B1
HNRNPC
HNRNPDL
HNRNPF
HNRNPH2
HOGA1
HORMAD2
HOXB7
HP
HPRT1
HPSE
HPSE2
HPX
HRAS
HRG
HRH1
HRH2
HRH3
HSD11B2
HSD17B1
HSD3B1
HSD3B2
HSF
HSP90AA1
HSP90B1
HSPA1A
HSPA1B
HSPA1L
HSPA4
HSPA5
HSPA8
HSPB1
HSPB11
HSPB2
HSPD1
HSPG2
HTR1A
HTR2A
HTRA1
HTT
HUWE1
HYI
HYOU1
IARS2
IB1
ICA1
ICAM1
ICAM3
ICH
ICOS
ICOSLG
ID1
IDDM1
IDDM10
IDDM11
IDDM12
IDDM13
IDDM15
IDDM17
IDDM18
IDDM19
IDDM2
IDDM20
IDDM21
IDDM22
IDDM23
IDDM24
IDDM3
IDDM4
IDDM5
IDDM6
IDDM7
IDDM8
IDDMX
IDH1
IDH2
IDO1
IER3IP1
IFI27
IFIH1
IFIT1
IFNA1
IFNAR1
IFNB1
IFNB2
IFNG
IFNGR1
IFNL3
IFT122
IFT140
IFT172
IFT20
IFT27
IFT43
IFT46
IFT52
IFT57
IFT74
IFT80
IFT81
IFT88
IGAN1
IGAN2
IGAN3
IGBP1
IGF1
IGF1R
IGF2
IGF2BP2
IGF2R
IGFBP1
IGFBP2
IGFBP3
IGFBP4
IGFBP5
IGFBP7
IGHE
IGHM
IGHMBP2
IGHV4-38-2
IGKC
IGKV3-20
IGLL1
IGSF21
IGSF22
IHH
IKZF1
IKZF3
IL10
IL10RA
IL11
IL12A
IL12B
IL13
IL15
IL17A
IL18
IL18BP
IL19
IL1R1
IL1RAP
IL1RAPL2
IL1RL1
IL2
IL21
IL22
IL23R
IL2R
IL2RA
IL2RB
IL3
IL33
IL36G
IL4
IL4R
IL5
IL5RA
IL6
IL7
IL7R
IL9
ILK
IMD41
IMMP1L
IMMP2L
IMP2
IMPDH1
INCENP
INF2
ING2
INPP4A
INPP5B
INPP5D
INPP5E
INPP5K
INPPL1
INS
INSDM
INS-IGF2
INSR
INSRR
INTS11
INVS
IPF1
IPO8
IPPK
IQCB1
IQGAP1
IRAK1
IRAK4
IRF3
IRF4
IRF5
IRF7
IRF8
IRS1
IRS2
IRX3
ISG15
ISG20
ISL1
ITGA1
ITGA2
ITGA2B
ITGA3
ITGA4
ITGA5
ITGA6
ITGA8
ITGAE
ITGAL
ITGAM
ITGAV
ITGAX
ITGB1
ITGB2
ITGB3
ITGB4
ITGB6
ITIH4
ITK
ITLN1
ITPR1
ITPR3
JAG1
JAK1
JAK2
JAK3
JAZF1
JCHAIN
JMJD6
JMY
JUN
KAT5
KAT6B
KATNIP
KCNE1
KCNH7
KCNJ1
KCNJ10
KCNJ11
KCNJ16
KCNJ3
KCNK1
KCNK16
KCNK5
KCNMA1
KCNN4
KCNQ1
KCTD7
KDELR1
KDM3A
KDM3B
KDM4A
KDM4C
KDM4D
KDM5C
KDM6A
KDM8
KDR
KEAP1
KERA
KHDC3L
KHK
KIAA0268
KIAA0319L
KIAA0586
KIAA0603
KIAA0753
KIF12
KIF17
KIF1A
KIF3A
KIF3B
KIF6
KIF7
KIFAP3
KIFBP
KIRREL1
KIRREL2
KISS1
KIT
KITLG
KL
KLF10
KLF11
KLF14
KLF15
KLF4
KLF6
KLHDC7A
KLHL2
KLHL22
KLHL3
KLHL31
KLK1
KLK3
KLKB1
KLRK1
KMT2C
KMT2D
KNG1
KPD
KPNA1
KPNA2
KPNA4
KRAS
KRIT1
KRTAP3-2
KRTAP3-3
KRTCAP3
L1CAM
LALBA
LAMA1
LAMA2
LAMA4
LAMA5
LAMB1
LAMB2
LAMC1
LAMP1
LAMP2
LAMP3
LAP3
LARS2
LATS1
LBR
LCA5
LCAT
LCN1
LCN2
LCOR
LCP1
LDB1
LDHA
LECT2
LEFTY2
LEKR1
LEP
LEPR
LGALS1
LGALS3
LGALS9
LGALSL
LGR4
LHX1
LHX3
LIF
LIFR
LIG4
LILRB3
LIMK1
LIMK2
LIMS1
LIN7C
LIPA
LIPC
LIPH
LMNA
LMX1B
LNPEP
LOC105378979
LOX
LPA
LPAR1
LPL
LPP
LRBA
LRG1
LRP1
LRP2
LRP2BP
LRP5
LRP8
LRPAP1
LRRC56
LRRC7
LSAMP
LSM2
LTA
LTA4H
LTBP1
LTBR
LTC4S
LTF
LY75
LYG1
LYN
LYP
LYVE1
LYZ
M6PR
M6S1
MAD2L2
MAEA
MAF
MAFA
MAFB
MAGI2
MAGOH
MAP1LC3A
MAP2K1
MAP2K2
MAP3K14
MAP3K21
MAP3K5
MAPK1
MAPK10
MAPK14
MAPK3
MAPK8
MAPK8IP1
MAPK9
MAPKBP1
MAPRE3
MAPT
MARK2
MARK3
MASP1
MASP2
MAT1A
MAT2A
MATN2
MATN3
MAVS
MAX
MB
MBD2
MBL2
MBNP
MBP
MC4R
MCAM
MCF2L2
MCHR1
MCL1
MCM10
MCPH1
MCTP2
MDK
MDM2
MECOM
MECP2
MED13L
MED20
MED25
MEDS
MEDS2
MEFV
MEI1
MEN1
MEOX2
MEP1A
MEP1B
MER2
MERTK
MEST
MET
METTL23
MEX3C
MFAP3
MFAP4
MFF
MFH1
MFN1
MFN2
MFSD11
MGAM
MGP
MIA2
MIA3
MICA
MICALL2
MIF
MIOX
MIP
MIPEP
MITD1
MITF
MKI67
MKKS
MKRN3
MKS1
MLKL
MLXIPL
MMAA
MMAB
MMADHC
MME
MMP1
MMP10
MMP12
MMP14
MMP16
MMP2
MMP24
MMP3
MMP7
MMP8
MMP9
MMUT
MNSOD
MNT
MNX1
MODY1
MODY10
MODY11
MODY13
MODY14
MODY3
MODY4
MODY7
MODY8
MODY9
MOK
MORC2
MORN1
MPL
MPO
MPP7
MPRIP
MPZ
MRE11
MRM2
MRPL18
MRPL19
MRPL23
MRPL44
MRPS15
MRPS22
MRRF
MRTFA
MS4A1
MSN
MSR1
MSRB3
MST1
MST1R
MSTN
MSTO1
MT2A
MT-ATP6
MT-ATP8
MT-CO1
MT-CO2
MT-CO3
MT-CYB
MTERF1
MTHFD1L
MTHFR
MTHFS
MTM1
MTMR2
MTMR3
MTMR7
MT-ND1
MT-ND2
MT-ND3
MT-ND4
MT-ND4L
MT-ND5
MT-ND6
MTNR1B
MTO1
MTOR
MTR
MTRR
MTSS1
MTTP
MUC1
MUC16
MUC20
MUC7
MUCL3
MUS81
MVCD1
MVCD2
MVCD3
MVCD4
MVCD5
MVCD6
MVCD7
MVK
MX1
MX2
MYC
MYCT1
MYD88
MYH10
MYH14
MYH2
MYH6
MYH7B
MYH9
MYL2
MYO15A
MYO1C
MYO1E
MYO7A
MYOD1
MYOM2
MYT1L
NAGA
NAGLU
NAGS
NAIP
NAMPT
NAP1L4
NAP1L5
NAT2
NAT8
NAV3
NCALD
NCAM1
NCF1
NCF2
NCOA1
NCOA2
NCOA3
NCOR1
NCOR2
NCR2
NCS1
NDE1
NDEL1
NDFIP2
NDH
NDI1
NDI2
NDN
NDST1
NDST2
NDUFA1
NDUFA5
NDUFAF2
NDUFAF6
NDUFB3
NDUFB4
NDUFB6
NDUFB8
NDUFS1
NDUFS2
[truncated: 1,260 more rows]
