# Supplementary material for: Network Pharmacology-Based Investigation of the Molecular Mechanisms of the Chinese Herbal Formula Shenyi in the Treatment of Diabetic Nephropathy
Source: Front Med (Lausanne). 2022 Jun 10;9:898624. doi: 10.3389/fmed.2022.898624 (PMC9226379; doi:10.3389/fmed.2022.898624)
Supplement: Supplementary Table S5 — Predicted targets of SY in treatment of DN. [file Table_5.XLSX]

## Sheet: Sheet1
PTGS2
PGR
CHRM3
CHRM1
AR
SCN5A
NOS3
RXRA
ACHE
ADRA1A
CHRM2
ADRB2
OPRM1
GABRA1
DPP4
CHRNA7
NCOA2
NCOA1
KCNH2
F10
PRSS1
NOS2
ESR1
PPARG
KDR
ESR2
MAPK14
GSK3B
CDK2
Pim1
CCNA2
PTGS1
PIK3CG
CHEK1
PDE3A
RELA
BCL2
CDKN1A
BAX
CASP3
TP53
CASP8
FASN
FASLG
CYP19A1
IKBKB
TNF
CHRM5
OPRD1
ADRA1B
CHRM4
DRD1
GABRA2
HTR2A
GABRA5
GABRA3
CHRNA2
SLC6A4
Chrna7
CASP9
JUN
PRKCA
TGFB1
PON1
MAP2
NR3C2
SLC6A2
F7
AKT1
AHSA1
MAPK8
XDH
MMP1
STAT1
CDK1
HMOX1
CYP3A4
CYP1A2
CYP1A1
ICAM1
SELE
VCAM1
NR1I2
CYP1B1
ALOX5
HAS2
GSTP1
AHR
PSMD3
SLC2A4
NR1I3
INSR
DIO1
PPP3CA
GSTM1
GSTM2
AKR1C3
SLPI
ADH1C
IGHG1
ADRA2A
SLC6A3
Akr1b1
PLAU
LTA4H
MAOB
MAOA
CTRB1
ADRB1
EGFR
VEGFA
CCND1
BCL2L1
MMP2
MMP9
MAPK1
IL10
RB1
CDK4
IL6
NFKBIA
TOP1
MDM2
APP A4
PCNA
ERBB2
CASP7
MCL1
BIRC5
IL2
CCNB1
TYR
IFNG
IL4
TOP2A
XIAP
CD40LG
PTGES
NUF2
ADCY2
MET
MMP3
FOS
EIF6
EGF
ELK1
POR
ODC1
RAF1
SOD1
HIF1A
RUNX1T1
HSPA5
ACACA
CAV1
MYC
F3
GJA1
IL1B
CCL2
PTGER3
CXCL8
PRKCB
DUOX2
HSPB1
SULT1E1
MGAM
PLAT
THBD
SERPINE1
COL1A1
pteN
IL1A
MPO
NCF1
NFE2L2
NQO1
PARP1
COL3A1
CXCL11
CXCL2
DCAF5
CHEK2
CLDN4
PPARA
PPARD
HSF1
Crp
CXCL10
CHUK
SPP1
RUNX2
RASSF1
E2F1
E2F2
ACP3
CTSD
IGFBP3
IGF2
IRF1
ERBB3
PCOLCE
NPEPPS
HK2
NKX3-1
RASA1
HTR2C
ADRA2B
TYMP
CA2
SLC5A2
CA1
ADORA3
MMP13
ADAM17
DNMT1
CA12
CA9
KCNA3
CA7
CA13
NFKB1
TAAR1
DAO
ADORA1
ADORA2B
JAK1
JAK2
CA3
CA6
CA14
CA4
CA5B
CA5A
FUT7
SRD5A2
AKR1C2
AKR1C1
SQLE
HDAC6
HDAC8
ERN1
LDHA
LDHB
ABCG2
HSD17B1
CES1
BACE1
SHBG
BCHE
PLA2G1B
CES2
CBR1
CTSL
TAS2R31
MMP12
AKR1B10
PTPN1
ABCC1
HSD17B2
EPHB4
POLB
PDE7A
PLA2G2A
PLA2G5
LCK
CLK1
DYRK1B
CTSK
GCGR
BRAF
ESRRA
ESRRB
KLK1
KLK2
RPS6KB1
AURKA
MMP8
MMP16
MMP15
MMP26
JAK3
TAOK1
TAOK3
NAAA
ADRA2C
HSP90AA1
MME
P2RX7
ABL1
EPHA2
EPHB2
EPHA5
EPHA4
EPHA8
EPHA7
EPHB3
EPHA3
EPHB1
EPHA1
KDM1A
PITRM1
PRKCZ
WEE1
PDE10A
TUBB1
MTOR
PDE4D
HDAC3
BMP1
VCP
IMPDH2
COMT
HDAC1
SF3B3
HDAC2
NCOR2
ELANE
HDAC5
HDAC7
NCOR1
HDAC11
HDAC4
CETP
HDAC9
HDAC10
HPGDS
APP
TNNC1
TNNT2
TNNI3
PDPK1
TERT
ALDH2
SNCA
ALOX15
DHODH
ABCB1
TLR9
SLC22A12
MAPKAPK2
MAPKAPK5
NOX4
HSP90B1
HSP90AB1
EGLN1
CYSLTR2
PRMT1
IGFBP6
IGFBP4
IGFBP5
IGFBP2
IGFBP1
PFKFB3
GRM5
RORC
MMP7
GRM4
PDGFRA
RET
MYLK
GSK3A
PIM2
MARK1
FLT3
GABRB3
GABRG2
GABRA6
FCER2
EZR
CDK2
CCNA1
ADAMTS5
SMARCA2
HSD17B3
CDK5
CDK5R1
PDK1
MAP2K1
ADORA2A
CMA1
HSD11B1
CCNE1
CCNE2
PDGFRB
FLT4
CCNB3
PSEN2
APH1A
APH1B
CCNB2
NCSTN
PSEN1
PSENEN
BRD4
MAP2K2
RPS6KA2
MELK
CTSB
S1PR3
S1PR1
ROCK2
ACE
CSNK1A1
SCD
IKBKE
TBK1
ROCK1
PIK3CA
PLEC
AVPR1A
EP300
MERTK
TRPV1
PDE4B
SREBF2
RPS6KA3
DUSP3
ME1
FNTA
FNTB
PTAFR
HTR3A
FAAH
PDE4A
PDE4C
FKBP1A
GRIN1
GRIN2B
SLC10A2
STK17B
MGLL
ABHD6
TSPO
LNPEP
ALPL
PLAA
TYRO3
BACE2
CDC7
F2
CXCR2
P2RX3
TRPV3
TYMS
NR3C1
CDC42BPA
PLK4
MKNK2
AXL
DUT
CSF1R
EIF2AK3
ALOX5AP
DNM1
TK1
REN
LRRK2
WNT3A
OPRK1
TNKS2
MAP3K14
SOAT1
AGTR1
CYP17A1
MAP2K7
MAP4K4
RASGRP3
PIM3
PRKCD
ALK
CCR4
PDE5A
CFTR
GPR84
TBXAS1
HTR2C
MIF
ALOX12
PTPRS
STS
IDH1
ADRA1D
DRD5
KCNMA1
GRIA2
DGAT2
MTTP
APOB
ADH1B
PKIA
DPEP1
SIRT1
ATP5F1B
MT-ND6
HSD3B2
HSD3B1
