# Supplementary material for: Network Pharmacology-Based Investigation of the Molecular Mechanisms of the Chinese Herbal Formula Shenyi in the Treatment of Diabetic Nephropathy
Source: Front Med (Lausanne). 2022 Jun 10;9:898624. doi: 10.3389/fmed.2022.898624 (PMC9226379; doi:10.3389/fmed.2022.898624)
Supplement: Supplementary Table S6 — GOBP enrichment analysis pathway information of 271 targets for SY in treatment of DN. [file Table_6.XLSX]

## Sheet: Sheet1
F2
IL1A
IL1B
PPARG
SELE
TGFB1
ABCB1
ABCG2
ABL1
ACE
ACHE
ADAM17
ADAMTS5
ADH1B
ADORA1
ADORA2A
ADORA2B
ADRB1
ADRB2
AGTR1
AHR
AKR1B10
AKT1
ALDH2
ALK
ALOX12
ALOX5
ALOX5AP
APOB
APP
AR
ATP5F1B
AURKA
AXL
BAX
BCHE
BCL2
BCL2L1
BRAF
BRD4
CA2
CA3
CA4
CA9
CASP3
CASP7
CASP8
CASP9
CAV1
CCL2
CCNB1
CCND1
CCNE1
CD40LG
CDK1
CDK2
CDK4
CDK5
CDKN1A
CES1
CES2
CETP
CFTR
CHRM2
CMA1
COL1A1
COL3A1
COMT
CTRB1
CTSB
CXCL10
CXCL11
CXCL8
CXCR2
CYP19A1
CYP1A1
CYP1A2
CYP1B1
CYP3A4
DAO
DCAF5
DNMT1
DPEP1
DPP4
DRD1
DRD5
DUOX2
E2F1
EGF
EGFR
EGLN1
EIF2AK3
ELANE
ELK1
EP300
EPHA2
EPHB4
ERBB2
ERN1
ESR1
ESR2
ESRRA
ESRRB
EZR
F10
F3
F7
FASLG
FASN
FCER2
FLT3
FOS
GJA1
GRIN1
GSK3A
GSK3B
GSTM1
GSTP1
HAS2
HDAC4
HDAC6
HDAC9
HIF1A
HK2
HMOX1
HSD17B1
HSD3B1
HSD3B2
HSP90AA1
HSP90B1
HSPA5
HSPB1
HTR2A
ICAM1
IDH1
IFNG
IGF2
IGFBP1
IGFBP2
IGFBP3
IGFBP4
IGFBP5
IL10
IL2
IL4
IL6
INSR
JAK1
JAK2
JAK3
JUN
KCNMA1
KDR
KLK1
LDHA
LNPEP
LTA4H
MAP2K1
MAP2K2
MAP3K14
MAPK1
MAPK14
MAPK8
MCL1
MDM2
MERTK
MET
MGAM
MIF
MME
MMP1
MMP12
MMP16
MMP2
MMP3
MMP7
MMP8
MMP9
MPO
MT-ND6
MTOR
MTTP
MYC
NCF1
NCOA1
NCOA2
NCOR1
NCOR2
NFE2L2
NFKB1
NFKBIA
NOS2
NOS3
NOX4
NQO1
NR1I2
NR3C1
NR3C2
ODC1
P2RX7
PARP1
PCNA
PDE5A
PDGFRB
PDPK1
PGR
PIK3CA
PIK3CG
PITRM1
PLA2G1B
PLA2G2A
PLAT
PLAU
PON1
PPARA
PPARD
PPP3CA
PRKCA
PRKCB
PRKCD
PRKCZ
PRMT1
PRSS1
PTAFR
PTGS1
PTGS2
PTPN1
RAF1
RB1
RELA
REN
RET
ROCK1
ROCK2
RPS6KB1
RXRA
S1PR1
SERPINE1
SHBG
SLC22A12
SLC2A4
SLC5A2
SLC6A2
SLC6A4
SLPI
SMARCA2
SNCA
SOAT1
SOD1
SPP1
STAT1
SULT1E1
TBK1
TBXAS1
TERT
THBD
TLR9
TNF
TNKS2
TNNI3
TNNT2
TP53
TRPV1
TYMP
TYMS
TYRO3
VCAM1
VEGFA
WEE1
XDH
XIAP
