# Supplementary material for: Network Pharmacology-Based Investigation of the Molecular Mechanisms of the Chinese Herbal Formula Shenyi in the Treatment of Diabetic Nephropathy
Source: Front Med (Lausanne). 2022 Jun 10;9:898624. doi: 10.3389/fmed.2022.898624 (PMC9226379; doi:10.3389/fmed.2022.898624)
Supplement: Supplementary Table S7 — GOCC enrichment analysis pathway information of 271 targets for SY in treatment of DN. [file Table_7.XLSX]

## Sheet: Sheet1
Description	P Value	LogP	Enrichment	Z-score	#TotalGeneInLibrary	#GeneInGO	#GeneInHitList	#GeneInGOAndHitList	%InGO	STDV %InGO	GeneID	Hits	Log(q-value)
GO:1901699 cellular response to nitrogen compound	3.72183e-58	-57.4292	11.4122	27.3376	28160	692	271	76	28.0443	2.72879	25|43|142|154|185|196|207|238|351|598|760|836|840|857|1017|1019|1020|1080|1129|1277|1786|1800|1812|1816|2101|2475|2697|2902|2931|2932|2950|3309|3356|3383|3481|3484|3488|3553|3643|3717|3718|4193|4313|4314|4780|4790|5027|5170|5290|5294|5319|5468|5579|5580|5590|5594|5724|5743|5770|5970|6093|6198|6517|6532|6622|6647|6772|7124|7157|7184|7412|7430|7442|9475|9734|50507	ABL1|ACHE|PARP1|ADRB2|AGTR1|AHR|AKT1|ALK|APP|BCL2L1|CA2|CASP3|CASP7|CAV1|CDK2|CDK4|CDK5|CFTR|CHRM2|COL1A1|DNMT1|DPEP1|DRD1|DRD5|ESRRA|MTOR|GJA1|GRIN1|GSK3A|GSK3B|GSTP1|HSPA5|HTR2A|ICAM1|IGF2|IGFBP1|IGFBP5|IL1B|INSR|JAK2|JAK3|MDM2|MMP2|MMP3|NFE2L2|NFKB1|P2RX7|PDPK1|PIK3CA|PIK3CG|PLA2G1B|PPARG|PRKCB|PRKCD|PRKCZ|MAPK1|PTAFR|PTGS2|PTPN1|RELA|ROCK1|RPS6KB1|SLC2A4|SLC6A4|SNCA|SOD1|STAT1|TNF|TP53|HSP90B…	-53.2322
GO:0010035 response to inorganic substance	8.17565e-58	-57.0875	12.8532	28.2828	28160	574	271	71	26.1993	2.6711	25|142|207|241|338|351|558|595|596|673|760|836|841|842|857|891|983|1017|1019|1277|1543|1544|1545|1728|1800|1956|2081|2353|2931|3091|3162|3292|3309|3383|3485|3552|3569|3586|3725|3778|3791|3939|4193|4233|4314|4318|4353|4541|4547|4780|4846|5111|5159|5290|5444|5530|5580|5594|5599|5743|5970|6622|6647|6772|7015|7139|7412|9451|10013|54583|653361	ABL1|PARP1|AKT1|ALOX5AP|APOB|APP|AXL|CCND1|BCL2|BRAF|CA2|CASP3|CASP8|CASP9|CAV1|CCNB1|CDK1|CDK2|CDK4|COL1A1|CYP1A1|CYP1A2|CYP1B1|NQO1|DPEP1|EGFR|ERN1|FOS|GSK3A|HIF1A|HMOX1|HSD17B1|HSPA5|ICAM1|IGFBP2|IL1A|IL6|IL10|JUN|KCNMA1|KDR|LDHA|MDM2|MET|MMP3|MMP9|MPO|ND6|MTTP|NFE2L2|NOS3|PCNA|PDGFRB|PIK3CA|PON1|PPP3CA|PRKCD|MAPK1|MAPK8|PTGS2|RELA|SNCA|SOD1|STAT1|TERT|TNNT2|VCAM1|EIF2AK3|HDAC6|EGLN1|NCF1	-53.1914
GO:0071417 cellular response to organonitrogen compound	7.73763e-56	-55.1114	11.7451	27.0401	28160	637	271	72	26.5683	2.68311	25|142|154|185|196|207|238|351|598|760|836|840|857|1019|1020|1080|1129|1277|1786|1812|1816|2101|2475|2697|2902|2931|2932|2950|3309|3356|3383|3481|3484|3488|3553|3643|3717|3718|4193|4313|4780|4790|5027|5170|5290|5294|5319|5468|5579|5580|5590|5594|5724|5743|5770|5970|6093|6198|6517|6532|6622|6647|6772|7124|7157|7184|7412|7430|7442|9475|9734|50507	ABL1|PARP1|ADRB2|AGTR1|AHR|AKT1|ALK|APP|BCL2L1|CA2|CASP3|CASP7|CAV1|CDK4|CDK5|CFTR|CHRM2|COL1A1|DNMT1|DRD1|DRD5|ESRRA|MTOR|GJA1|GRIN1|GSK3A|GSK3B|GSTP1|HSPA5|HTR2A|ICAM1|IGF2|IGFBP1|IGFBP5|IL1B|INSR|JAK2|JAK3|MDM2|MMP2|NFE2L2|NFKB1|P2RX7|PDPK1|PIK3CA|PIK3CG|PLA2G1B|PPARG|PRKCB|PRKCD|PRKCZ|MAPK1|PTAFR|PTGS2|PTPN1|RELA|ROCK1|RPS6KB1|SLC2A4|SLC6A4|SNCA|SOD1|STAT1|TNF|TP53|HSP90B1|VCAM1|EZR|TRPV1|ROC…	-51.3915
GO:0071407 cellular response to organic cyclic compound	1.09945e-54	-53.9588	12.2562	27.12	28160	585	271	69	25.4613	2.64634	25|142|196|207|238|351|367|836|840|841|842|857|891|1019|1066|1080|1129|1277|1543|1545|1812|1816|1956|2002|2033|2099|2100|2101|2103|2322|2908|2931|2932|2950|3309|3356|3383|3488|3553|3586|3717|4193|4306|4790|5027|5241|5294|5465|5467|5594|5724|5743|6256|6347|6532|6622|6647|6696|6772|7040|7124|7184|7430|7442|9475|9611|9612|10013|50507	ABL1|PARP1|AHR|AKT1|ALK|APP|AR|CASP3|CASP7|CASP8|CASP9|CAV1|CCNB1|CDK4|CES1|CFTR|CHRM2|COL1A1|CYP1A1|CYP1B1|DRD1|DRD5|EGFR|ELK1|EP300|ESR1|ESR2|ESRRA|ESRRB|FLT3|NR3C1|GSK3A|GSK3B|GSTP1|HSPA5|HTR2A|ICAM1|IGFBP5|IL1B|IL10|JAK2|MDM2|NR3C2|NFKB1|P2RX7|PGR|PIK3CG|PPARA|PPARD|MAPK1|PTAFR|PTGS2|RXRA|CCL2|SLC6A4|SNCA|SOD1|SPP1|STAT1|TGFB1|TNF|HSP90B1|EZR|TRPV1|ROCK2|NCOR1|NCOR2|HDAC6|NOX4	-50.3638
GO:0030335 positive regulation of cell migration	3.10982e-46	-45.5073	11.4004	24.4161	28160	556	271	61	22.5092	2.537	25|207|239|351|506|596|857|1277|1432|1812|1901|1950|1956|2152|2155|2159|2475|3037|3091|3162|3309|3315|3383|3458|3488|3553|3565|3569|3576|3579|3627|3643|3717|3791|4193|4233|4316|4318|4780|4846|5054|5159|5170|5294|5328|5530|5578|5594|5724|5743|5979|6868|7015|7040|7124|7422|9475|9734|9759|10013|50507	ABL1|AKT1|ALOX12|APP|ATP5F1B|BCL2|CAV1|COL1A1|MAPK14|DRD1|S1PR1|EGF|EGFR|F3|F7|F10|MTOR|HAS2|HIF1A|HMOX1|HSPA5|HSPB1|ICAM1|IFNG|IGFBP5|IL1B|IL4|IL6|CXCL8|CXCR2|CXCL10|INSR|JAK2|KDR|MDM2|MET|MMP7|MMP9|NFE2L2|NOS3|SERPINE1|PDGFRB|PDPK1|PIK3CG|PLAU|PPP3CA|PRKCA|MAPK1|PTAFR|PTGS2|RET|ADAM17|TERT|TGFB1|TNF|VEGFA|ROCK2|HDAC9|HDAC4|HDAC6|NOX4	-42.0849
GO:2000147 positive regulation of cell motility	3.13499e-46	-45.5038	11.0696	24.1974	28160	582	271	62	22.8782	2.55161	25|207|239|351|506|596|857|1277|1432|1812|1901|1950|1956|2152|2155|2159|2475|3037|3091|3162|3309|3315|3383|3458|3488|3553|3565|3569|3576|3579|3627|3643|3717|3791|4193|4233|4316|4318|4780|4846|5054|5159|5170|5294|5328|5530|5578|5594|5724|5743|5979|6868|7015|7040|7124|7422|9475|9734|9759|10013|50506|50507	ABL1|AKT1|ALOX12|APP|ATP5F1B|BCL2|CAV1|COL1A1|MAPK14|DRD1|S1PR1|EGF|EGFR|F3|F7|F10|MTOR|HAS2|HIF1A|HMOX1|HSPA5|HSPB1|ICAM1|IFNG|IGFBP5|IL1B|IL4|IL6|CXCL8|CXCR2|CXCL10|INSR|JAK2|KDR|MDM2|MET|MMP7|MMP9|NFE2L2|NOS3|SERPINE1|PDGFRB|PDPK1|PIK3CG|PLAU|PPP3CA|PRKCA|MAPK1|PTAFR|PTGS2|RET|ADAM17|TERT|TGFB1|TNF|VEGFA|ROCK2|HDAC9|HDAC4|HDAC6|DUOX2|NOX4	-42.0849
GO:0051272 positive regulation of cellular component movement	1.0901e-45	-44.9625	10.846	23.9079	28160	594	271	62	22.8782	2.55161	25|207|239|351|506|596|857|1277|1432|1812|1901|1950|1956|2152|2155|2159|2475|3037|3091|3162|3309|3315|3383|3458|3488|3553|3565|3569|3576|3579|3627|3643|3717|3791|4193|4233|4316|4318|4780|4846|5054|5159|5170|5294|5328|5530|5578|5594|5724|5743|5979|6868|7015|7040|7124|7422|9475|9734|9759|10013|50506|50507	ABL1|AKT1|ALOX12|APP|ATP5F1B|BCL2|CAV1|COL1A1|MAPK14|DRD1|S1PR1|EGF|EGFR|F3|F7|F10|MTOR|HAS2|HIF1A|HMOX1|HSPA5|HSPB1|ICAM1|IFNG|IGFBP5|IL1B|IL4|IL6|CXCL8|CXCR2|CXCL10|INSR|JAK2|KDR|MDM2|MET|MMP7|MMP9|NFE2L2|NOS3|SERPINE1|PDGFRB|PDPK1|PIK3CG|PLAU|PPP3CA|PRKCA|MAPK1|PTAFR|PTGS2|RET|ADAM17|TERT|TGFB1|TNF|VEGFA|ROCK2|HDAC9|HDAC4|HDAC6|DUOX2|NOX4	-41.6106
GO:0040017 positive regulation of locomotion	1.33803e-45	-44.8735	10.8096	23.8605	28160	596	271	62	22.8782	2.55161	25|207|239|351|506|596|857|1277|1432|1812|1901|1950|1956|2152|2155|2159|2475|3037|3091|3162|3309|3315|3383|3458|3488|3553|3565|3569|3576|3579|3627|3643|3717|3791|4193|4233|4316|4318|4780|4846|5054|5159|5170|5294|5328|5530|5578|5594|5724|5743|5979|6868|7015|7040|7124|7422|9475|9734|9759|10013|50506|50507	ABL1|AKT1|ALOX12|APP|ATP5F1B|BCL2|CAV1|COL1A1|MAPK14|DRD1|S1PR1|EGF|EGFR|F3|F7|F10|MTOR|HAS2|HIF1A|HMOX1|HSPA5|HSPB1|ICAM1|IFNG|IGFBP5|IL1B|IL4|IL6|CXCL8|CXCR2|CXCL10|INSR|JAK2|KDR|MDM2|MET|MMP7|MMP9|NFE2L2|NOS3|SERPINE1|PDGFRB|PDPK1|PIK3CG|PLAU|PPP3CA|PRKCA|MAPK1|PTAFR|PTGS2|RET|ADAM17|TERT|TGFB1|TNF|VEGFA|ROCK2|HDAC9|HDAC4|HDAC6|DUOX2|NOX4	-41.5796
GO:0009611 response to wounding	3.24164e-45	-44.4892	11.2947	24.0793	28160	552	271	60	22.1402	2.5221	135|239|240|558|581|596|836|857|959|983|1020|1026|1277|1281|1432|1543|1816|1956|2064|2147|2152|2155|2159|2475|2697|3091|3162|3315|3552|3569|3586|3717|3791|4321|4780|4846|5054|5159|5290|5294|5327|5328|5465|5467|5530|5578|5580|5604|5894|6647|6696|6790|6868|7040|7056|7124|7301|7422|10461|50506	ADORA2A|ALOX12|ALOX5|AXL|BAX|BCL2|CASP3|CAV1|CD40LG|CDK1|CDK5|CDKN1A|COL1A1|COL3A1|MAPK14|CYP1A1|DRD5|EGFR|ERBB2|F2|F3|F7|F10|MTOR|GJA1|HIF1A|HMOX1|HSPB1|IL1A|IL6|IL10|JAK2|KDR|MMP12|NFE2L2|NOS3|SERPINE1|PDGFRB|PIK3CA|PIK3CG|PLAT|PLAU|PPARA|PPARD|PPP3CA|PRKCA|PRKCD|MAP2K1|RAF1|SOD1|SPP1|AURKA|ADAM17|TGFB1|THBD|TNF|TYRO3|VEGFA|MERTK|DUOX2	-41.2464
GO:0032870 cellular response to hormone stimulus	9.00785e-45	-44.0454	10.7799	23.6247	28160	588	271	61	22.5092	2.537	142|185|207|338|367|760|842|857|1019|1508|1956|2033|2099|2100|2101|2103|2322|2353|2697|2908|2931|2932|2950|3383|3481|3484|3485|3553|3643|3717|3718|4193|4306|4780|4790|5170|5241|5290|5319|5465|5467|5468|5579|5580|5590|5770|5970|5972|6093|6198|6256|6517|6772|8648|9475|9611|9612|9734|9759|10013|10499	PARP1|AGTR1|AKT1|APOB|AR|CA2|CASP9|CAV1|CDK4|CTSB|EGFR|EP300|ESR1|ESR2|ESRRA|ESRRB|FLT3|FOS|GJA1|NR3C1|GSK3A|GSK3B|GSTP1|ICAM1|IGF2|IGFBP1|IGFBP2|IL1B|INSR|JAK2|JAK3|MDM2|NR3C2|NFE2L2|NFKB1|PDPK1|PGR|PIK3CA|PLA2G1B|PPARA|PPARD|PPARG|PRKCB|PRKCD|PRKCZ|PTPN1|RELA|REN|ROCK1|RPS6KB1|RXRA|SLC2A4|STAT1|NCOA1|ROCK2|NCOR1|NCOR2|HDAC9|HDAC4|HDAC6|NCOA2	-40.8483
GO:0007169 transmembrane receptor protein tyrosine kinase signaling pathway	3.53036e-44	-43.4522	10.2425	23.1089	28160	629	271	62	22.8782	2.55161	25|134|154|207|238|356|367|558|673|836|1019|1277|1432|1950|1956|1969|2050|2064|2152|2155|2322|2931|2932|3091|3315|3481|3484|3485|3486|3487|3488|3553|3643|3717|3718|3791|4233|4313|4318|5159|5170|5290|5327|5579|5580|5590|5594|5770|5894|5970|5979|6198|6517|6622|6868|7040|7301|7422|7498|9451|10461|653361	ABL1|ADORA1|ADRB2|AKT1|ALK|FASLG|AR|AXL|BRAF|CASP3|CDK4|COL1A1|MAPK14|EGF|EGFR|EPHA2|EPHB4|ERBB2|F3|F7|FLT3|GSK3A|GSK3B|HIF1A|HSPB1|IGF2|IGFBP1|IGFBP2|IGFBP3|IGFBP4|IGFBP5|IL1B|INSR|JAK2|JAK3|KDR|MET|MMP2|MMP9|PDGFRB|PDPK1|PIK3CA|PLAT|PRKCB|PRKCD|PRKCZ|MAPK1|PTPN1|RAF1|RELA|RET|RPS6KB1|SLC2A4|SNCA|ADAM17|TGFB1|TYRO3|VEGFA|XDH|EIF2AK3|MERTK|NCF1	-40.2965
GO:0002237 response to molecule of bacterial origin	4.34157e-44	-43.3624	14.6395	25.7467	28160	362	271	51	18.8192	2.37434	25|207|338|356|558|836|841|842|1019|1312|1432|1543|1544|1991|2353|2697|2950|3383|3552|3553|3569|3576|3586|3627|3717|3725|4353|4790|4792|4843|4846|5054|5467|5578|5594|5599|5724|5743|5970|5972|6347|6373|6401|6590|6622|6868|7040|7056|7124|7412|54106	ABL1|AKT1|APOB|FASLG|AXL|CASP3|CASP8|CASP9|CDK4|COMT|MAPK14|CYP1A1|CYP1A2|ELANE|FOS|GJA1|GSTP1|ICAM1|IL1A|IL1B|IL6|CXCL8|IL10|CXCL10|JAK2|JUN|MPO|NFKB1|NFKBIA|NOS2|NOS3|SERPINE1|PPARD|PRKCA|MAPK1|MAPK8|PTAFR|PTGS2|RELA|REN|CCL2|CXCL11|SELE|SLPI|SNCA|ADAM17|TGFB1|THBD|TNF|VCAM1|TLR9	-40.2445
GO:0032496 response to lipopolysaccharide	4.8596e-44	-43.3134	15.1917	26.0293	28160	342	271	50	18.4502	2.35628	25|207|338|356|558|836|841|842|1019|1312|1432|1543|1544|1991|2353|2697|2950|3383|3552|3553|3569|3576|3586|3627|3717|3725|4353|4790|4792|4843|4846|5054|5467|5578|5594|5599|5724|5743|5970|5972|6347|6373|6401|6590|6622|6868|7040|7056|7124|7412	ABL1|AKT1|APOB|FASLG|AXL|CASP3|CASP8|CASP9|CDK4|COMT|MAPK14|CYP1A1|CYP1A2|ELANE|FOS|GJA1|GSTP1|ICAM1|IL1A|IL1B|IL6|CXCL8|IL10|CXCL10|JAK2|JUN|MPO|NFKB1|NFKBIA|NOS2|NOS3|SERPINE1|PPARD|PRKCA|MAPK1|MAPK8|PTAFR|PTGS2|RELA|REN|CCL2|CXCL11|SELE|SLPI|SNCA|ADAM17|TGFB1|THBD|TNF|VCAM1	-40.2303
GO:0097190 apoptotic signaling pathway	1.09666e-42	-41.9599	10.534	22.9103	28160	582	271	59	21.7712	2.50692	25|134|135|142|207|356|367|581|596|598|836|841|842|857|1026|1545|1869|1969|2033|2081|2931|2932|2950|3091|3162|3315|3383|3458|3552|3553|3558|3565|3717|3725|4170|4193|4282|4318|4780|4846|5027|5054|5170|5467|5578|5580|5599|5743|5770|5894|5925|5970|5979|6647|7015|7040|7124|7157|9451	ABL1|ADORA1|ADORA2A|PARP1|AKT1|FASLG|AR|BAX|BCL2|BCL2L1|CASP3|CASP8|CASP9|CAV1|CDKN1A|CYP1B1|E2F1|EPHA2|EP300|ERN1|GSK3A|GSK3B|GSTP1|HIF1A|HMOX1|HSPB1|ICAM1|IFNG|IL1A|IL1B|IL2|IL4|JAK2|JUN|MCL1|MDM2|MIF|MMP9|NFE2L2|NOS3|P2RX7|SERPINE1|PDPK1|PPARD|PRKCA|PRKCD|MAPK8|PTGS2|PTPN1|RAF1|RB1|RELA|RET|SOD1|TERT|TGFB1|TNF|TP53|EIF2AK3	-38.909
GO:1901652 response to peptide	1.78528e-42	-41.7483	11.4548	23.4402	28160	508	271	56	20.6642	2.45957	142|154|185|207|351|760|857|1019|1020|1277|1432|2101|2155|2475|2697|2902|2931|2932|2950|3383|3481|3484|3488|3553|3586|3643|3717|3718|4193|4313|4314|4318|4321|4780|4790|4792|5170|5290|5319|5465|5468|5579|5580|5590|5743|5770|5970|6093|6198|6517|6772|7157|7412|7442|9475|9734	PARP1|ADRB2|AGTR1|AKT1|APP|CA2|CAV1|CDK4|CDK5|COL1A1|MAPK14|ESRRA|F7|MTOR|GJA1|GRIN1|GSK3A|GSK3B|GSTP1|ICAM1|IGF2|IGFBP1|IGFBP5|IL1B|IL10|INSR|JAK2|JAK3|MDM2|MMP2|MMP3|MMP9|MMP12|NFE2L2|NFKB1|NFKBIA|PDPK1|PIK3CA|PLA2G1B|PPARA|PPARG|PRKCB|PRKCD|PRKCZ|PTGS2|PTPN1|RELA|ROCK1|RPS6KB1|SLC2A4|STAT1|TP53|VCAM1|TRPV1|ROCK2|HDAC9	-38.7273
GO:0001568 blood vessel development	4.00067e-42	-41.3979	8.76037	21.5376	28160	771	271	65	23.9852	2.5938	25|185|196|207|240|338|356|506|581|841|857|1215|1277|1432|1545|1890|1901|1950|1969|2050|2064|2152|3037|3091|3099|3162|3315|3552|3553|3569|3576|3579|3586|3627|3716|3725|3791|4193|4313|4780|4846|5054|5159|5170|5290|5294|5468|5578|5579|5594|5604|5743|6093|6347|6772|7015|7040|7124|7137|7422|7498|9451|9475|9734|54583	ABL1|AGTR1|AHR|AKT1|ALOX5|APOB|FASLG|ATP5F1B|BAX|CASP8|CAV1|CMA1|COL1A1|MAPK14|CYP1B1|TYMP|S1PR1|EGF|EPHA2|EPHB4|ERBB2|F3|HAS2|HIF1A|HK2|HMOX1|HSPB1|IL1A|IL1B|IL6|CXCL8|CXCR2|IL10|CXCL10|JAK1|JUN|KDR|MDM2|MMP2|NFE2L2|NOS3|SERPINE1|PDGFRB|PDPK1|PIK3CA|PIK3CG|PPARG|PRKCA|PRKCB|MAPK1|MAP2K1|PTGS2|ROCK1|CCL2|STAT1|TERT|TGFB1|TNF|TNNI3|VEGFA|XDH|EIF2AK3|ROCK2|HDAC9|EGLN1	-38.4049
GO:0042493 response to drug	6.6653e-42	-41.1762	13.2819	24.3563	28160	399	271	51	18.8192	2.37434	135|590|595|596|768|836|891|983|1019|1026|1277|1312|1543|1544|1576|1728|1800|1812|1956|2155|2353|3162|3309|3356|3383|3485|3553|3586|3725|3939|4193|4609|4780|4843|5243|5743|5970|5972|5979|6530|6532|6622|6647|6772|6868|7157|7298|8648|8856|9759|116085	ADORA2A|BCHE|CCND1|BCL2|CA9|CASP3|CCNB1|CDK1|CDK4|CDKN1A|COL1A1|COMT|CYP1A1|CYP1A2|CYP3A4|NQO1|DPEP1|DRD1|EGFR|F7|FOS|HMOX1|HSPA5|HTR2A|ICAM1|IGFBP2|IL1B|IL10|JUN|LDHA|MDM2|MYC|NFE2L2|NOS2|ABCB1|PTGS2|RELA|REN|RET|SLC6A2|SLC6A4|SNCA|SOD1|STAT1|ADAM17|TP53|TYMS|NCOA1|NR1I2|HDAC4|SLC22A12	-38.2096
GO:0071396 cellular response to lipid	8.00587e-42	-41.0966	10.4815	22.6439	28160	575	271	58	21.4022	2.49144	25|142|196|207|239|367|558|842|891|1019|1066|1080|1277|1432|1869|1956|2002|2033|2099|2100|2101|2103|2322|2908|2950|3383|3552|3553|3569|3576|3586|3627|3717|4306|4790|4792|4843|5054|5241|5465|5467|5578|5594|5599|5724|5970|5979|6256|6347|6373|6532|6696|7040|7124|9475|9611|9612|10013	ABL1|PARP1|AHR|AKT1|ALOX12|AR|AXL|CASP9|CCNB1|CDK4|CES1|CFTR|COL1A1|MAPK14|E2F1|EGFR|ELK1|EP300|ESR1|ESR2|ESRRA|ESRRB|FLT3|NR3C1|GSTP1|ICAM1|IL1A|IL1B|IL6|CXCL8|IL10|CXCL10|JAK2|NR3C2|NFKB1|NFKBIA|NOS2|SERPINE1|PGR|PPARA|PPARD|PRKCA|MAPK1|MAPK8|PTAFR|RELA|RET|RXRA|CCL2|CXCL11|SLC6A4|SPP1|TGFB1|TNF|ROCK2|NCOR1|NCOR2|HDAC6	-38.1548
GO:0048545 response to steroid hormone	1.38483e-41	-40.8586	14.7131	25.0396	28160	339	271	48	17.7122	2.3191	142|367|590|595|596|760|836|842|857|1026|1277|1956|2033|2099|2100|2101|2103|2322|2353|2908|2950|3283|3284|3383|3417|3485|3569|3586|3717|4193|4306|5111|5241|5465|5467|5724|5743|5970|6256|6696|7040|7124|7298|8648|9611|9612|10013|10499	PARP1|AR|BCHE|CCND1|BCL2|CA2|CASP3|CASP9|CAV1|CDKN1A|COL1A1|EGFR|EP300|ESR1|ESR2|ESRRA|ESRRB|FLT3|FOS|NR3C1|GSTP1|HSD3B1|HSD3B2|ICAM1|IDH1|IGFBP2|IL6|IL10|JAK2|MDM2|NR3C2|PCNA|PGR|PPARA|PPARD|PTAFR|PTGS2|RELA|RXRA|SPP1|TGFB1|TNF|TYMS|NCOA1|NCOR1|NCOR2|HDAC6|NCOA2	-37.9403
GO:0001934 positive regulation of protein phosphorylation	2.52623e-41	-40.5975	8.9432	21.465	28160	732	271	63	23.2472	2.56595	25|134|154|207|351|595|596|673|857|891|1020|1026|1636|1950|1956|1991|2064|2081|2147|2322|2475|2931|3320|3356|3383|3458|3481|3553|3558|3565|3569|3643|3717|3791|4282|4318|5159|5170|5290|5294|5319|5468|5580|5590|5594|5604|5605|5743|5770|5894|5979|6622|6868|7040|7124|7157|7422|9475|10013|29110|50507|54106|653361	ABL1|ADORA1|ADRB2|AKT1|APP|CCND1|BCL2|BRAF|CAV1|CCNB1|CDK5|CDKN1A|ACE|EGF|EGFR|ELANE|ERBB2|ERN1|F2|FLT3|MTOR|GSK3A|HSP90AA1|HTR2A|ICAM1|IFNG|IGF2|IL1B|IL2|IL4|IL6|INSR|JAK2|KDR|MIF|MMP9|PDGFRB|PDPK1|PIK3CA|PIK3CG|PLA2G1B|PPARG|PRKCD|PRKCZ|MAPK1|MAP2K1|MAP2K2|PTGS2|PTPN1|RAF1|RET|SNCA|ADAM17|TGFB1|TNF|TP53|VEGFA|ROCK2|HDAC6|TBK1|NOX4|TLR9|NCF1	-37.7015
GO:0051347 positive regulation of transferase activity	3.55101e-41	-40.4496	10.5203	22.4933	28160	563	271	57	21.0332	2.47566	25|134|154|207|238|558|595|891|1020|1026|1636|1950|1956|1969|1991|2050|2064|2081|2147|2322|2475|2931|3320|3356|3458|3481|3553|3558|3565|3643|3717|3791|4233|4609|5111|5159|5170|5290|5294|5319|5580|5590|5594|5604|5605|5770|5979|6622|6868|7040|7124|7301|7422|10461|50507|54106|653361	ABL1|ADORA1|ADRB2|AKT1|ALK|AXL|CCND1|CCNB1|CDK5|CDKN1A|ACE|EGF|EGFR|EPHA2|ELANE|EPHB4|ERBB2|ERN1|F2|FLT3|MTOR|GSK3A|HSP90AA1|HTR2A|IFNG|IGF2|IL1B|IL2|IL4|INSR|JAK2|KDR|MET|MYC|PCNA|PDGFRB|PDPK1|PIK3CA|PIK3CG|PLA2G1B|PRKCD|PRKCZ|MAPK1|MAP2K1|MAP2K2|PTPN1|RET|SNCA|ADAM17|TGFB1|TNF|TYRO3|VEGFA|MERTK|NOX4|TLR9|NCF1	-37.5748
GO:0043549 regulation of kinase activity	3.31566e-40	-39.4794	8.56861	20.9072	28160	764	271	63	23.2472	2.56595	25|134|135|154|207|238|351|558|595|836|857|891|898|1020|1026|1636|1950|1956|1969|1991|2050|2064|2081|2147|2322|2475|2950|3315|3320|3356|3458|3481|3553|3558|3565|3643|3717|3791|4233|5159|5170|5290|5294|5319|5468|5580|5590|5604|5605|5770|5925|5979|6622|6647|6868|7040|7124|7301|7422|10461|50507|54106|653361	ABL1|ADORA1|ADORA2A|ADRB2|AKT1|ALK|APP|AXL|CCND1|CASP3|CAV1|CCNB1|CCNE1|CDK5|CDKN1A|ACE|EGF|EGFR|EPHA2|ELANE|EPHB4|ERBB2|ERN1|F2|FLT3|MTOR|GSTP1|HSPB1|HSP90AA1|HTR2A|IFNG|IGF2|IL1B|IL2|IL4|INSR|JAK2|KDR|MET|PDGFRB|PDPK1|PIK3CA|PIK3CG|PLA2G1B|PPARG|PRKCD|PRKCZ|MAP2K1|MAP2K2|PTPN1|RB1|RET|SNCA|SOD1|ADAM17|TGFB1|TNF|TYRO3|VEGFA|MERTK|NOX4|TLR9|NCF1	-36.6401
GO:0033674 positive regulation of kinase activity	3.34622e-40	-39.4754	11.4736	22.8144	28160	480	271	53	19.5572	2.40942	25|134|154|207|238|558|595|891|1020|1026|1636|1950|1956|1969|1991|2050|2064|2081|2147|2322|2475|3320|3356|3458|3481|3553|3558|3565|3643|3717|3791|4233|5159|5170|5290|5294|5319|5580|5590|5604|5605|5770|5979|6622|6868|7040|7124|7301|7422|10461|50507|54106|653361	ABL1|ADORA1|ADRB2|AKT1|ALK|AXL|CCND1|CCNB1|CDK5|CDKN1A|ACE|EGF|EGFR|EPHA2|ELANE|EPHB4|ERBB2|ERN1|F2|FLT3|MTOR|HSP90AA1|HTR2A|IFNG|IGF2|IL1B|IL2|IL4|INSR|JAK2|KDR|MET|PDGFRB|PDPK1|PIK3CA|PIK3CG|PLA2G1B|PRKCD|PRKCZ|MAP2K1|MAP2K2|PTPN1|RET|SNCA|ADAM17|TGFB1|TNF|TYRO3|VEGFA|MERTK|NOX4|TLR9|NCF1	-36.6401
GO:0003013 circulatory system process	1.00992e-39	-38.9957	9.9046	21.6963	28160	598	271	57	21.0332	2.47566	134|135|153|154|185|207|367|857|1129|1215|1636|1812|1816|1956|2475|2697|2931|3162|3356|3383|3558|3579|3627|3643|3717|3778|3816|4012|4193|4311|4843|4846|5243|5290|5294|5465|5467|5468|5724|5742|5743|5972|6093|6517|6532|6647|6772|6916|7040|7137|7139|7422|7442|9429|9475|9759|50507	ADORA1|ADORA2A|ADRB1|ADRB2|AGTR1|AKT1|AR|CAV1|CHRM2|CMA1|ACE|DRD1|DRD5|EGFR|MTOR|GJA1|GSK3A|HMOX1|HTR2A|ICAM1|IL2|CXCR2|CXCL10|INSR|JAK2|KCNMA1|KLK1|LNPEP|MDM2|MME|NOS2|NOS3|ABCB1|PIK3CA|PIK3CG|PPARA|PPARD|PPARG|PTAFR|PTGS1|PTGS2|REN|ROCK1|SLC2A4|SLC6A4|SOD1|STAT1|TBXAS1|TGFB1|TNNI3|TNNT2|VEGFA|TRPV1|ABCG2|ROCK2|HDAC4|NOX4	-36.1789
GO:0048514 blood vessel morphogenesis	1.90096e-39	-38.721	8.99666	21.011	28160	693	271	60	22.1402	2.5221	25|185|207|240|338|356|506|581|841|857|1215|1432|1545|1890|1901|1950|1969|2050|2064|2152|3037|3091|3099|3162|3315|3552|3553|3569|3576|3579|3586|3627|3716|3725|3791|4313|4780|4846|5054|5159|5170|5290|5294|5468|5578|5579|5743|6093|6347|6772|7015|7040|7124|7137|7422|7498|9451|9475|9734|54583	ABL1|AGTR1|AKT1|ALOX5|APOB|FASLG|ATP5F1B|BAX|CASP8|CAV1|CMA1|MAPK14|CYP1B1|TYMP|S1PR1|EGF|EPHA2|EPHB4|ERBB2|F3|HAS2|HIF1A|HK2|HMOX1|HSPB1|IL1A|IL1B|IL6|CXCL8|CXCR2|IL10|CXCL10|JAK1|JUN|KDR|MMP2|NFE2L2|NOS3|SERPINE1|PDGFRB|PDPK1|PIK3CA|PIK3CG|PPARG|PRKCA|PRKCB|PTGS2|ROCK1|CCL2|STAT1|TERT|TGFB1|TNF|TNNI3|VEGFA|XDH|EIF2AK3|ROCK2|HDAC9|EGLN1	-35.9219
GO:0042060 wound healing	2.5412e-39	-38.595	12.2537	23.0162	28160	424	271	50	18.4502	2.35628	135|239|240|558|836|857|959|1026|1277|1281|1432|1816|1956|2064|2147|2152|2155|2159|2475|2697|3091|3162|3315|3552|3569|3717|3791|4321|4780|4846|5054|5159|5290|5294|5327|5328|5465|5467|5530|5578|5580|5894|6868|7040|7056|7124|7301|7422|10461|50506	ADORA2A|ALOX12|ALOX5|AXL|CASP3|CAV1|CD40LG|CDKN1A|COL1A1|COL3A1|MAPK14|DRD5|EGFR|ERBB2|F2|F3|F7|F10|MTOR|GJA1|HIF1A|HMOX1|HSPB1|IL1A|IL6|JAK2|KDR|MMP12|NFE2L2|NOS3|SERPINE1|PDGFRB|PIK3CA|PIK3CG|PLAT|PLAU|PPARA|PPARD|PPP3CA|PRKCA|PRKCD|RAF1|ADAM17|TGFB1|THBD|TNF|TYRO3|VEGFA|MERTK|DUOX2	-35.8129
GO:0006979 response to oxidative stress	3.06442e-39	-38.5137	11.7766	22.7168	28160	450	271	51	18.8192	2.37434	25|142|207|240|351|558|596|761|836|983|1277|1545|1728|1956|2081|2353|2950|3091|3162|3315|3417|3569|3586|3717|3725|3939|4170|4193|4233|4313|4314|4318|4353|4541|4780|4846|5111|5159|5580|5594|5599|5742|5743|5970|6622|6647|6772|7157|10013|50506|653361	ABL1|PARP1|AKT1|ALOX5|APP|AXL|BCL2|CA3|CASP3|CDK1|COL1A1|CYP1B1|NQO1|EGFR|ERN1|FOS|GSTP1|HIF1A|HMOX1|HSPB1|IDH1|IL6|IL10|JAK2|JUN|LDHA|MCL1|MDM2|MET|MMP2|MMP3|MMP9|MPO|ND6|NFE2L2|NOS3|PCNA|PDGFRB|PRKCD|MAPK1|MAPK8|PTGS1|PTGS2|RELA|SNCA|SOD1|STAT1|TP53|HDAC6|DUOX2|NCF1	-35.748
GO:0000165 MAPK cascade	8.9905e-39	-38.0462	8.31292	20.3499	28160	775	271	62	22.8782	2.55161	25|136|154|207|238|351|367|673|857|983|1432|1950|1956|1969|1991|2064|2081|2322|2950|3276|3356|3383|3481|3487|3553|3569|3643|3791|4282|4317|4609|4790|5027|5159|5294|5319|5320|5468|5578|5580|5590|5594|5599|5604|5605|5770|5894|5972|5979|6093|6347|6647|7040|7124|7422|7430|7498|9020|9475|9611|54106|653361	ABL1|ADORA2B|ADRB2|AKT1|ALK|APP|AR|BRAF|CAV1|CDK1|MAPK14|EGF|EGFR|EPHA2|ELANE|ERBB2|ERN1|FLT3|GSTP1|PRMT1|HTR2A|ICAM1|IGF2|IGFBP4|IL1B|IL6|INSR|KDR|MIF|MMP8|MYC|NFKB1|P2RX7|PDGFRB|PIK3CG|PLA2G1B|PLA2G2A|PPARG|PRKCA|PRKCD|PRKCZ|MAPK1|MAPK8|MAP2K1|MAP2K2|PTPN1|RAF1|REN|RET|ROCK1|CCL2|SOD1|TGFB1|TNF|VEGFA|EZR|XDH|MAP3K14|ROCK2|NCOR1|TLR9|NCF1	-35.2963
GO:0010038 response to metal ion	2.6371e-38	-37.5789	13.0934	23.1771	28160	373	271	47	17.3432	2.29995	142|207|241|351|595|596|673|760|836|841|842|857|891|983|1019|1543|1544|1728|1800|1956|2353|2931|3091|3162|3292|3309|3383|3485|3552|3725|3778|4193|4318|4547|4780|5111|5530|5594|5599|5743|6622|6647|7015|7139|7412|9451|653361	PARP1|AKT1|ALOX5AP|APP|CCND1|BCL2|BRAF|CA2|CASP3|CASP8|CASP9|CAV1|CCNB1|CDK1|CDK4|CYP1A1|CYP1A2|NQO1|DPEP1|EGFR|FOS|GSK3A|HIF1A|HMOX1|HSD17B1|HSPA5|ICAM1|IGFBP2|IL1A|JUN|KCNMA1|MDM2|MMP9|MTTP|NFE2L2|PCNA|PPP3CA|MAPK1|MAPK8|PTGS2|SNCA|SOD1|TERT|TNNT2|VCAM1|EIF2AK3|NCF1	-34.8442
GO:0010942 positive regulation of cell death	8.00563e-38	-37.0966	9.41592	20.8533	28160	618	271	56	20.6642	2.45957	25|134|135|142|207|239|356|581|836|841|842|857|959|1019|1020|1026|1545|1728|1869|2002|2208|2353|2475|2931|2932|3162|3458|3486|3569|3579|3586|3717|3725|3778|3939|4170|4314|4318|4843|5159|5319|5468|5580|5599|5743|5979|6347|6622|6647|7124|7157|7442|8648|9759|10013|50507	ABL1|ADORA1|ADORA2A|PARP1|AKT1|ALOX12|FASLG|BAX|CASP3|CASP8|CASP9|CAV1|CD40LG|CDK4|CDK5|CDKN1A|CYP1B1|NQO1|E2F1|ELK1|FCER2|FOS|MTOR|GSK3A|GSK3B|HMOX1|IFNG|IGFBP3|IL6|CXCR2|IL10|JAK2|JUN|KCNMA1|LDHA|MCL1|MMP3|MMP9|NOS2|PDGFRB|PLA2G1B|PPARG|PRKCD|MAPK8|PTGS2|RET|CCL2|SNCA|SOD1|TNF|TP53|TRPV1|NCOA1|HDAC4|HDAC6|NOX4	-34.3767
GO:0009617 response to bacterium	1.49426e-37	-36.8256	8.33514	20.0431	28160	748	271	60	22.1402	2.5221	25|207|338|356|558|761|836|841|842|857|1019|1312|1432|1543|1544|1969|1991|2147|2353|2697|2950|3383|3552|3553|3569|3576|3586|3627|3717|3725|4353|4790|4792|4843|4846|5054|5319|5320|5467|5578|5580|5594|5599|5724|5743|5970|5972|6347|6373|6401|6590|6622|6868|7040|7056|7124|7412|11096|29110|54106	ABL1|AKT1|APOB|FASLG|AXL|CA3|CASP3|CASP8|CASP9|CAV1|CDK4|COMT|MAPK14|CYP1A1|CYP1A2|EPHA2|ELANE|F2|FOS|GJA1|GSTP1|ICAM1|IL1A|IL1B|IL6|CXCL8|IL10|CXCL10|JAK2|JUN|MPO|NFKB1|NFKBIA|NOS2|NOS3|SERPINE1|PLA2G1B|PLA2G2A|PPARD|PRKCA|PRKCD|MAPK1|MAPK8|PTAFR|PTGS2|RELA|REN|CCL2|CXCL11|SELE|SLPI|SNCA|ADAM17|TGFB1|THBD|TNF|VCAM1|ADAMTS5|TBK1|TLR9	-34.1199
GO:0008015 blood circulation	1.54665e-37	-36.8106	10.5329	21.4802	28160	513	271	52	19.1882	2.39205	134|135|153|154|185|207|367|857|1129|1215|1636|1812|1816|1956|2475|2697|2931|3162|3356|3383|3558|3579|3627|3717|3778|3816|4012|4193|4311|4843|4846|5290|5294|5465|5467|5468|5724|5742|5743|5972|6093|6532|6647|6772|6916|7040|7137|7139|7422|7442|9475|9759	ADORA1|ADORA2A|ADRB1|ADRB2|AGTR1|AKT1|AR|CAV1|CHRM2|CMA1|ACE|DRD1|DRD5|EGFR|MTOR|GJA1|GSK3A|HMOX1|HTR2A|ICAM1|IL2|CXCR2|CXCL10|JAK2|KCNMA1|KLK1|LNPEP|MDM2|MME|NOS2|NOS3|PIK3CA|PIK3CG|PPARA|PPARD|PPARG|PTAFR|PTGS1|PTGS2|REN|ROCK1|SLC6A4|SOD1|STAT1|TBXAS1|TGFB1|TNNI3|TNNT2|VEGFA|TRPV1|ROCK2|HDAC4	-34.1187
GO:0070482 response to oxygen levels	3.05581e-37	-36.5149	13.4755	23.0503	28160	347	271	45	16.6052	2.26051	134|207|596|768|836|857|891|1019|1026|1277|1543|1803|1869|2033|2155|2475|3091|3099|3162|3383|3778|3939|4193|4313|4609|4780|4843|5159|5327|5328|5465|5467|5743|5894|6517|6532|6868|7015|7157|7184|7412|7422|9475|50507|54583	ADORA1|AKT1|BCL2|CA9|CASP3|CAV1|CCNB1|CDK4|CDKN1A|COL1A1|CYP1A1|DPP4|E2F1|EP300|F7|MTOR|HIF1A|HK2|HMOX1|ICAM1|KCNMA1|LDHA|MDM2|MMP2|MYC|NFE2L2|NOS2|PDGFRB|PLAT|PLAU|PPARA|PPARD|PTGS2|RAF1|SLC2A4|SLC6A4|ADAM17|TERT|TP53|HSP90B1|VCAM1|VEGFA|ROCK2|NOX4|EGLN1	-33.8363
GO:0018105 peptidyl-serine phosphorylation	1.46367e-36	-35.8346	14.1847	23.1969	28160	315	271	43	15.8672	2.21946	207|351|581|596|673|857|891|983|1017|1020|1432|1956|2081|2475|2931|2932|3320|3458|3569|4282|5170|5290|5578|5579|5580|5590|5594|5599|5605|5743|5894|5979|6093|6198|6622|6790|7040|7124|7422|9451|9475|10013|29110	AKT1|APP|BAX|BCL2|BRAF|CAV1|CCNB1|CDK1|CDK2|CDK5|MAPK14|EGFR|ERN1|MTOR|GSK3A|GSK3B|HSP90AA1|IFNG|IL6|MIF|PDPK1|PIK3CA|PRKCA|PRKCB|PRKCD|PRKCZ|MAPK1|MAPK8|MAP2K2|PTGS2|RAF1|RET|ROCK1|RPS6KB1|SNCA|AURKA|TGFB1|TNF|VEGFA|EIF2AK3|ROCK2|HDAC6|TBK1	-33.169
GO:0018209 peptidyl-serine modification	1.7256e-36	-35.7631	13.5269	22.8395	28160	338	271	44	16.2362	2.24019	142|207|351|581|596|673|857|891|983|1017|1020|1432|1956|2081|2475|2931|2932|3320|3458|3569|4282|5170|5290|5578|5579|5580|5590|5594|5599|5605|5743|5894|5979|6093|6198|6622|6790|7040|7124|7422|9451|9475|10013|29110	PARP1|AKT1|APP|BAX|BCL2|BRAF|CAV1|CCNB1|CDK1|CDK2|CDK5|MAPK14|EGFR|ERN1|MTOR|GSK3A|GSK3B|HSP90AA1|IFNG|IL6|MIF|PDPK1|PIK3CA|PRKCA|PRKCB|PRKCD|PRKCZ|MAPK1|MAPK8|MAP2K2|PTGS2|RAF1|RET|ROCK1|RPS6KB1|SNCA|AURKA|TGFB1|TNF|VEGFA|EIF2AK3|ROCK2|HDAC6|TBK1	-33.1101
GO:0007568 aging	1.96719e-36	-35.7062	13.487	22.8008	28160	339	271	44	16.2362	2.24019	25|207|239|351|596|840|842|983|1017|1026|1432|1543|1728|2353|2475|2931|3356|3383|3484|3485|3488|3586|3725|4282|4311|4316|4353|4780|5054|5159|5530|5580|5594|5599|5604|5743|5970|6622|6647|7015|7157|7298|7412|50507	ABL1|AKT1|ALOX12|APP|BCL2|CASP7|CASP9|CDK1|CDK2|CDKN1A|MAPK14|CYP1A1|NQO1|FOS|MTOR|GSK3A|HTR2A|ICAM1|IGFBP1|IGFBP2|IGFBP5|IL10|JUN|MIF|MME|MMP7|MPO|NFE2L2|SERPINE1|PDGFRB|PPP3CA|PRKCD|MAPK1|MAPK8|MAP2K1|PTGS2|RELA|SNCA|SOD1|TERT|TP53|TYMS|VCAM1|NOX4	-33.0773
GO:0062197 cellular response to chemical stress	1.96719e-36	-35.7062	13.487	22.8008	28160	339	271	44	16.2362	2.24019	25|142|207|240|558|596|836|857|983|1545|1728|1956|2081|2353|3091|3162|3315|3569|3586|3717|3725|4170|4193|4233|4313|4314|4318|4353|4780|4846|5111|5290|5580|5594|5599|5743|5970|6517|6622|6647|7157|9451|10013|653361	ABL1|PARP1|AKT1|ALOX5|AXL|BCL2|CASP3|CAV1|CDK1|CYP1B1|NQO1|EGFR|ERN1|FOS|HIF1A|HMOX1|HSPB1|IL6|IL10|JAK2|JUN|MCL1|MDM2|MET|MMP2|MMP3|MMP9|MPO|NFE2L2|NOS3|PCNA|PIK3CA|PRKCD|MAPK1|MAPK8|PTGS2|RELA|SLC2A4|SNCA|SOD1|TP53|EIF2AK3|HDAC6|NCF1	-33.0773
GO:0070848 response to growth factor	2.26641e-36	-35.6447	8.37064	19.7495	28160	720	271	58	21.4022	2.49144	25|142|207|331|351|356|836|857|1277|1281|1432|1869|1956|1969|2002|2033|2064|2081|2322|2353|2908|2950|3037|3091|3309|3315|3553|3565|3576|3586|3725|3791|4193|4609|5159|5170|5290|5465|5468|5579|5594|5770|5894|5970|6093|6198|6347|6622|6868|7040|7157|7412|7422|7442|7498|9475|10013|50507	ABL1|PARP1|AKT1|XIAP|APP|FASLG|CASP3|CAV1|COL1A1|COL3A1|MAPK14|E2F1|EGFR|EPHA2|ELK1|EP300|ERBB2|ERN1|FLT3|FOS|NR3C1|GSTP1|HAS2|HIF1A|HSPA5|HSPB1|IL1B|IL4|CXCL8|IL10|JUN|KDR|MDM2|MYC|PDGFRB|PDPK1|PIK3CA|PPARA|PPARG|PRKCB|MAPK1|PTPN1|RAF1|RELA|ROCK1|RPS6KB1|CCL2|SNCA|ADAM17|TGFB1|TP53|VCAM1|VEGFA|TRPV1|XDH|ROCK2|HDAC6|NOX4	-33.0274
GO:0001525 angiogenesis	2.68858e-36	-35.5705	9.35203	20.3847	28160	600	271	54	19.9262	2.42646	25|185|207|240|356|506|841|857|1215|1432|1545|1890|1901|1950|1969|2050|2064|2152|3091|3099|3162|3315|3552|3553|3569|3576|3579|3586|3627|3716|3725|3791|4313|4780|4846|5054|5159|5170|5290|5294|5468|5578|5579|5743|6093|6347|6772|7015|7124|7422|9451|9475|9734|54583	ABL1|AGTR1|AKT1|ALOX5|FASLG|ATP5F1B|CASP8|CAV1|CMA1|MAPK14|CYP1B1|TYMP|S1PR1|EGF|EPHA2|EPHB4|ERBB2|F3|HIF1A|HK2|HMOX1|HSPB1|IL1A|IL1B|IL6|CXCL8|CXCR2|IL10|CXCL10|JAK1|JUN|KDR|MMP2|NFE2L2|NOS3|SERPINE1|PDGFRB|PDPK1|PIK3CA|PIK3CG|PPARG|PRKCA|PRKCB|PTGS2|ROCK1|CCL2|STAT1|TERT|TNF|VEGFA|EIF2AK3|ROCK2|HDAC9|EGLN1	-32.9645
GO:0043408 regulation of MAPK cascade	8.34379e-36	-35.0786	8.63359	19.7733	28160	674	271	56	20.6642	2.45957	25|154|207|238|351|367|673|857|1950|1956|1969|1991|2064|2081|2322|2950|3276|3356|3383|3481|3487|3553|3569|3643|3791|4282|4317|4609|5027|5159|5294|5319|5320|5468|5578|5580|5590|5594|5604|5605|5770|5894|5972|5979|6093|6347|6647|7040|7124|7422|7430|7498|9475|9611|54106|653361	ABL1|ADRB2|AKT1|ALK|APP|AR|BRAF|CAV1|EGF|EGFR|EPHA2|ELANE|ERBB2|ERN1|FLT3|GSTP1|PRMT1|HTR2A|ICAM1|IGF2|IGFBP4|IL1B|IL6|INSR|KDR|MIF|MMP8|MYC|P2RX7|PDGFRB|PIK3CG|PLA2G1B|PLA2G2A|PPARG|PRKCA|PRKCD|PRKCZ|MAPK1|MAP2K1|MAP2K2|PTPN1|RAF1|REN|RET|ROCK1|CCL2|SOD1|TGFB1|TNF|VEGFA|EZR|XDH|ROCK2|NCOR1|TLR9|NCF1	-32.4836
GO:0018108 peptidyl-tyrosine phosphorylation	1.14174e-35	-34.9424	12.4362	22.0067	28160	376	271	45	16.6052	2.26051	25|134|238|351|558|857|1636|1950|1956|1969|2050|2064|2322|2475|3356|3383|3458|3481|3558|3565|3569|3643|3716|3717|3718|3791|4233|4282|5159|5580|5590|5604|5605|5770|5979|6868|7040|7124|7157|7301|7422|7465|10461|50507|653361	ABL1|ADORA1|ALK|APP|AXL|CAV1|ACE|EGF|EGFR|EPHA2|EPHB4|ERBB2|FLT3|MTOR|HTR2A|ICAM1|IFNG|IGF2|IL2|IL4|IL6|INSR|JAK1|JAK2|JAK3|KDR|MET|MIF|PDGFRB|PRKCD|PRKCZ|MAP2K1|MAP2K2|PTPN1|RET|ADAM17|TGFB1|TNF|TP53|TYRO3|VEGFA|WEE1|MERTK|NOX4|NCF1	-32.3582
GO:0018212 peptidyl-tyrosine modification	1.6305e-35	-34.7877	12.3378	21.9053	28160	379	271	45	16.6052	2.26051	25|134|238|351|558|857|1636|1950|1956|1969|2050|2064|2322|2475|3356|3383|3458|3481|3558|3565|3569|3643|3716|3717|3718|3791|4233|4282|5159|5580|5590|5604|5605|5770|5979|6868|7040|7124|7157|7301|7422|7465|10461|50507|653361	ABL1|ADORA1|ALK|APP|AXL|CAV1|ACE|EGF|EGFR|EPHA2|EPHB4|ERBB2|FLT3|MTOR|HTR2A|ICAM1|IFNG|IGF2|IL2|IL4|IL6|INSR|JAK1|JAK2|JAK3|KDR|MET|MIF|PDGFRB|PRKCD|PRKCZ|MAP2K1|MAP2K2|PTPN1|RET|ADAM17|TGFB1|TNF|TP53|TYRO3|VEGFA|WEE1|MERTK|NOX4|NCF1	-32.2139
GO:0070997 neuron death	3.15901e-35	-34.5004	12.6651	21.989	28160	361	271	44	16.2362	2.24019	25|134|135|142|207|331|351|356|558|581|596|598|836|840|841|842|1020|1728|2002|2353|2475|2931|2932|3091|3162|3309|3458|3586|3717|3725|4170|5170|5290|5465|5925|6347|6622|6647|7015|7124|7157|7301|9759|29110	ABL1|ADORA1|ADORA2A|PARP1|AKT1|XIAP|APP|FASLG|AXL|BAX|BCL2|BCL2L1|CASP3|CASP7|CASP8|CASP9|CDK5|NQO1|ELK1|FOS|MTOR|GSK3A|GSK3B|HIF1A|HMOX1|HSPA5|IFNG|IL10|JAK2|JUN|MCL1|PDPK1|PIK3CA|PPARA|RB1|CCL2|SNCA|SOD1|TERT|TNF|TP53|TYRO3|HDAC4|TBK1	-31.9369
GO:0072593 reactive oxygen species metabolic process	6.25252e-35	-34.2039	16.5215	23.7544	28160	239	271	38	14.0221	2.10919	185|207|239|240|596|1026|1432|1543|1544|1545|1728|1816|1956|2147|2902|2950|3091|3099|4314|4317|4353|4780|4843|4846|5159|5465|5580|6622|6647|7040|7124|7157|7498|9759|10013|50506|50507|653361	AGTR1|AKT1|ALOX12|ALOX5|BCL2|CDKN1A|MAPK14|CYP1A1|CYP1A2|CYP1B1|NQO1|DRD5|EGFR|F2|GRIN1|GSTP1|HIF1A|HK2|MMP3|MMP8|MPO|NFE2L2|NOS2|NOS3|PDGFRB|PPARA|PRKCD|SNCA|SOD1|TGFB1|TNF|TP53|XDH|HDAC4|HDAC6|DUOX2|NOX4|NCF1	-31.6503
GO:0000302 response to reactive oxygen species	9.78212e-35	-34.0096	17.2409	24.0021	28160	223	271	37	13.6531	2.08571	25|207|558|596|836|983|1277|1545|1728|1956|2081|2353|2950|3091|3162|3569|3586|3725|3939|4193|4233|4313|4318|4353|4541|4780|4846|5111|5159|5580|5594|5599|5970|6647|6772|10013|653361	ABL1|AKT1|AXL|BCL2|CASP3|CDK1|COL1A1|CYP1B1|NQO1|EGFR|ERN1|FOS|GSTP1|HIF1A|HMOX1|IL6|IL10|JUN|LDHA|MDM2|MET|MMP2|MMP9|MPO|ND6|NFE2L2|NOS3|PCNA|PDGFRB|PRKCD|MAPK1|MAPK8|RELA|SOD1|STAT1|HDAC6|NCF1	-31.4657
GO:0001666 response to hypoxia	1.77113e-34	-33.7517	13.8774	22.3635	28160	307	271	41	15.1292	2.17672	134|207|596|768|836|857|891|1543|1803|1869|2033|2155|2475|3091|3099|3162|3383|3778|3939|4193|4313|4609|4780|4843|5327|5328|5465|5467|5743|5894|6517|6532|6868|7015|7157|7184|7412|7422|9475|50507|54583	ADORA1|AKT1|BCL2|CA9|CASP3|CAV1|CCNB1|CYP1A1|DPP4|E2F1|EP300|F7|MTOR|HIF1A|HK2|HMOX1|ICAM1|KCNMA1|LDHA|MDM2|MMP2|MYC|NFE2L2|NOS2|PLAT|PLAU|PPARA|PPARD|PTGS2|RAF1|SLC2A4|SLC6A4|ADAM17|TERT|TP53|HSP90B1|VCAM1|VEGFA|ROCK2|NOX4|EGLN1	-31.2174
GO:0036293 response to decreased oxygen levels	1.27113e-33	-32.8958	13.231	21.7594	28160	322	271	41	15.1292	2.17672	134|207|596|768|836|857|891|1543|1803|1869|2033|2155|2475|3091|3099|3162|3383|3778|3939|4193|4313|4609|4780|4843|5327|5328|5465|5467|5743|5894|6517|6532|6868|7015|7157|7184|7412|7422|9475|50507|54583	ADORA1|AKT1|BCL2|CA9|CASP3|CAV1|CCNB1|CYP1A1|DPP4|E2F1|EP300|F7|MTOR|HIF1A|HK2|HMOX1|ICAM1|KCNMA1|LDHA|MDM2|MMP2|MYC|NFE2L2|NOS2|PLAT|PLAU|PPARA|PPARD|PTGS2|RAF1|SLC2A4|SLC6A4|ADAM17|TERT|TP53|HSP90B1|VCAM1|VEGFA|ROCK2|NOX4|EGLN1	-30.3708
GO:0033002 muscle cell proliferation	5.6904e-33	-32.2449	15.5029	22.6132	28160	248	271	37	13.6531	2.08571	207|239|891|983|1026|1312|1432|1786|1901|1956|1991|2081|2475|2697|2950|3162|3458|3486|3488|3569|3586|3717|3725|4193|4313|4318|5159|5467|5468|5594|5724|5743|6772|7015|7040|7124|9759	AKT1|ALOX12|CCNB1|CDK1|CDKN1A|COMT|MAPK14|DNMT1|S1PR1|EGFR|ELANE|ERN1|MTOR|GJA1|GSTP1|HMOX1|IFNG|IGFBP3|IGFBP5|IL6|IL10|JAK2|JUN|MDM2|MMP2|MMP9|PDGFRB|PPARD|PPARG|MAPK1|PTAFR|PTGS2|STAT1|TERT|TGFB1|TNF|HDAC4	-29.729
GO:1901653 cellular response to peptide	1.08399e-32	-31.965	12.0228	20.8364	28160	363	271	42	15.4982	2.19831	142|154|185|207|351|760|857|1019|1020|2101|2697|2902|2931|2932|2950|3383|3481|3484|3553|3643|3717|3718|4193|4780|4790|5170|5290|5319|5468|5579|5580|5590|5770|5970|6093|6198|6517|6772|7157|7412|9475|9734	PARP1|ADRB2|AGTR1|AKT1|APP|CA2|CAV1|CDK4|CDK5|ESRRA|GJA1|GRIN1|GSK3A|GSK3B|GSTP1|ICAM1|IGF2|IGFBP1|IL1B|INSR|JAK2|JAK3|MDM2|NFE2L2|NFKB1|PDPK1|PIK3CA|PLA2G1B|PPARG|PRKCB|PRKCD|PRKCZ|PTPN1|RELA|ROCK1|RPS6KB1|SLC2A4|STAT1|TP53|VCAM1|ROCK2|HDAC9	-29.4581
GO:0050727 regulation of inflammatory response	1.27607e-32	-31.8941	11.4864	20.5296	28160	389	271	43	15.8672	2.21946	134|135|185|240|241|331|351|1215|1432|1956|1991|2099|2950|3458|3553|3558|3565|3569|3586|3717|4314|4317|4318|4790|4792|5054|5294|5320|5465|5467|5468|5580|5743|5925|5970|6401|6622|6647|7124|7301|23476|54106|653361	ADORA1|ADORA2A|AGTR1|ALOX5|ALOX5AP|XIAP|APP|CMA1|MAPK14|EGFR|ELANE|ESR1|GSTP1|IFNG|IL1B|IL2|IL4|IL6|IL10|JAK2|MMP3|MMP8|MMP9|NFKB1|NFKBIA|SERPINE1|PIK3CG|PLA2G2A|PPARA|PPARD|PPARG|PRKCD|PTGS2|RB1|RELA|SELE|SNCA|SOD1|TNF|TYRO3|BRD4|TLR9|NCF1	-29.396
GO:0045859 regulation of protein kinase activity	1.4371e-32	-31.8425	8.37736	18.6841	28160	645	271	52	19.1882	2.39205	25|134|135|154|207|351|595|836|857|891|898|1020|1026|1636|1950|1956|1991|2064|2081|2322|2475|2950|3315|3320|3356|3458|3481|3553|3565|3643|3717|5159|5170|5290|5294|5319|5468|5580|5590|5604|5605|5770|5925|6622|6647|6868|7040|7124|7422|50507|54106|653361	ABL1|ADORA1|ADORA2A|ADRB2|AKT1|APP|CCND1|CASP3|CAV1|CCNB1|CCNE1|CDK5|CDKN1A|ACE|EGF|EGFR|ELANE|ERBB2|ERN1|FLT3|MTOR|GSTP1|HSPB1|HSP90AA1|HTR2A|IFNG|IGF2|IL1B|IL4|INSR|JAK2|PDGFRB|PDPK1|PIK3CA|PIK3CG|PLA2G1B|PPARG|PRKCD|PRKCZ|MAP2K1|MAP2K2|PTPN1|RB1|SNCA|SOD1|ADAM17|TGFB1|TNF|VEGFA|NOX4|TLR9|NCF1	-29.353
GO:0048660 regulation of smooth muscle cell proliferation	1.49794e-32	-31.8245	19.0504	23.9484	28160	180	271	33	12.1771	1.98651	207|239|1026|1312|1786|1901|1956|1991|2081|2475|2697|2950|3162|3458|3486|3488|3569|3586|3717|3725|4193|4313|4318|5159|5467|5468|5724|5743|6772|7015|7040|7124|9759	AKT1|ALOX12|CDKN1A|COMT|DNMT1|S1PR1|EGFR|ELANE|ERN1|MTOR|GJA1|GSTP1|HMOX1|IFNG|IGFBP3|IGFBP5|IL6|IL10|JAK2|JUN|MDM2|MMP2|MMP9|PDGFRB|PPARD|PPARG|PTAFR|PTGS2|STAT1|TERT|TGFB1|TNF|HDAC4	-29.3464
GO:0043434 response to peptide hormone	1.51639e-32	-31.8192	10.9906	20.2363	28160	416	271	44	16.2362	2.24019	142|185|207|760|857|1019|1277|2101|2155|2475|2697|2931|2932|2950|3383|3481|3484|3488|3553|3586|3643|3717|3718|4193|4780|4790|5170|5290|5319|5465|5468|5579|5580|5590|5743|5770|5970|6093|6198|6517|6772|7442|9475|9734	PARP1|AGTR1|AKT1|CA2|CAV1|CDK4|COL1A1|ESRRA|F7|MTOR|GJA1|GSK3A|GSK3B|GSTP1|ICAM1|IGF2|IGFBP1|IGFBP5|IL1B|IL10|INSR|JAK2|JAK3|MDM2|NFE2L2|NFKB1|PDPK1|PIK3CA|PLA2G1B|PPARA|PPARG|PRKCB|PRKCD|PRKCZ|PTGS2|PTPN1|RELA|ROCK1|RPS6KB1|SLC2A4|STAT1|TRPV1|ROCK2|HDAC9	-29.3464
GO:0043068 positive regulation of programmed cell death	1.62232e-32	-31.7899	9.17416	19.1722	28160	555	271	49	18.0812	2.33787	25|135|207|239|356|581|836|841|842|857|959|1019|1020|1026|1545|1728|1869|2208|2931|3162|3458|3486|3569|3579|3586|3717|3725|3778|3939|4170|4318|4843|5159|5319|5468|5580|5599|5743|5979|6347|6622|6647|7124|7157|7442|8648|9759|10013|50507	ABL1|ADORA2A|AKT1|ALOX12|FASLG|BAX|CASP3|CASP8|CASP9|CAV1|CD40LG|CDK4|CDK5|CDKN1A|CYP1B1|NQO1|E2F1|FCER2|GSK3A|HMOX1|IFNG|IGFBP3|IL6|CXCR2|IL10|JAK2|JUN|KCNMA1|LDHA|MCL1|MMP9|NOS2|PDGFRB|PLA2G1B|PPARG|PRKCD|MAPK8|PTGS2|RET|CCL2|SNCA|SOD1|TNF|TP53|TRPV1|NCOA1|HDAC4|HDAC6|NOX4	-29.3252
GO:0030155 regulation of cell adhesion	2.5618e-32	-31.5915	7.61003	18.0989	28160	751	271	55	20.2952	2.44317	25|135|207|239|240|596|836|857|959|1277|1432|1545|1803|1901|1969|1991|2064|2932|3037|3383|3458|3481|3485|3552|3553|3558|3565|3569|3576|3586|3716|3717|3718|3791|4321|5054|5290|5294|5328|5465|5530|5578|5580|5590|5724|5970|5979|6093|6347|6401|7040|7124|7412|7422|9475	ABL1|ADORA2A|AKT1|ALOX12|ALOX5|BCL2|CASP3|CAV1|CD40LG|COL1A1|MAPK14|CYP1B1|DPP4|S1PR1|EPHA2|ELANE|ERBB2|GSK3B|HAS2|ICAM1|IFNG|IGF2|IGFBP2|IL1A|IL1B|IL2|IL4|IL6|CXCL8|IL10|JAK1|JAK2|JAK3|KDR|MMP12|SERPINE1|PIK3CA|PIK3CG|PLAU|PPARA|PPP3CA|PRKCA|PRKCD|PRKCZ|PTAFR|RELA|RET|ROCK1|CCL2|SELE|TGFB1|TNF|VCAM1|VEGFA|ROCK2	-29.1348
GO:0009991 response to extracellular stimulus	2.67785e-32	-31.5722	9.70942	19.4289	28160	503	271	47	17.3432	2.29995	153|154|207|558|590|595|596|1026|1277|1312|1543|1728|1956|2155|2353|2475|2950|3162|3309|3383|3485|3627|3725|3939|4193|4316|4353|4780|5444|5465|5467|5468|5594|5599|5743|5970|6198|6532|6647|6696|6772|7157|7298|7412|7442|8648|9451	ADRB1|ADRB2|AKT1|AXL|BCHE|CCND1|BCL2|CDKN1A|COL1A1|COMT|CYP1A1|NQO1|EGFR|F7|FOS|MTOR|GSTP1|HMOX1|HSPA5|ICAM1|IGFBP2|CXCL10|JUN|LDHA|MDM2|MMP7|MPO|NFE2L2|PON1|PPARA|PPARD|PPARG|MAPK1|MAPK8|PTGS2|RELA|RPS6KB1|SLC6A4|SOD1|SPP1|STAT1|TP53|TYMS|VCAM1|TRPV1|NCOA1|EIF2AK3	-29.1233
GO:0048659 smooth muscle cell proliferation	3.21819e-32	-31.4924	18.6363	23.6592	28160	184	271	33	12.1771	1.98651	207|239|1026|1312|1786|1901|1956|1991|2081|2475|2697|2950|3162|3458|3486|3488|3569|3586|3717|3725|4193|4313|4318|5159|5467|5468|5724|5743|6772|7015|7040|7124|9759	AKT1|ALOX12|CDKN1A|COMT|DNMT1|S1PR1|EGFR|ELANE|ERN1|MTOR|GJA1|GSTP1|HMOX1|IFNG|IGFBP3|IGFBP5|IL6|IL10|JAK2|JUN|MDM2|MMP2|MMP9|PDGFRB|PPARD|PPARG|PTAFR|PTGS2|STAT1|TERT|TGFB1|TNF|HDAC4	-29.0512
GO:0031347 regulation of defense response	3.43546e-32	-31.464	8.47917	18.6392	28160	625	271	51	18.8192	2.37434	134|135|185|240|241|331|351|841|1215|1432|1956|1991|2033|2099|2697|2950|3320|3458|3553|3558|3565|3569|3586|3717|4314|4317|4318|4321|4790|4792|5054|5294|5320|5465|5467|5468|5580|5743|5770|5925|5970|6401|6622|6647|6772|7124|7301|23476|29110|54106|653361	ADORA1|ADORA2A|AGTR1|ALOX5|ALOX5AP|XIAP|APP|CASP8|CMA1|MAPK14|EGFR|ELANE|EP300|ESR1|GJA1|GSTP1|HSP90AA1|IFNG|IL1B|IL2|IL4|IL6|IL10|JAK2|MMP3|MMP8|MMP9|MMP12|NFKB1|NFKBIA|SERPINE1|PIK3CG|PLA2G2A|PPARA|PPARD|PPARG|PRKCD|PTGS2|PTPN1|RB1|RELA|SELE|SNCA|SOD1|STAT1|TNF|TYRO3|BRD4|TBK1|TLR9|NCF1	-29.0304
GO:0034599 cellular response to oxidative stress	1.13771e-31	-30.944	13.616	21.2877	28160	290	271	38	14.0221	2.10919	25|142|207|240|558|596|983|1545|1728|1956|2081|2353|3091|3162|3315|3569|3586|3717|3725|4170|4193|4233|4313|4314|4318|4353|4780|4846|5111|5580|5594|5599|5970|6622|6647|7157|10013|653361	ABL1|PARP1|AKT1|ALOX5|AXL|BCL2|CDK1|CYP1B1|NQO1|EGFR|ERN1|FOS|HIF1A|HMOX1|HSPB1|IL6|IL10|JAK2|JUN|MCL1|MDM2|MET|MMP2|MMP3|MMP9|MPO|NFE2L2|NOS3|PCNA|PRKCD|MAPK1|MAPK8|RELA|SNCA|SOD1|TP53|HDAC6|NCF1	-28.5178
GO:1901214 regulation of neuron death	2.5912e-31	-30.5865	12.7039	20.7234	28160	319	271	39	14.3911	2.13217	25|134|135|142|207|356|558|581|596|598|836|841|842|1020|1728|2002|2353|2475|2931|2932|3091|3162|3458|3586|3717|3725|4170|5170|5290|5465|6347|6622|6647|7015|7124|7157|7301|9759|29110	ABL1|ADORA1|ADORA2A|PARP1|AKT1|FASLG|AXL|BAX|BCL2|BCL2L1|CASP3|CASP8|CASP9|CDK5|NQO1|ELK1|FOS|MTOR|GSK3A|GSK3B|HIF1A|HMOX1|IFNG|IL10|JAK2|JUN|MCL1|PDPK1|PIK3CA|PPARA|CCL2|SNCA|SOD1|TERT|TNF|TP53|TYRO3|HDAC4|TBK1	-28.1693
GO:0031667 response to nutrient levels	2.62401e-31	-30.581	9.90681	19.2364	28160	472	271	45	16.6052	2.26051	153|154|207|590|595|596|1026|1277|1312|1543|1728|1956|2155|2475|2950|3162|3309|3383|3485|3627|3725|3939|4193|4316|4353|4780|5444|5465|5467|5468|5594|5599|5743|5970|6198|6532|6647|6696|6772|7157|7298|7412|7442|8648|9451	ADRB1|ADRB2|AKT1|BCHE|CCND1|BCL2|CDKN1A|COL1A1|COMT|CYP1A1|NQO1|EGFR|F7|MTOR|GSTP1|HMOX1|HSPA5|ICAM1|IGFBP2|CXCL10|JUN|LDHA|MDM2|MMP7|MPO|NFE2L2|PON1|PPARA|PPARD|PPARG|MAPK1|MAPK8|PTGS2|RELA|RPS6KB1|SLC6A4|SOD1|SPP1|STAT1|TP53|TYMS|VCAM1|TRPV1|NCOA1|EIF2AK3	-28.1693
GO:0045860 positive regulation of protein kinase activity	5.41956e-31	-30.266	10.938	19.7082	28160	399	271	42	15.4982	2.19831	25|134|154|207|595|891|1020|1026|1636|1950|1956|1991|2064|2081|2322|2475|3320|3356|3458|3481|3553|3565|3643|3717|5159|5170|5290|5294|5319|5580|5590|5604|5605|5770|6622|6868|7040|7124|7422|50507|54106|653361	ABL1|ADORA1|ADRB2|AKT1|CCND1|CCNB1|CDK5|CDKN1A|ACE|EGF|EGFR|ELANE|ERBB2|ERN1|FLT3|MTOR|HSP90AA1|HTR2A|IFNG|IGF2|IL1B|IL4|INSR|JAK2|PDGFRB|PDPK1|PIK3CA|PIK3CG|PLA2G1B|PRKCD|PRKCZ|MAP2K1|MAP2K2|PTPN1|SNCA|ADAM17|TGFB1|TNF|VEGFA|NOX4|TLR9|NCF1	-27.8614
GO:0080135 regulation of cellular response to stress	5.85171e-31	-30.2327	7.99319	17.9625	28160	663	271	51	18.8192	2.37434	25|142|207|240|351|581|596|598|842|857|1956|2033|2081|2475|2932|2950|3091|3276|3309|3315|3553|3586|4170|4193|4233|4282|4314|4317|4609|4780|5111|5580|5594|5604|5605|5743|5770|6647|6696|7015|7124|7157|7422|7430|7498|9451|9475|9611|10013|54106|653361	ABL1|PARP1|AKT1|ALOX5|APP|BAX|BCL2|BCL2L1|CASP9|CAV1|EGFR|EP300|ERN1|MTOR|GSK3B|GSTP1|HIF1A|PRMT1|HSPA5|HSPB1|IL1B|IL10|MCL1|MDM2|MET|MIF|MMP3|MMP8|MYC|NFE2L2|PCNA|PRKCD|MAPK1|MAP2K1|MAP2K2|PTGS2|PTPN1|SOD1|SPP1|TERT|TNF|TP53|VEGFA|EZR|XDH|EIF2AK3|ROCK2|NCOR1|HDAC6|TLR9|NCF1	-27.835
GO:0043410 positive regulation of MAPK cascade	7.43664e-30	-29.1286	9.50541	18.5468	28160	481	271	44	16.2362	2.24019	25|154|238|351|367|673|1950|1956|1991|2064|2081|2322|3276|3356|3383|3481|3487|3553|3569|3643|3791|4282|4317|5159|5294|5319|5320|5578|5590|5604|5605|5770|5894|5979|6093|6347|6647|7040|7124|7422|7498|9475|54106|653361	ABL1|ADRB2|ALK|APP|AR|BRAF|EGF|EGFR|ELANE|ERBB2|ERN1|FLT3|PRMT1|HTR2A|ICAM1|IGF2|IGFBP4|IL1B|IL6|INSR|KDR|MIF|MMP8|PDGFRB|PIK3CG|PLA2G1B|PLA2G2A|PRKCA|PRKCZ|MAP2K1|MAP2K2|PTPN1|RAF1|RET|ROCK1|CCL2|SOD1|TGFB1|TNF|VEGFA|XDH|ROCK2|TLR9|NCF1	-26.7377
GO:0009314 response to radiation	1.09066e-29	-28.9623	9.77723	18.6478	28160	457	271	43	15.8672	2.21946	142|207|351|581|595|596|598|836|840|842|1020|1026|1281|1432|1812|1956|1991|2002|2033|2353|2475|2902|3091|3309|3383|3627|3725|4193|4311|4312|4313|4314|4318|4609|5111|5580|5599|5743|5970|7056|7157|7412|50507	PARP1|AKT1|APP|BAX|CCND1|BCL2|BCL2L1|CASP3|CASP7|CASP9|CDK5|CDKN1A|COL3A1|MAPK14|DRD1|EGFR|ELANE|ELK1|EP300|FOS|MTOR|GRIN1|HIF1A|HSPA5|ICAM1|CXCL10|JUN|MDM2|MME|MMP1|MMP2|MMP3|MMP9|MYC|PCNA|PRKCD|MAPK8|PTGS2|RELA|THBD|TP53|VCAM1|NOX4	-26.5782
GO:0048661 positive regulation of smooth muscle cell proliferation	1.26309e-29	-28.8986	25.9779	25.1557	28160	104	271	26	9.5941	1.78902	207|239|1786|1901|1956|1991|2081|2475|2697|3162|3488|3569|3586|3717|3725|4193|4313|4318|5159|5724|5743|6772|7015|7040|7124|9759	AKT1|ALOX12|DNMT1|S1PR1|EGFR|ELANE|ERN1|MTOR|GJA1|HMOX1|IGFBP5|IL6|IL10|JAK2|JUN|MDM2|MMP2|MMP9|PDGFRB|PTAFR|PTGS2|STAT1|TERT|TGFB1|TNF|HDAC4	-26.521
GO:0071363 cellular response to growth factor stimulus	3.61382e-29	-28.442	7.54074	17.1347	28160	689	271	50	18.4502	2.35628	25|142|207|331|351|836|857|1277|1281|1432|1869|1956|2033|2064|2081|2322|2353|2908|2950|3037|3091|3309|3315|3553|3565|3576|3586|3725|3791|4193|5159|5170|5290|5465|5468|5579|5770|5894|5970|6198|6347|6622|6868|7040|7157|7412|7422|7442|7498|50507	ABL1|PARP1|AKT1|XIAP|APP|CASP3|CAV1|COL1A1|COL3A1|MAPK14|E2F1|EGFR|EP300|ERBB2|ERN1|FLT3|FOS|NR3C1|GSTP1|HAS2|HIF1A|HSPA5|HSPB1|IL1B|IL4|CXCL8|IL10|JUN|KDR|MDM2|PDGFRB|PDPK1|PIK3CA|PPARA|PPARG|PRKCB|PTPN1|RAF1|RELA|RPS6KB1|CCL2|SNCA|ADAM17|TGFB1|TP53|VCAM1|VEGFA|TRPV1|XDH|NOX4	-26.071
GO:0050673 epithelial cell proliferation	7.29096e-29	-28.1372	9.6984	18.336	28160	450	271	42	15.4982	2.19831	185|207|240|367|581|595|857|1950|1956|1969|2064|2081|2099|2152|2475|2697|3037|3091|3162|3481|3487|3488|3569|3586|3791|4321|4609|5170|5241|5467|5468|5578|5594|5604|5925|6347|6772|6868|7040|7124|7422|7498	AGTR1|AKT1|ALOX5|AR|BAX|CCND1|CAV1|EGF|EGFR|EPHA2|ERBB2|ERN1|ESR1|F3|MTOR|GJA1|HAS2|HIF1A|HMOX1|IGF2|IGFBP4|IGFBP5|IL6|IL10|KDR|MMP12|MYC|PDPK1|PGR|PPARD|PPARG|PRKCA|MAPK1|MAP2K1|RB1|CCL2|STAT1|ADAM17|TGFB1|TNF|VEGFA|XDH	-25.7727
GO:0043065 positive regulation of apoptotic process	7.95117e-29	-28.0996	8.67535	17.7358	28160	539	271	45	16.6052	2.26051	25|135|207|239|356|581|836|841|842|857|959|1019|1020|1545|1728|1869|2931|3162|3458|3486|3569|3579|3586|3717|3725|3778|3939|4170|4318|5159|5319|5468|5580|5599|5743|5979|6347|6622|6647|7124|7157|7442|8648|9759|50507	ABL1|ADORA2A|AKT1|ALOX12|FASLG|BAX|CASP3|CASP8|CASP9|CAV1|CD40LG|CDK4|CDK5|CYP1B1|NQO1|E2F1|GSK3A|HMOX1|IFNG|IGFBP3|IL6|CXCR2|IL10|JAK2|JUN|KCNMA1|LDHA|MCL1|MMP9|PDGFRB|PLA2G1B|PPARG|PRKCD|MAPK8|PTGS2|RET|CCL2|SNCA|SOD1|TNF|TP53|TRPV1|NCOA1|HDAC4|NOX4	-25.7414
GO:0002521 leukocyte differentiation	1.00724e-28	-27.9969	8.62733	17.6747	28160	542	271	45	16.6052	2.26051	25|142|351|558|581|596|760|841|959|1432|1969|2033|2064|2101|2194|2322|2353|2475|3458|3552|3553|3558|3565|3569|3586|3718|3725|4318|4609|5468|5578|5590|5925|6647|6868|7040|7124|7157|7301|7412|7422|9734|9759|10461|54106	ABL1|PARP1|APP|AXL|BAX|BCL2|CA2|CASP8|CD40LG|MAPK14|EPHA2|EP300|ERBB2|ESRRA|FASN|FLT3|FOS|MTOR|IFNG|IL1A|IL1B|IL2|IL4|IL6|IL10|JAK3|JUN|MMP9|MYC|PPARG|PRKCA|PRKCZ|RB1|SOD1|ADAM17|TGFB1|TNF|TP53|TYRO3|VCAM1|VEGFA|HDAC9|HDAC4|MERTK|TLR9	-25.6449
GO:0050878 regulation of body fluid levels	2.64793e-28	-27.5771	10.6088	18.6391	28160	382	271	39	14.3911	2.13217	134|135|239|558|595|857|959|1080|1281|1432|1956|2147|2152|2155|2159|2697|3037|3091|3099|3315|3569|3717|4233|4780|4846|5054|5290|5294|5327|5328|5578|5580|7056|7301|7422|7498|8648|9612|10461	ADORA1|ADORA2A|ALOX12|AXL|CCND1|CAV1|CD40LG|CFTR|COL3A1|MAPK14|EGFR|F2|F3|F7|F10|GJA1|HAS2|HIF1A|HK2|HSPB1|IL6|JAK2|MET|NFE2L2|NOS3|SERPINE1|PIK3CA|PIK3CG|PLAT|PLAU|PRKCA|PRKCD|THBD|TYRO3|VEGFA|XDH|NCOA1|NCOR2|MERTK	-25.2313
GO:0071214 cellular response to abiotic stimulus	3.2683e-28	-27.4857	11.5457	19.0828	28160	333	271	37	13.6531	2.08571	142|207|581|598|836|841|842|1026|1277|1432|1956|2002|2033|2697|3309|3553|4193|4311|4312|4313|4314|4316|4318|4609|4790|5111|5290|5580|5599|5724|5743|6517|7157|7442|9020|9759|50507	PARP1|AKT1|BAX|BCL2L1|CASP3|CASP8|CASP9|CDKN1A|COL1A1|MAPK14|EGFR|ELK1|EP300|GJA1|HSPA5|IL1B|MDM2|MME|MMP1|MMP2|MMP3|MMP7|MMP9|MYC|NFKB1|PCNA|PIK3CA|PRKCD|MAPK8|PTAFR|PTGS2|SLC2A4|TP53|TRPV1|MAP3K14|HDAC4|NOX4	-25.1519
GO:0104004 cellular response to environmental stimulus	3.2683e-28	-27.4857	11.5457	19.0828	28160	333	271	37	13.6531	2.08571	142|207|581|598|836|841|842|1026|1277|1432|1956|2002|2033|2697|3309|3553|4193|4311|4312|4313|4314|4316|4318|4609|4790|5111|5290|5580|5599|5724|5743|6517|7157|7442|9020|9759|50507	PARP1|AKT1|BAX|BCL2L1|CASP3|CASP8|CASP9|CDKN1A|COL1A1|MAPK14|EGFR|ELK1|EP300|GJA1|HSPA5|IL1B|MDM2|MME|MMP1|MMP2|MMP3|MMP7|MMP9|MYC|NFKB1|PCNA|PIK3CA|PRKCD|MAPK8|PTAFR|PTGS2|SLC2A4|TP53|TRPV1|MAP3K14|HDAC4|NOX4	-25.1519
GO:0010631 epithelial cell migration	3.57448e-28	-27.4468	10.999	18.7953	28160	359	271	38	14.0221	2.10919	25|207|239|506|1432|1545|1803|1950|1969|2050|2475|3037|3091|3162|3315|3458|3565|3791|4233|4318|4780|4846|5170|5290|5294|5467|5468|5578|5743|6093|6772|6868|7040|7124|7422|9475|9734|10013	ABL1|AKT1|ALOX12|ATP5F1B|MAPK14|CYP1B1|DPP4|EGF|EPHA2|EPHB4|MTOR|HAS2|HIF1A|HMOX1|HSPB1|IFNG|IL4|KDR|MET|MMP9|NFE2L2|NOS3|PDPK1|PIK3CA|PIK3CG|PPARD|PPARG|PRKCA|PTGS2|ROCK1|STAT1|ADAM17|TGFB1|TNF|VEGFA|ROCK2|HDAC9|HDAC6	-25.119
GO:0001817 regulation of cytokine production	4.45873e-28	-27.3508	6.7627	16.2896	28160	799	271	52	19.1882	2.39205	25|240|351|558|841|959|1432|1545|1969|1991|2147|2152|2950|3091|3162|3315|3320|3458|3552|3553|3558|3565|3569|3586|3717|3718|4282|4317|4321|4790|4843|5027|5054|5294|5319|5465|5590|5724|5743|5970|6647|6772|6868|7040|7124|7430|9451|9475|9734|10461|29110|54106	ABL1|ALOX5|APP|AXL|CASP8|CD40LG|MAPK14|CYP1B1|EPHA2|ELANE|F2|F3|GSTP1|HIF1A|HMOX1|HSPB1|HSP90AA1|IFNG|IL1A|IL1B|IL2|IL4|IL6|IL10|JAK2|JAK3|MIF|MMP8|MMP12|NFKB1|NOS2|P2RX7|SERPINE1|PIK3CG|PLA2G1B|PPARA|PRKCZ|PTAFR|PTGS2|RELA|SOD1|STAT1|ADAM17|TGFB1|TNF|EZR|EIF2AK3|ROCK2|HDAC9|MERTK|TBK1|TLR9	-25.0288
GO:0090132 epithelium migration	4.86931e-28	-27.3125	10.9078	18.7026	28160	362	271	38	14.0221	2.10919	25|207|239|506|1432|1545|1803|1950|1969|2050|2475|3037|3091|3162|3315|3458|3565|3791|4233|4318|4780|4846|5170|5290|5294|5467|5468|5578|5743|6093|6772|6868|7040|7124|7422|9475|9734|10013	ABL1|AKT1|ALOX12|ATP5F1B|MAPK14|CYP1B1|DPP4|EGF|EPHA2|EPHB4|MTOR|HAS2|HIF1A|HMOX1|HSPB1|IFNG|IL4|KDR|MET|MMP9|NFE2L2|NOS3|PDPK1|PIK3CA|PIK3CG|PPARD|PPARG|PRKCA|PTGS2|ROCK1|STAT1|ADAM17|TGFB1|TNF|VEGFA|ROCK2|HDAC9|HDAC6	-24.9963
GO:0051402 neuron apoptotic process	6.267e-28	-27.2029	13.9393	20.093	28160	246	271	33	12.1771	1.98651	135|142|331|351|356|558|581|596|598|836|840|842|1020|1728|2931|3091|3162|3309|3586|3717|3725|4170|5170|5290|5925|6347|6622|6647|7015|7124|7157|7301|9759	ADORA2A|PARP1|XIAP|APP|FASLG|AXL|BAX|BCL2|BCL2L1|CASP3|CASP7|CASP9|CDK5|NQO1|GSK3A|HIF1A|HMOX1|HSPA5|IL10|JAK2|JUN|MCL1|PDPK1|PIK3CA|RB1|CCL2|SNCA|SOD1|TERT|TNF|TP53|TYRO3|HDAC4	-24.8924
GO:0090130 tissue migration	8.09894e-28	-27.0916	10.7592	18.5506	28160	367	271	38	14.0221	2.10919	25|207|239|506|1432|1545|1803|1950|1969|2050|2475|3037|3091|3162|3315|3458|3565|3791|4233|4318|4780|4846|5170|5290|5294|5467|5468|5578|5743|6093|6772|6868|7040|7124|7422|9475|9734|10013	ABL1|AKT1|ALOX12|ATP5F1B|MAPK14|CYP1B1|DPP4|EGF|EPHA2|EPHB4|MTOR|HAS2|HIF1A|HMOX1|HSPB1|IFNG|IL4|KDR|MET|MMP9|NFE2L2|NOS3|PDPK1|PIK3CA|PIK3CG|PPARD|PPARG|PRKCA|PTGS2|ROCK1|STAT1|ADAM17|TGFB1|TNF|VEGFA|ROCK2|HDAC9|HDAC6	-24.7866
GO:0032103 positive regulation of response to external stimulus	1.43269e-27	-26.8438	9.73409	17.9271	28160	427	271	40	14.7601	2.15468	185|241|351|1901|1956|2033|2147|2152|2155|3315|3320|3458|3553|3558|3565|3569|3576|3579|3627|3717|3791|4233|4317|4321|4792|5054|5159|5294|5320|5578|5594|5743|6622|6868|7040|7056|7124|7422|29110|54106	AGTR1|ALOX5AP|APP|S1PR1|EGFR|EP300|F2|F3|F7|HSPB1|HSP90AA1|IFNG|IL1B|IL2|IL4|IL6|CXCL8|CXCR2|CXCL10|JAK2|KDR|MET|MMP8|MMP12|NFKBIA|SERPINE1|PDGFRB|PIK3CG|PLA2G2A|PRKCA|MAPK1|PTGS2|SNCA|ADAM17|TGFB1|THBD|TNF|VEGFA|TBK1|TLR9	-24.5444
GO:1901654 response to ketone	1.70897e-27	-26.7673	16.2362	20.882	28160	192	271	30	11.0701	1.90597	142|196|207|367|595|598|768|842|857|1019|1026|1080|1728|1956|2002|2155|2353|2908|3283|3284|3383|5111|5724|5970|6696|7040|7298|8648|9475|10499	PARP1|AHR|AKT1|AR|CCND1|BCL2L1|CA9|CASP9|CAV1|CDK4|CDKN1A|CFTR|NQO1|EGFR|ELK1|F7|FOS|NR3C1|HSD3B1|HSD3B2|ICAM1|PCNA|PTAFR|RELA|SPP1|TGFB1|TYMS|NCOA1|ROCK2|NCOA2	-24.4733
GO:0048511 rhythmic process	2.09718e-27	-26.6784	12.0827	19.0557	28160	301	271	35	12.9151	2.03721	134|135|153|196|558|836|983|1019|1020|1956|2033|2099|2155|2475|2932|3037|3309|3725|4316|4547|4843|5111|5241|5465|5468|5599|6532|7157|7298|7301|8648|9475|9611|9612|10499	ADORA1|ADORA2A|ADRB1|AHR|AXL|CASP3|CDK1|CDK4|CDK5|EGFR|EP300|ESR1|F7|MTOR|GSK3B|HAS2|HSPA5|JUN|MMP7|MTTP|NOS2|PCNA|PGR|PPARA|PPARG|MAPK8|SLC6A4|TP53|TYMS|TYRO3|NCOA1|ROCK2|NCOR1|NCOR2|NCOA2	-24.3898
GO:2000377 regulation of reactive oxygen species metabolic process	2.13972e-27	-26.6696	18.532	21.7148	28160	157	271	28	10.3321	1.84896	185|207|240|596|1026|1432|1545|1956|2147|2902|2950|3091|3099|4314|4317|4780|5159|5465|5580|6622|6647|7040|7124|7157|7498|9759|10013|50507	AGTR1|AKT1|ALOX5|BCL2|CDKN1A|MAPK14|CYP1B1|EGFR|F2|GRIN1|GSTP1|HIF1A|HK2|MMP3|MMP8|NFE2L2|PDGFRB|PPARA|PRKCD|SNCA|SOD1|TGFB1|TNF|TP53|XDH|HDAC4|HDAC6|NOX4	-24.3864
GO:0050801 ion homeostasis	2.5505e-27	-26.5934	6.69127	16.015	28160	792	271	51	18.8192	2.37434	25|134|135|142|185|239|331|351|356|506|581|596|760|857|1020|1080|1312|1812|1816|1901|1956|1991|2099|2147|2697|2902|3091|3162|3356|3458|3552|3558|3579|3627|3717|3778|3791|4609|5027|5170|5294|5319|5579|5594|6373|6622|6647|6916|7137|7184|7442	ABL1|ADORA1|ADORA2A|PARP1|AGTR1|ALOX12|XIAP|APP|FASLG|ATP5F1B|BAX|BCL2|CA2|CAV1|CDK5|CFTR|COMT|DRD1|DRD5|S1PR1|EGFR|ELANE|ESR1|F2|GJA1|GRIN1|HIF1A|HMOX1|HTR2A|IFNG|IL1A|IL2|CXCR2|CXCL10|JAK2|KCNMA1|KDR|MYC|P2RX7|PDPK1|PIK3CG|PLA2G1B|PRKCB|MAPK1|CXCL11|SNCA|SOD1|TBXAS1|TNNI3|HSP90B1|TRPV1	-24.3154
GO:0001819 positive regulation of cytokine production	3.83469e-27	-26.4163	9.12285	17.4485	28160	467	271	41	15.1292	2.17672	25|351|841|959|1432|1545|1991|2152|3091|3162|3315|3320|3458|3552|3553|3558|3565|3569|3586|3717|4282|4317|4321|4843|5027|5054|5294|5319|5590|5724|5743|5970|6647|6772|6868|7040|7124|9451|9475|29110|54106	ABL1|APP|CASP8|CD40LG|MAPK14|CYP1B1|ELANE|F3|HIF1A|HMOX1|HSPB1|HSP90AA1|IFNG|IL1A|IL1B|IL2|IL4|IL6|IL10|JAK2|MIF|MMP8|MMP12|NOS2|P2RX7|SERPINE1|PIK3CG|PLA2G1B|PRKCZ|PTAFR|PTGS2|RELA|SOD1|STAT1|ADAM17|TGFB1|TNF|EIF2AK3|ROCK2|TBK1|TLR9	-24.1435
GO:0048732 gland development	4.53052e-27	-26.3439	9.44649	17.6029	28160	440	271	40	14.7601	2.15468	25|207|367|581|595|596|857|1543|1950|1956|1969|2002|2099|2194|3091|3099|3162|3481|3488|3569|3586|3717|4233|5111|5241|5290|5594|5604|5894|5970|6647|6790|7040|7124|7298|7422|7430|7498|8648|9612	ABL1|AKT1|AR|BAX|CCND1|BCL2|CAV1|CYP1A1|EGF|EGFR|EPHA2|ELK1|ESR1|FASN|HIF1A|HK2|HMOX1|IGF2|IGFBP5|IL6|IL10|JAK2|MET|PCNA|PGR|PIK3CA|MAPK1|MAP2K1|RAF1|RELA|SOD1|AURKA|TGFB1|TNF|TYMS|VEGFA|EZR|XDH|NCOA1|NCOR2	-24.0762
GO:0040008 regulation of growth	4.93182e-27	-26.307	7.38856	16.3841	28160	661	271	47	17.3432	2.29995	25|153|154|185|207|351|367|596|598|891|983|1019|1020|1026|1432|1956|2064|2100|2147|2475|2697|2931|2932|3091|3458|3481|3484|3485|3487|3488|3558|3643|5290|5465|5467|5594|5925|6532|6595|6647|6696|6868|7040|7157|7422|7430|80351	ABL1|ADRB1|ADRB2|AGTR1|AKT1|APP|AR|BCL2|BCL2L1|CCNB1|CDK1|CDK4|CDK5|CDKN1A|MAPK14|EGFR|ERBB2|ESR2|F2|MTOR|GJA1|GSK3A|GSK3B|HIF1A|IFNG|IGF2|IGFBP1|IGFBP2|IGFBP4|IGFBP5|IL2|INSR|PIK3CA|PPARA|PPARD|MAPK1|RB1|SLC6A4|SMARCA2|SOD1|SPP1|ADAM17|TGFB1|TP53|VEGFA|EZR|TNKS2	-24.0444
GO:0062012 regulation of small molecule metabolic process	5.91996e-27	-26.2277	11.1666	18.4526	28160	335	271	36	13.2841	2.06173	142|207|338|351|857|1066|1312|2033|2475|2931|2932|3091|3356|3458|3481|3487|3553|3565|3643|4790|4843|4846|5027|5465|5467|5468|5724|5743|6622|6647|7124|7157|9611|9612|9759|10499	PARP1|AKT1|APOB|APP|CAV1|CES1|COMT|EP300|MTOR|GSK3A|GSK3B|HIF1A|HTR2A|IFNG|IGF2|IGFBP4|IL1B|IL4|INSR|NFKB1|NOS2|NOS3|P2RX7|PPARA|PPARD|PPARG|PTAFR|PTGS2|SNCA|SOD1|TNF|TP53|NCOR1|NCOR2|HDAC4|NCOA2	-23.9701
GO:0071375 cellular response to peptide hormone stimulus	1.15851e-26	-25.9361	12.0993	18.7936	28160	292	271	34	12.5461	2.01215	142|185|207|760|857|1019|2101|2931|2932|2950|3481|3484|3553|3643|3717|3718|4193|4780|4790|5170|5290|5319|5468|5579|5580|5590|5770|5970|6093|6198|6517|6772|9475|9734	PARP1|AGTR1|AKT1|CA2|CAV1|CDK4|ESRRA|GSK3A|GSK3B|GSTP1|IGF2|IGFBP1|IL1B|INSR|JAK2|JAK3|MDM2|NFE2L2|NFKB1|PDPK1|PIK3CA|PLA2G1B|PPARG|PRKCB|PRKCD|PRKCZ|PTPN1|RELA|ROCK1|RPS6KB1|SLC2A4|STAT1|ROCK2|HDAC9	-23.6835
GO:0044057 regulation of system process	1.93641e-26	-25.713	7.86937	16.4927	28160	581	271	44	16.2362	2.24019	134|135|142|153|154|185|207|351|857|1129|1312|1636|1890|1956|2475|2697|2902|2931|3356|3383|3488|3558|3586|3717|3778|4193|4846|5294|5465|5530|5578|5590|5724|5743|5972|6093|6647|6916|7137|7139|7442|9451|9475|9759	ADORA1|ADORA2A|PARP1|ADRB1|ADRB2|AGTR1|AKT1|APP|CAV1|CHRM2|COMT|ACE|TYMP|EGFR|MTOR|GJA1|GRIN1|GSK3A|HTR2A|ICAM1|IGFBP5|IL2|IL10|JAK2|KCNMA1|MDM2|NOS3|PIK3CG|PPARA|PPP3CA|PRKCA|PRKCZ|PTAFR|PTGS2|REN|ROCK1|SOD1|TBXAS1|TNNI3|TNNT2|TRPV1|EIF2AK3|ROCK2|HDAC4	-23.4653
GO:0050865 regulation of cell activation	2.24994e-26	-25.6478	7.35373	16.1554	28160	650	271	46	16.9742	2.28043	25|135|196|207|239|558|596|836|857|959|1026|1803|2064|2147|3162|3458|3481|3485|3552|3553|3558|3565|3569|3586|3717|3718|4282|4317|4846|5159|5170|5290|5320|5578|5580|5590|5724|6347|6622|6647|7040|7056|7301|7412|10461|54106	ABL1|ADORA2A|AHR|AKT1|ALOX12|AXL|BCL2|CASP3|CAV1|CD40LG|CDKN1A|DPP4|ERBB2|F2|HMOX1|IFNG|IGF2|IGFBP2|IL1A|IL1B|IL2|IL4|IL6|IL10|JAK2|JAK3|MIF|MMP8|NOS3|PDGFRB|PDPK1|PIK3CA|PLA2G2A|PRKCA|PRKCD|PRKCZ|PTAFR|CCL2|SNCA|SOD1|TGFB1|THBD|TYRO3|VCAM1|MERTK|TLR9	-23.405
GO:0034614 cellular response to reactive oxygen species	3.65821e-26	-25.4367	18.1007	21.0445	28160	155	271	27	9.9631	1.81938	25|207|558|983|1545|1728|1956|2081|2353|3569|3586|3725|4193|4233|4313|4318|4353|4780|4846|5111|5580|5594|5599|5970|6647|10013|653361	ABL1|AKT1|AXL|CDK1|CYP1B1|NQO1|EGFR|ERN1|FOS|IL6|IL10|JUN|MDM2|MET|MMP2|MMP9|MPO|NFE2L2|NOS3|PCNA|PRKCD|MAPK1|MAPK8|RELA|SOD1|HDAC6|NCF1	-23.1987
GO:2001233 regulation of apoptotic signaling pathway	5.00678e-26	-25.3004	10.5079	17.7964	28160	356	271	36	13.2841	2.06173	135|142|207|367|581|596|598|857|2932|2950|3091|3162|3315|3383|3552|3553|3565|4170|4193|4282|4318|4780|4846|5054|5580|5743|5770|5894|5925|5970|5979|6647|7015|7124|7157|9451	ADORA2A|PARP1|AKT1|AR|BAX|BCL2|BCL2L1|CAV1|GSK3B|GSTP1|HIF1A|HMOX1|HSPB1|ICAM1|IL1A|IL1B|IL4|MCL1|MDM2|MIF|MMP9|NFE2L2|NOS3|SERPINE1|PRKCD|PTGS2|PTPN1|RAF1|RB1|RELA|RET|SOD1|TERT|TNF|TP53|EIF2AK3	-23.0672
GO:0097191 extrinsic apoptotic signaling pathway	9.62406e-26	-25.0166	14.2344	19.3813	28160	219	271	30	11.0701	1.90597	207|356|367|581|596|598|841|857|2931|2932|2950|3162|3383|3458|3552|3553|3558|3565|3717|4170|4846|5027|5054|5170|5894|5970|5979|7015|7040|7124	AKT1|FASLG|AR|BAX|BCL2|BCL2L1|CASP8|CAV1|GSK3A|GSK3B|GSTP1|HMOX1|ICAM1|IFNG|IL1A|IL1B|IL2|IL4|JAK2|MCL1|NOS3|P2RX7|SERPINE1|PDPK1|RAF1|RELA|RET|TERT|TGFB1|TNF	-22.7881
GO:0098771 inorganic ion homeostasis	1.00905e-25	-24.9961	6.69497	15.5293	28160	745	271	48	17.7122	2.3191	25|134|135|185|331|351|356|506|581|596|760|857|1020|1080|1312|1812|1816|1901|1956|1991|2099|2147|2697|2902|3091|3162|3356|3458|3552|3558|3579|3627|3717|3778|4609|5027|5170|5294|5319|5579|5594|6373|6622|6647|6916|7137|7184|7442	ABL1|ADORA1|ADORA2A|AGTR1|XIAP|APP|FASLG|ATP5F1B|BAX|BCL2|CA2|CAV1|CDK5|CFTR|COMT|DRD1|DRD5|S1PR1|EGFR|ELANE|ESR1|F2|GJA1|GRIN1|HIF1A|HMOX1|HTR2A|IFNG|IL1A|IL2|CXCR2|CXCL10|JAK2|KCNMA1|MYC|P2RX7|PDPK1|PIK3CG|PLA2G1B|PRKCB|MAPK1|CXCL11|SNCA|SOD1|TBXAS1|TNNI3|HSP90B1|TRPV1	-22.7722
GO:0001667 ameboidal-type cell migration	1.06088e-25	-24.9743	8.69552	16.7275	28160	478	271	40	14.7601	2.15468	25|207|239|506|1432|1545|1803|1950|1969|2050|2475|2697|3037|3091|3162|3315|3458|3565|3791|4233|4318|4780|4846|5170|5290|5294|5467|5468|5578|5743|5979|6093|6772|6868|7040|7124|7422|9475|9734|10013	ABL1|AKT1|ALOX12|ATP5F1B|MAPK14|CYP1B1|DPP4|EGF|EPHA2|EPHB4|MTOR|GJA1|HAS2|HIF1A|HMOX1|HSPB1|IFNG|IL4|KDR|MET|MMP9|NFE2L2|NOS3|PDPK1|PIK3CA|PIK3CG|PPARD|PPARG|PRKCA|PTGS2|RET|ROCK1|STAT1|ADAM17|TGFB1|TNF|VEGFA|ROCK2|HDAC9|HDAC6	-22.755
GO:0051098 regulation of binding	1.08762e-25	-24.9635	10.277	17.5607	28160	364	271	36	13.2841	2.06173	25|142|154|207|351|581|857|1020|1026|1636|1869|1950|2033|2932|3162|3458|3586|3717|3725|4233|4317|4318|4792|5444|5465|5468|5530|5580|5599|5925|6093|6590|6790|7015|7040|9759	ABL1|PARP1|ADRB2|AKT1|APP|BAX|CAV1|CDK5|CDKN1A|ACE|E2F1|EGF|EP300|GSK3B|HMOX1|IFNG|IL10|JAK2|JUN|MET|MMP8|MMP9|NFKBIA|PON1|PPARA|PPARG|PPP3CA|PRKCD|MAPK8|RB1|ROCK1|SLPI|AURKA|TERT|TGFB1|HDAC4	-22.7487
GO:0022407 regulation of cell-cell adhesion	1.23698e-25	-24.9076	9.00566	16.8757	28160	450	271	39	14.3911	2.13217	25|135|207|239|240|836|857|959|1432|1803|1991|2064|3037|3383|3458|3481|3485|3552|3553|3558|3565|3569|3586|3716|3717|3718|5290|5465|5578|5580|5590|5724|5970|6347|6401|7040|7124|7412|7422	ABL1|ADORA2A|AKT1|ALOX12|ALOX5|CASP3|CAV1|CD40LG|MAPK14|DPP4|ELANE|ERBB2|HAS2|ICAM1|IFNG|IGF2|IGFBP2|IL1A|IL1B|IL2|IL4|IL6|IL10|JAK1|JAK2|JAK3|PIK3CA|PPARA|PRKCA|PRKCD|PRKCZ|PTAFR|RELA|CCL2|SELE|TGFB1|TNF|VCAM1|VEGFA	-22.6973
GO:0071900 regulation of protein serine/threonine kinase activity	1.31639e-25	-24.8806	10.2208	17.5029	28160	366	271	36	13.2841	2.06173	25|154|207|595|836|857|891|898|1026|1950|1956|1991|2064|2081|2322|2950|3356|3458|3481|3553|3643|5159|5294|5319|5468|5580|5604|5605|5770|5925|6622|6868|7040|7124|7422|54106	ABL1|ADRB2|AKT1|CCND1|CASP3|CAV1|CCNB1|CCNE1|CDKN1A|EGF|EGFR|ELANE|ERBB2|ERN1|FLT3|GSTP1|HTR2A|IFNG|IGF2|IL1B|INSR|PDGFRB|PIK3CG|PLA2G1B|PPARG|PRKCD|MAP2K1|MAP2K2|PTPN1|RB1|SNCA|ADAM17|TGFB1|TNF|VEGFA|TLR9	-22.6748
GO:0071216 cellular response to biotic stimulus	1.70056e-25	-24.7694	13.148	18.8254	28160	245	271	31	11.4391	1.93345	25|207|558|1019|1432|2932|2950|3309|3383|3552|3553|3569|3576|3586|3627|4790|4792|4843|5054|5467|5578|5594|5599|5724|5970|6347|6373|7040|7124|7157|9451	ABL1|AKT1|AXL|CDK4|MAPK14|GSK3B|GSTP1|HSPA5|ICAM1|IL1A|IL1B|IL6|CXCL8|IL10|CXCL10|NFKB1|NFKBIA|NOS2|SERPINE1|PPARD|PRKCA|MAPK1|MAPK8|PTAFR|RELA|CCL2|CXCL11|TGFB1|TNF|TP53|EIF2AK3	-22.568
GO:0045765 regulation of angiogenesis	2.50278e-25	-24.6016	10.5113	17.5478	28160	346	271	35	12.9151	2.03721	25|240|356|1215|1545|1969|2064|2152|3091|3099|3162|3315|3552|3553|3569|3576|3579|3586|3627|3716|3791|4780|4846|5054|5170|5468|5578|5579|6093|6772|7015|7124|7422|9475|54583	ABL1|ALOX5|FASLG|CMA1|CYP1B1|EPHA2|ERBB2|F3|HIF1A|HK2|HMOX1|HSPB1|IL1A|IL1B|IL6|CXCL8|CXCR2|IL10|CXCL10|JAK1|KDR|NFE2L2|NOS3|SERPINE1|PDPK1|PPARG|PRKCA|PRKCB|ROCK1|STAT1|TERT|TNF|VEGFA|ROCK2|EGLN1	-22.4045
GO:0046683 response to organophosphorus	2.94126e-25	-24.5315	19.6802	21.2055	28160	132	271	25	9.22509	1.75786	196|351|1080|1277|2353|3309|3488|3725|3939|5027|5294|5724|5743|5970|5972|6532|6647|6772|7056|7184|7298|7430|7442|50506|50507	AHR|APP|CFTR|COL1A1|FOS|HSPA5|IGFBP5|JUN|LDHA|P2RX7|PIK3CG|PTAFR|PTGS2|RELA|REN|SLC6A4|SOD1|STAT1|THBD|HSP90B1|TYMS|EZR|TRPV1|DUOX2|NOX4	-22.3387
GO:0055080 cation homeostasis	3.76582e-25	-24.4241	6.68104	15.3412	28160	731	271	47	17.3432	2.29995	25|134|135|185|331|351|356|506|581|596|760|857|1020|1080|1312|1812|1816|1901|1956|1991|2099|2147|2697|2902|3091|3162|3356|3458|3552|3558|3579|3627|3717|3778|4609|5027|5170|5294|5319|5579|5594|6373|6622|6647|7137|7184|7442	ABL1|ADORA1|ADORA2A|AGTR1|XIAP|APP|FASLG|ATP5F1B|BAX|BCL2|CA2|CAV1|CDK5|CFTR|COMT|DRD1|DRD5|S1PR1|EGFR|ELANE|ESR1|F2|GJA1|GRIN1|HIF1A|HMOX1|HTR2A|IFNG|IL1A|IL2|CXCR2|CXCL10|JAK2|KCNMA1|MYC|P2RX7|PDPK1|PIK3CG|PLA2G1B|PRKCB|MAPK1|CXCL11|SNCA|SOD1|TNNI3|HSP90B1|TRPV1	-22.2357
GO:1901342 regulation of vasculature development	4.48596e-25	-24.3481	10.3321	17.3677	28160	352	271	35	12.9151	2.03721	25|240|356|1215|1545|1969|2064|2152|3091|3099|3162|3315|3552|3553|3569|3576|3579|3586|3627|3716|3791|4780|4846|5054|5170|5468|5578|5579|6093|6772|7015|7124|7422|9475|54583	ABL1|ALOX5|FASLG|CMA1|CYP1B1|EPHA2|ERBB2|F3|HIF1A|HK2|HMOX1|HSPB1|IL1A|IL1B|IL6|CXCL8|CXCR2|IL10|CXCL10|JAK1|KDR|NFE2L2|NOS3|SERPINE1|PDPK1|PPARG|PRKCA|PRKCB|ROCK1|STAT1|TERT|TNF|VEGFA|ROCK2|EGLN1	-22.1639
GO:0042330 taxis	1.32286e-24	-23.8785	7.3249	15.5681	28160	610	271	43	15.8672	2.21946	185|240|351|1020|1432|1800|1803|1890|1901|1969|1991|2033|2050|2064|2152|2155|2950|3315|3565|3569|3576|3579|3586|3627|3791|4233|4282|5054|5159|5294|5319|5328|5580|5594|5604|5724|5979|6347|6373|6868|7040|7412|7422	AGTR1|ALOX5|APP|CDK5|MAPK14|DPEP1|DPP4|TYMP|S1PR1|EPHA2|ELANE|EP300|EPHB4|ERBB2|F3|F7|GSTP1|HSPB1|IL4|IL6|CXCL8|CXCR2|IL10|CXCL10|KDR|MET|MIF|SERPINE1|PDGFRB|PIK3CG|PLA2G1B|PLAU|PRKCD|MAPK1|MAP2K1|PTAFR|RET|CCL2|CXCL11|ADAM17|TGFB1|VCAM1|VEGFA	-21.6985
GO:0009636 response to toxic substance	1.35008e-24	-23.8696	12.2949	18.106	28160	262	271	31	11.4391	1.93345	196|241|581|596|891|983|1019|1026|1066|1543|1545|1728|2353|2944|2950|4193|4353|4780|4846|5159|5243|5444|5594|5742|5743|6532|6647|7298|9429|50506|57016	AHR|ALOX5AP|BAX|BCL2|CCNB1|CDK1|CDK4|CDKN1A|CES1|CYP1A1|CYP1B1|NQO1|FOS|GSTM1|GSTP1|MDM2|MPO|NFE2L2|NOS3|PDGFRB|ABCB1|PON1|MAPK1|PTGS1|PTGS2|SLC6A4|SOD1|TYMS|ABCG2|DUOX2|AKR1B10	-21.6938
GO:0010634 positive regulation of epithelial cell migration	1.50038e-24	-23.8238	15.8509	19.5375	28160	177	271	27	9.9631	1.81938	25|207|239|506|1432|1950|2475|3037|3091|3162|3315|3458|3791|4233|4318|4780|4846|5170|5294|5578|5743|6868|7040|7422|9475|9734|10013	ABL1|AKT1|ALOX12|ATP5F1B|MAPK14|EGF|MTOR|HAS2|HIF1A|HMOX1|HSPB1|IFNG|KDR|MET|MMP9|NFE2L2|NOS3|PDPK1|PIK3CG|PRKCA|PTGS2|ADAM17|TGFB1|VEGFA|ROCK2|HDAC9|HDAC6	-21.652
GO:0032355 response to estradiol	1.67233e-24	-23.7767	18.424	20.446	28160	141	271	25	9.22509	1.75786	338|595|836|841|842|1277|1544|1588|1728|1956|2099|2100|2101|2155|2697|2950|3485|3586|5111|5159|5743|6532|7040|8648|9612	APOB|CCND1|CASP3|CASP8|CASP9|COL1A1|CYP1A2|CYP19A1|NQO1|EGFR|ESR1|ESR2|ESRRA|F7|GJA1|GSTP1|IGFBP2|IL10|PCNA|PDGFRB|PTGS2|SLC6A4|TGFB1|NCOA1|NCOR2	-21.609
GO:1901216 positive regulation of neuron death	3.29066e-24	-23.4827	23.5675	21.9472	28160	97	271	22	8.11808	1.65904	25|134|142|356|581|836|841|842|1020|1728|2002|2353|2475|2931|2932|3458|3725|4170|6622|7124|7157|9759	ABL1|ADORA1|PARP1|FASLG|BAX|CASP3|CASP8|CASP9|CDK5|NQO1|ELK1|FOS|MTOR|GSK3A|GSK3B|IFNG|JUN|MCL1|SNCA|TNF|TP53|HDAC4	-21.3191
GO:0046649 lymphocyte activation	3.62211e-24	-23.441	6.33442	14.8048	28160	771	271	47	17.3432	2.29995	25|135|196|207|558|581|596|836|841|857|959|1026|1803|2033|2064|2322|2475|3383|3458|3481|3485|3552|3553|3558|3565|3569|3586|3718|4282|5290|5294|5530|5579|5580|5590|6347|6647|6868|7040|7157|7301|7412|9734|9759|10461|29110|54106	ABL1|ADORA2A|AHR|AKT1|AXL|BAX|BCL2|CASP3|CASP8|CAV1|CD40LG|CDKN1A|DPP4|EP300|ERBB2|FLT3|MTOR|ICAM1|IFNG|IGF2|IGFBP2|IL1A|IL1B|IL2|IL4|IL6|IL10|JAK3|MIF|PIK3CA|PIK3CG|PPP3CA|PRKCB|PRKCD|PRKCZ|CCL2|SOD1|ADAM17|TGFB1|TP53|TYRO3|VCAM1|HDAC9|HDAC4|MERTK|TBK1|TLR9	-21.2814
GO:0009416 response to light stimulus	3.77409e-24	-23.4232	10.6825	17.1984	28160	321	271	33	12.1771	1.98651	142|207|351|581|595|596|836|840|842|1020|1026|1812|1956|1991|2002|2033|2353|2475|2902|3091|4193|4311|4312|4313|4314|4318|4609|5111|5580|5599|5743|5970|7157	PARP1|AKT1|APP|BAX|CCND1|BCL2|CASP3|CASP7|CASP9|CDK5|CDKN1A|DRD1|EGFR|ELANE|ELK1|EP300|FOS|MTOR|GRIN1|HIF1A|MDM2|MME|MMP1|MMP2|MMP3|MMP9|MYC|PCNA|PRKCD|MAPK8|PTGS2|RELA|TP53	-21.2675
GO:0051345 positive regulation of hydrolase activity	4.02564e-24	-23.3952	7.35966	15.4292	28160	593	271	42	15.4982	2.19831	153|185|207|239|351|356|581|841|842|857|1901|1956|1969|2064|2099|2152|2475|2902|2932|3356|3383|3458|3717|4609|5111|5159|5170|5319|5468|5580|5590|5599|5724|6347|6401|6622|7124|7139|7422|7498|9451|9475	ADRB1|AGTR1|AKT1|ALOX12|APP|FASLG|BAX|CASP8|CASP9|CAV1|S1PR1|EGFR|EPHA2|ERBB2|ESR1|F3|MTOR|GRIN1|GSK3B|HTR2A|ICAM1|IFNG|JAK2|MYC|PCNA|PDGFRB|PDPK1|PLA2G1B|PPARG|PRKCD|PRKCZ|MAPK8|PTAFR|CCL2|SELE|SNCA|TNF|TNNT2|VEGFA|XDH|EIF2AK3|ROCK2	-21.2434
GO:0042542 response to hydrogen peroxide	4.15977e-24	-23.3809	17.7931	20.0537	28160	146	271	25	9.22509	1.75786	25|558|596|836|983|1277|1545|1728|2081|3162|3569|3586|3725|3939|4193|4233|4541|4780|5111|5159|5580|5970|6647|6772|10013	ABL1|AXL|BCL2|CASP3|CDK1|COL1A1|CYP1B1|NQO1|ERN1|HMOX1|IL6|IL10|JUN|LDHA|MDM2|MET|ND6|NFE2L2|PCNA|PDGFRB|PRKCD|RELA|SOD1|STAT1|HDAC6	-21.2331
GO:0006873 cellular ion homeostasis	5.23745e-24	-23.2809	6.85473	15.0847	28160	667	271	44	16.2362	2.24019	25|134|185|351|356|506|581|596|760|857|1020|1080|1812|1816|1901|1991|2099|2147|2697|2902|3091|3162|3356|3458|3552|3558|3579|3627|3717|3778|4609|5027|5170|5294|5319|5579|5594|6373|6622|6647|6916|7137|7184|7442	ABL1|ADORA1|AGTR1|APP|FASLG|ATP5F1B|BAX|BCL2|CA2|CAV1|CDK5|CFTR|DRD1|DRD5|S1PR1|ELANE|ESR1|F2|GJA1|GRIN1|HIF1A|HMOX1|HTR2A|IFNG|IL1A|IL2|CXCR2|CXCL10|JAK2|KCNMA1|MYC|P2RX7|PDPK1|PIK3CG|PLA2G1B|PRKCB|MAPK1|CXCL11|SNCA|SOD1|TBXAS1|TNNI3|HSP90B1|TRPV1	-21.1369
GO:0045785 positive regulation of cell adhesion	5.39101e-24	-23.2683	8.79799	16.195	28160	437	271	37	13.6531	2.08571	25|207|240|857|959|1803|1991|2064|2932|3037|3383|3458|3481|3485|3552|3553|3558|3565|3569|3586|3716|3717|3718|3791|5290|5530|5578|5590|5724|5970|5979|6093|6347|6401|7124|7412|7422	ABL1|AKT1|ALOX5|CAV1|CD40LG|DPP4|ELANE|ERBB2|GSK3B|HAS2|ICAM1|IFNG|IGF2|IGFBP2|IL1A|IL1B|IL2|IL4|IL6|IL10|JAK1|JAK2|JAK3|KDR|PIK3CA|PPP3CA|PRKCA|PRKCZ|PTAFR|RELA|RET|ROCK1|CCL2|SELE|TNF|VCAM1|VEGFA	-21.1282
GO:0014074 response to purine-containing compound	7.06512e-24	-23.1509	17.4348	19.8276	28160	149	271	25	9.22509	1.75786	135|196|351|1080|1277|2353|3309|3488|3725|3939|5027|5294|5724|5743|5970|5972|6532|6647|6772|7056|7184|7430|7442|50506|50507	ADORA2A|AHR|APP|CFTR|COL1A1|FOS|HSPA5|IGFBP5|JUN|LDHA|P2RX7|PIK3CG|PTAFR|PTGS2|RELA|REN|SLC6A4|SOD1|STAT1|THBD|HSP90B1|EZR|TRPV1|DUOX2|NOX4	-21.0145
GO:0009411 response to UV	8.40668e-24	-23.0754	17.3186	19.7537	28160	150	271	25	9.22509	1.75786	142|207|581|595|596|836|840|842|1026|1956|1991|2033|4193|4311|4312|4313|4314|4318|4609|5111|5580|5599|5743|5970|7157	PARP1|AKT1|BAX|CCND1|BCL2|CASP3|CASP7|CASP9|CDKN1A|EGFR|ELANE|EP300|MDM2|MME|MMP1|MMP2|MMP3|MMP9|MYC|PCNA|PRKCD|MAPK8|PTGS2|RELA|TP53	-20.9428
GO:0006935 chemotaxis	9.91584e-24	-23.0037	7.18992	15.1975	28160	607	271	42	15.4982	2.19831	185|240|351|1020|1432|1800|1803|1890|1901|1969|1991|2050|2064|2152|2155|2950|3315|3565|3569|3576|3579|3586|3627|3791|4233|4282|5054|5159|5294|5319|5328|5580|5594|5604|5724|5979|6347|6373|6868|7040|7412|7422	AGTR1|ALOX5|APP|CDK5|MAPK14|DPEP1|DPP4|TYMP|S1PR1|EPHA2|ELANE|EPHB4|ERBB2|F3|F7|GSTP1|HSPB1|IL4|IL6|CXCL8|CXCR2|IL10|CXCL10|KDR|MET|MIF|SERPINE1|PDGFRB|PIK3CG|PLA2G1B|PLAU|PRKCD|MAPK1|MAP2K1|PTAFR|RET|CCL2|CXCL11|ADAM17|TGFB1|VCAM1|VEGFA	-20.8748
GO:0043523 regulation of neuron apoptotic process	1.21406e-23	-22.9158	13.7242	18.3315	28160	212	271	28	10.3321	1.84896	135|142|356|558|581|596|598|836|842|1020|1728|2931|3091|3162|3586|3717|3725|4170|5170|5290|6347|6622|6647|7015|7124|7157|7301|9759	ADORA2A|PARP1|FASLG|AXL|BAX|BCL2|BCL2L1|CASP3|CASP9|CDK5|NQO1|GSK3A|HIF1A|HMOX1|IL10|JAK2|JUN|MCL1|PDPK1|PIK3CA|CCL2|SNCA|SOD1|TERT|TNF|TP53|TYRO3|HDAC4	-20.7906
GO:0048871 multicellular organismal homeostasis	1.31519e-23	-22.881	7.93062	15.5855	28160	511	271	39	14.3911	2.13217	43|134|153|154|238|239|581|596|760|857|1080|1901|1956|2103|2697|3037|3315|3356|3552|3553|3565|3569|3717|4012|4233|4846|5027|5290|5578|5743|5925|6647|6696|6868|7124|7422|7442|11096|54106	ACHE|ADORA1|ADRB1|ADRB2|ALK|ALOX12|BAX|BCL2|CA2|CAV1|CFTR|S1PR1|EGFR|ESRRB|GJA1|HAS2|HSPB1|HTR2A|IL1A|IL1B|IL4|IL6|JAK2|LNPEP|MET|NOS3|P2RX7|PIK3CA|PRKCA|PTGS2|RB1|SOD1|SPP1|ADAM17|TNF|VEGFA|TRPV1|ADAMTS5|TLR9	-20.7595
GO:0030003 cellular cation homeostasis	1.61562e-23	-22.7917	6.87414	14.9359	28160	650	271	43	15.8672	2.21946	25|134|185|351|356|506|581|596|760|857|1020|1080|1812|1816|1901|1991|2099|2147|2697|2902|3091|3162|3356|3458|3552|3558|3579|3627|3717|3778|4609|5027|5170|5294|5319|5579|5594|6373|6622|6647|7137|7184|7442	ABL1|ADORA1|AGTR1|APP|FASLG|ATP5F1B|BAX|BCL2|CA2|CAV1|CDK5|CFTR|DRD1|DRD5|S1PR1|ELANE|ESR1|F2|GJA1|GRIN1|HIF1A|HMOX1|HTR2A|IFNG|IL1A|IL2|CXCR2|CXCL10|JAK2|KCNMA1|MYC|P2RX7|PDPK1|PIK3CG|PLA2G1B|PRKCB|MAPK1|CXCL11|SNCA|SOD1|TNNI3|HSP90B1|TRPV1	-20.6738
GO:0003018 vascular process in circulatory system	2.32372e-23	-22.6338	11.853	17.4312	28160	263	271	30	11.0701	1.90597	134|135|153|154|185|207|857|1636|1812|1816|1956|2697|3356|3383|3579|3643|3778|4846|5243|5467|5743|6093|6517|6532|6647|6916|7040|7422|9429|9475	ADORA1|ADORA2A|ADRB1|ADRB2|AGTR1|AKT1|CAV1|ACE|DRD1|DRD5|EGFR|GJA1|HTR2A|ICAM1|CXCR2|INSR|KCNMA1|NOS3|ABCB1|PPARD|PTGS2|ROCK1|SLC2A4|SLC6A4|SOD1|TBXAS1|TGFB1|VEGFA|ABCG2|ROCK2	-20.5195
GO:0097193 intrinsic apoptotic signaling pathway	2.4271e-23	-22.6149	11.1849	17.1256	28160	288	271	31	11.4391	1.93345	25|142|207|581|596|598|836|842|857|1026|1545|1869|1969|2033|2081|3091|3162|3315|3717|4170|4193|4282|4318|4780|5580|5743|5770|6647|7124|7157|9451	ABL1|PARP1|AKT1|BAX|BCL2|BCL2L1|CASP3|CASP9|CAV1|CDKN1A|CYP1B1|E2F1|EPHA2|EP300|ERN1|HIF1A|HMOX1|HSPB1|JAK2|MCL1|MDM2|MIF|MMP9|NFE2L2|PRKCD|PTGS2|PTPN1|SOD1|TNF|TP53|EIF2AK3	-20.5042
GO:0048608 reproductive structure development	2.45471e-23	-22.61	8.78125	15.9523	28160	426	271	36	13.2841	2.06173	207|367|558|581|595|596|598|836|841|1432|1508|1588|2099|2103|2697|3091|3309|3383|3417|3481|3586|4311|5159|5241|5467|5468|5594|5604|5743|5972|6647|6696|7301|7422|8648|10461	AKT1|AR|AXL|BAX|CCND1|BCL2|BCL2L1|CASP3|CASP8|MAPK14|CTSB|CYP19A1|ESR1|ESRRB|GJA1|HIF1A|HSPA5|ICAM1|IDH1|IGF2|IL10|MME|PDGFRB|PGR|PPARD|PPARG|MAPK1|MAP2K1|PTGS2|REN|SOD1|SPP1|TYRO3|VEGFA|NCOA1|MERTK	-20.5028
GO:0055065 metal ion homeostasis	2.76739e-23	-22.5579	6.78026	14.8011	28160	659	271	43	15.8672	2.21946	25|134|135|185|331|351|356|581|596|857|1020|1312|1812|1816|1901|1956|1991|2099|2147|2697|2902|3091|3162|3356|3458|3552|3558|3579|3627|3717|3778|4609|5027|5170|5294|5319|5579|6373|6622|6647|7137|7184|7442	ABL1|ADORA1|ADORA2A|AGTR1|XIAP|APP|FASLG|BAX|BCL2|CAV1|CDK5|COMT|DRD1|DRD5|S1PR1|EGFR|ELANE|ESR1|F2|GJA1|GRIN1|HIF1A|HMOX1|HTR2A|IFNG|IL1A|IL2|CXCR2|CXCL10|JAK2|KCNMA1|MYC|P2RX7|PDPK1|PIK3CG|PLA2G1B|PRKCB|CXCL11|SNCA|SOD1|TNNI3|HSP90B1|TRPV1	-20.4543
GO:0048771 tissue remodeling	3.0447e-23	-22.5165	15.2638	18.7652	28160	177	271	26	9.5941	1.78902	154|558|581|760|857|1636|1901|1956|1969|2697|3091|3488|3552|3558|3569|4193|4313|4846|5027|5530|5578|6093|6696|7040|7157|9475	ADRB2|AXL|BAX|CA2|CAV1|ACE|S1PR1|EGFR|EPHA2|GJA1|HIF1A|IGFBP5|IL1A|IL2|IL6|MDM2|MMP2|NOS3|P2RX7|PPP3CA|PRKCA|ROCK1|SPP1|TGFB1|TP53|ROCK2	-20.4163
GO:0061458 reproductive system development	3.11687e-23	-22.5063	8.71984	15.8829	28160	429	271	36	13.2841	2.06173	207|367|558|581|595|596|598|836|841|1432|1508|1588|2099|2103|2697|3091|3309|3383|3417|3481|3586|4311|5159|5241|5467|5468|5594|5604|5743|5972|6647|6696|7301|7422|8648|10461	AKT1|AR|AXL|BAX|CCND1|BCL2|BCL2L1|CASP3|CASP8|MAPK14|CTSB|CYP19A1|ESR1|ESRRB|GJA1|HIF1A|HSPA5|ICAM1|IDH1|IGF2|IL10|MME|PDGFRB|PGR|PPARD|PPARG|MAPK1|MAP2K1|PTGS2|REN|SOD1|SPP1|TYRO3|VEGFA|NCOA1|MERTK	-20.4096
GO:0010632 regulation of epithelial cell migration	4.08835e-23	-22.3885	10.994	16.9514	28160	293	271	31	11.4391	1.93345	25|207|239|506|1432|1950|1969|2475|3037|3091|3162|3315|3458|3565|3791|4233|4318|4780|4846|5170|5294|5468|5578|5743|6868|7040|7124|7422|9475|9734|10013	ABL1|AKT1|ALOX12|ATP5F1B|MAPK14|EGF|EPHA2|MTOR|HAS2|HIF1A|HMOX1|HSPB1|IFNG|IL4|KDR|MET|MMP9|NFE2L2|NOS3|PDPK1|PIK3CG|PPARG|PRKCA|PTGS2|ADAM17|TGFB1|TNF|VEGFA|ROCK2|HDAC9|HDAC6	-20.2952
GO:1904019 epithelial cell apoptotic process	4.18888e-23	-22.3779	19.2739	20.103	28160	124	271	23	8.48708	1.69292	25|356|598|959|1869|2475|3162|3383|3565|3569|3586|3717|3791|4780|5054|5170|5294|5319|5465|5925|6347|7015|7124	ABL1|FASLG|BCL2L1|CD40LG|E2F1|MTOR|HMOX1|ICAM1|IL4|IL6|IL10|JAK2|KDR|NFE2L2|SERPINE1|PDPK1|PIK3CG|PLA2G1B|PPARA|RB1|CCL2|TERT|TNF	-20.2881
GO:0008285 negative regulation of cell population proliferation	4.35235e-23	-22.3613	6.13598	14.3299	28160	779	271	46	16.9742	2.28043	134|135|240|351|367|581|590|596|836|857|1026|1312|1545|1869|2064|2697|2950|3162|3458|3486|3488|3552|3553|3558|3569|3576|3586|3717|4609|4846|5467|5468|5604|5743|5894|5925|6347|6532|6595|6772|7040|7124|7157|7498|9759|50507	ADORA1|ADORA2A|ALOX5|APP|AR|BAX|BCHE|BCL2|CASP3|CAV1|CDKN1A|COMT|CYP1B1|E2F1|ERBB2|GJA1|GSTP1|HMOX1|IFNG|IGFBP3|IGFBP5|IL1A|IL1B|IL2|IL6|CXCL8|IL10|JAK2|MYC|NOS3|PPARD|PPARG|MAP2K1|PTGS2|RAF1|RB1|CCL2|SLC6A4|SMARCA2|STAT1|TGFB1|TNF|TP53|XDH|HDAC4|NOX4	-20.2748
GO:2001234 negative regulation of apoptotic signaling pathway	5.69216e-23	-22.2447	12.9889	17.7582	28160	224	271	28	10.3321	1.84896	207|367|581|596|598|2932|2950|3091|3162|3315|3383|3552|3553|3565|4170|4193|4282|4318|4780|4846|5054|5743|5770|5894|5925|5970|7015|7124	AKT1|AR|BAX|BCL2|BCL2L1|GSK3B|GSTP1|HIF1A|HMOX1|HSPB1|ICAM1|IL1A|IL1B|IL4|MCL1|MDM2|MIF|MMP9|NFE2L2|NOS3|SERPINE1|PTGS2|PTPN1|RAF1|RB1|RELA|TERT|TNF	-20.1616
GO:0071241 cellular response to inorganic substance	7.29672e-23	-22.1369	12.874	17.6669	28160	226	271	28	10.3321	1.84896	142|207|241|351|673|891|1017|1543|1544|1728|1800|1956|2353|2931|3162|3292|3309|3725|4314|4318|4780|5594|5599|5743|6622|6647|9451|653361	PARP1|AKT1|ALOX5AP|APP|BRAF|CCNB1|CDK2|CYP1A1|CYP1A2|NQO1|DPEP1|EGFR|FOS|GSK3A|HMOX1|HSD17B1|HSPA5|JUN|MMP3|MMP9|NFE2L2|MAPK1|MAPK8|PTGS2|SNCA|SOD1|EIF2AK3|NCF1	-20.0571
GO:0071902 positive regulation of protein serine/threonine kinase activity	8.42608e-23	-22.0744	13.6859	17.9699	28160	205	271	27	9.9631	1.81938	154|207|595|891|1950|1956|1991|2064|2081|2322|3356|3458|3481|3553|3643|5159|5294|5319|5604|5605|5770|6622|6868|7040|7124|7422|54106	ADRB2|AKT1|CCND1|CCNB1|EGF|EGFR|ELANE|ERBB2|ERN1|FLT3|HTR2A|IFNG|IGF2|IL1B|INSR|PDGFRB|PIK3CG|PLA2G1B|MAP2K1|MAP2K2|PTPN1|SNCA|ADAM17|TGFB1|TNF|VEGFA|TLR9	-19.9979
GO:0010817 regulation of hormone levels	9.05221e-23	-22.0432	7.80363	15.2235	28160	506	271	38	14.0221	2.10919	125|134|185|240|1080|1215|1312|1508|1543|1544|1545|1576|1588|1636|1803|1956|2099|2697|3091|3283|3284|3292|3458|3553|3569|3717|4311|4790|4843|5467|5530|5894|5972|6696|6783|7124|50506|57016	ADH1B|ADORA1|AGTR1|ALOX5|CFTR|CMA1|COMT|CTSB|CYP1A1|CYP1A2|CYP1B1|CYP3A4|CYP19A1|ACE|DPP4|EGFR|ESR1|GJA1|HIF1A|HSD3B1|HSD3B2|HSD17B1|IFNG|IL1B|IL6|JAK2|MME|NFKB1|NOS2|PPARD|PPP3CA|RAF1|REN|SPP1|SULT1E1|TNF|DUOX2|AKR1B10	-19.97
GO:0045596 negative regulation of cell differentiation	1.11532e-22	-21.9526	6.54201	14.4534	28160	683	271	43	15.8672	2.21946	351|595|857|1020|1071|1786|1869|1956|2064|2103|2147|2931|2932|3276|3458|3481|3488|3553|3558|3565|3569|3627|3718|4318|4609|4780|4792|5465|5467|5468|5530|5594|5925|6532|6696|6772|7040|7124|7157|7422|7442|7498|9759	APP|CCND1|CAV1|CDK5|CETP|DNMT1|E2F1|EGFR|ERBB2|ESRRB|F2|GSK3A|GSK3B|PRMT1|IFNG|IGF2|IGFBP5|IL1B|IL2|IL4|IL6|CXCL10|JAK3|MMP9|MYC|NFE2L2|NFKBIA|PPARA|PPARD|PPARG|PPP3CA|MAPK1|RB1|SLC6A4|SPP1|STAT1|TGFB1|TNF|TP53|VEGFA|TRPV1|XDH|HDAC4	-19.8826
GO:0071222 cellular response to lipopolysaccharide	1.2495e-22	-21.9033	13.4885	17.8202	28160	208	271	27	9.9631	1.81938	25|207|558|1019|1432|2950|3383|3552|3553|3569|3576|3586|3627|4790|4792|4843|5054|5467|5578|5594|5599|5724|5970|6347|6373|7040|7124	ABL1|AKT1|AXL|CDK4|MAPK14|GSTP1|ICAM1|IL1A|IL1B|IL6|CXCL8|IL10|CXCL10|NFKB1|NFKBIA|NOS2|SERPINE1|PPARD|PRKCA|MAPK1|MAPK8|PTAFR|RELA|CCL2|CXCL11|TGFB1|TNF	-19.8365
GO:0043542 endothelial cell migration	1.63253e-22	-21.7871	11.0937	16.7627	28160	281	271	30	11.0701	1.90597	25|207|239|506|1432|1545|1803|1950|1969|2050|3091|3162|3315|3791|4233|4780|4846|5170|5290|5294|5468|5578|5743|6772|6868|7040|7124|7422|9475|9734	ABL1|AKT1|ALOX12|ATP5F1B|MAPK14|CYP1B1|DPP4|EGF|EPHA2|EPHB4|HIF1A|HMOX1|HSPB1|KDR|MET|NFE2L2|NOS3|PDPK1|PIK3CA|PIK3CG|PPARG|PRKCA|PTGS2|STAT1|ADAM17|TGFB1|TNF|VEGFA|ROCK2|HDAC9	-19.7236
GO:0050678 regulation of epithelial cell proliferation	1.90918e-22	-21.7192	9.01273	15.7481	28160	392	271	34	12.5461	2.01215	185|207|240|367|581|595|857|1950|1956|2064|2152|2475|2697|3037|3091|3162|3481|3586|3791|4321|4609|5170|5241|5467|5468|5578|5925|6347|6772|6868|7040|7124|7422|7498	AGTR1|AKT1|ALOX5|AR|BAX|CCND1|CAV1|EGF|EGFR|ERBB2|F3|MTOR|GJA1|HAS2|HIF1A|HMOX1|IGF2|IL10|KDR|MMP12|MYC|PDPK1|PGR|PPARD|PPARG|PRKCA|RB1|CCL2|STAT1|ADAM17|TGFB1|TNF|VEGFA|XDH	-19.6588
GO:0048589 developmental growth	2.94545e-22	-21.5308	6.79485	14.4652	28160	627	271	41	15.1292	2.17672	25|153|154|207|351|367|596|891|983|1019|1020|1026|1432|1901|2033|2099|2475|2697|2931|2932|3320|3481|3484|3643|5159|5290|5465|5467|5530|5590|5594|6532|6647|6696|6790|7157|7298|7422|7430|10013|80351	ABL1|ADRB1|ADRB2|AKT1|APP|AR|BCL2|CCNB1|CDK1|CDK4|CDK5|CDKN1A|MAPK14|S1PR1|EP300|ESR1|MTOR|GJA1|GSK3A|GSK3B|HSP90AA1|IGF2|IGFBP1|INSR|PDGFRB|PIK3CA|PPARA|PPARD|PPP3CA|PRKCZ|MAPK1|SLC6A4|SOD1|SPP1|AURKA|TP53|TYMS|VEGFA|EZR|HDAC6|TNKS2	-19.4737
GO:0032787 monocarboxylic acid metabolic process	3.63904e-22	-21.439	6.98564	14.5468	28160	595	271	40	14.7601	2.15468	125|207|239|240|241|351|857|1066|1432|1543|1544|1545|1576|2033|2194|2475|2944|2950|3091|3099|3356|3417|3458|3553|3643|3939|4282|5027|5319|5465|5467|5468|5742|5743|6622|6916|7157|8824|9611|9759	ADH1B|AKT1|ALOX12|ALOX5|ALOX5AP|APP|CAV1|CES1|MAPK14|CYP1A1|CYP1A2|CYP1B1|CYP3A4|EP300|FASN|MTOR|GSTM1|GSTP1|HIF1A|HK2|HTR2A|IDH1|IFNG|IL1B|INSR|LDHA|MIF|P2RX7|PLA2G1B|PPARA|PPARD|PPARG|PTGS1|PTGS2|SNCA|TBXAS1|TP53|CES2|NCOR1|HDAC4	-19.385
GO:0050900 leukocyte migration	4.0778e-22	-21.3896	9.21795	15.7283	28160	372	271	33	12.1771	1.98651	134|207|240|351|1800|1803|1901|1991|2155|3162|3383|3565|3569|3576|3579|3586|3627|4282|4318|5054|5294|5319|5594|5724|5979|6093|6347|6373|6401|6868|7124|7412|7422	ADORA1|AKT1|ALOX5|APP|DPEP1|DPP4|S1PR1|ELANE|F7|HMOX1|ICAM1|IL4|IL6|CXCL8|CXCR2|IL10|CXCL10|MIF|MMP9|SERPINE1|PIK3CG|PLA2G1B|MAPK1|PTAFR|RET|ROCK1|CCL2|CXCL11|SELE|ADAM17|TNF|VCAM1|VEGFA	-19.3386
GO:0071496 cellular response to external stimulus	4.79988e-22	-21.3188	10.1297	16.1398	28160	318	271	31	11.4391	1.93345	207|558|596|841|1026|1277|1312|1956|2353|2475|2697|2950|3162|3309|3383|3553|3725|4193|4316|4780|4790|5465|5594|5599|5743|7157|7412|8648|9020|9451|9759	AKT1|AXL|BCL2|CASP8|CDKN1A|COL1A1|COMT|EGFR|FOS|MTOR|GJA1|GSTP1|HMOX1|HSPA5|ICAM1|IL1B|JUN|MDM2|MMP7|NFE2L2|NFKB1|PPARA|MAPK1|MAPK8|PTGS2|TP53|VCAM1|NCOA1|MAP3K14|EIF2AK3|HDAC4	-19.2709
GO:0071248 cellular response to metal ion	5.10677e-22	-21.2919	13.7142	17.6525	28160	197	271	26	9.5941	1.78902	142|207|241|351|673|891|1543|1544|1728|1800|1956|2353|2931|3162|3292|3309|3725|4318|4780|5594|5599|5743|6622|6647|9451|653361	PARP1|AKT1|ALOX5AP|APP|BRAF|CCNB1|CYP1A1|CYP1A2|NQO1|DPEP1|EGFR|FOS|GSK3A|HMOX1|HSD17B1|HSPA5|JUN|MMP9|NFE2L2|MAPK1|MAPK8|PTGS2|SNCA|SOD1|EIF2AK3|NCF1	-19.2471
GO:0044706 multi-multicellular organism process	5.67673e-22	-21.2459	12.7528	17.251	28160	220	271	27	9.9631	1.81938	207|367|596|1312|1508|1543|2099|2353|2475|2697|3485|3488|3553|4012|4313|4316|4318|5241|5467|5594|5724|5743|6532|6647|6696|7056|7422	AKT1|AR|BCL2|COMT|CTSB|CYP1A1|ESR1|FOS|MTOR|GJA1|IGFBP2|IGFBP5|IL1B|LNPEP|MMP2|MMP7|MMP9|PGR|PPARD|MAPK1|PTAFR|PTGS2|SLC6A4|SOD1|SPP1|THBD|VEGFA	-19.2072
GO:0071219 cellular response to molecule of bacterial origin	5.67673e-22	-21.2459	12.7528	17.251	28160	220	271	27	9.9631	1.81938	25|207|558|1019|1432|2950|3383|3552|3553|3569|3576|3586|3627|4790|4792|4843|5054|5467|5578|5594|5599|5724|5970|6347|6373|7040|7124	ABL1|AKT1|AXL|CDK4|MAPK14|GSTP1|ICAM1|IL1A|IL1B|IL6|CXCL8|IL10|CXCL10|NFKB1|NFKBIA|NOS2|SERPINE1|PPARD|PRKCA|MAPK1|MAPK8|PTAFR|RELA|CCL2|CXCL11|TGFB1|TNF	-19.2072
GO:0006809 nitric oxide biosynthetic process	5.97806e-22	-21.2234	25.9779	21.4936	28160	76	271	19	7.01107	1.55104	207|857|1545|1728|2475|3320|3383|3458|3553|3586|3643|3717|4317|4843|4846|5743|7124|7442|9475	AKT1|CAV1|CYP1B1|NQO1|MTOR|HSP90AA1|ICAM1|IFNG|IL1B|IL10|INSR|JAK2|MMP8|NOS2|NOS3|PTGS2|TNF|TRPV1|ROCK2	-19.1877
GO:0035296 regulation of tube diameter	9.19316e-22	-21.0365	16.9501	18.7164	28160	141	271	23	8.48708	1.69292	134|135|153|154|185|207|857|1636|1812|1816|1956|2697|3356|3383|3778|4846|5467|5743|6093|6532|6647|6916|9475	ADORA1|ADORA2A|ADRB1|ADRB2|AGTR1|AKT1|CAV1|ACE|DRD1|DRD5|EGFR|GJA1|HTR2A|ICAM1|KCNMA1|NOS3|PPARD|PTGS2|ROCK1|SLC6A4|SOD1|TBXAS1|ROCK2	-19.0068
GO:0097746 blood vessel diameter maintenance	9.19316e-22	-21.0365	16.9501	18.7164	28160	141	271	23	8.48708	1.69292	134|135|153|154|185|207|857|1636|1812|1816|1956|2697|3356|3383|3778|4846|5467|5743|6093|6532|6647|6916|9475	ADORA1|ADORA2A|ADRB1|ADRB2|AGTR1|AKT1|CAV1|ACE|DRD1|DRD5|EGFR|GJA1|HTR2A|ICAM1|KCNMA1|NOS3|PPARD|PTGS2|ROCK1|SLC6A4|SOD1|TBXAS1|ROCK2	-19.0068
GO:0035150 regulation of tube size	1.08771e-21	-20.9635	16.8307	18.6425	28160	142	271	23	8.48708	1.69292	134|135|153|154|185|207|857|1636|1812|1816|1956|2697|3356|3383|3778|4846|5467|5743|6093|6532|6647|6916|9475	ADORA1|ADORA2A|ADRB1|ADRB2|AGTR1|AKT1|CAV1|ACE|DRD1|DRD5|EGFR|GJA1|HTR2A|ICAM1|KCNMA1|NOS3|PPARD|PTGS2|ROCK1|SLC6A4|SOD1|TBXAS1|ROCK2	-18.9367
GO:0033138 positive regulation of peptidyl-serine phosphorylation	1.19088e-21	-20.9241	20.205	19.7116	28160	108	271	21	7.74908	1.62415	207|351|596|673|857|1956|2931|3320|3458|3569|4282|5290|5743|5894|5979|6622|7040|7124|7422|10013|29110	AKT1|APP|BCL2|BRAF|CAV1|EGFR|GSK3A|HSP90AA1|IFNG|IL6|MIF|PIK3CA|PTGS2|RAF1|RET|SNCA|TGFB1|TNF|VEGFA|HDAC6|TBK1	-18.9003
GO:0007610 behavior	1.33016e-21	-20.8761	6.97512	14.3457	28160	581	271	39	14.3911	2.13217	134|135|153|238|351|590|596|836|1020|1312|1803|1812|1816|1956|2033|2353|2475|2697|2902|3091|3356|3643|3725|4311|5465|5590|5594|5743|5972|6517|6532|6622|6647|7157|7442|8648|9611|9759|10499	ADORA1|ADORA2A|ADRB1|ALK|APP|BCHE|BCL2|CASP3|CDK5|COMT|DPP4|DRD1|DRD5|EGFR|EP300|FOS|MTOR|GJA1|GRIN1|HIF1A|HTR2A|INSR|JUN|MME|PPARA|PRKCZ|MAPK1|PTGS2|REN|SLC2A4|SLC6A4|SNCA|SOD1|TP53|TRPV1|NCOA1|NCOR1|HDAC4|NCOA2	-18.8551
GO:0006875 cellular metal ion homeostasis	1.41405e-21	-20.8495	6.96314	14.3295	28160	582	271	39	14.3911	2.13217	25|134|185|351|356|581|596|857|1020|1812|1816|1901|1991|2099|2147|2697|2902|3091|3162|3356|3458|3552|3558|3579|3627|3717|3778|4609|5027|5170|5294|5319|5579|6373|6622|6647|7137|7184|7442	ABL1|ADORA1|AGTR1|APP|FASLG|BAX|BCL2|CAV1|CDK5|DRD1|DRD5|S1PR1|ELANE|ESR1|F2|GJA1|GRIN1|HIF1A|HMOX1|HTR2A|IFNG|IL1A|IL2|CXCR2|CXCL10|JAK2|KCNMA1|MYC|P2RX7|PDPK1|PIK3CG|PLA2G1B|PRKCB|CXCL11|SNCA|SOD1|TNNI3|HSP90B1|TRPV1	-18.8315
GO:0097305 response to alcohol	1.49116e-21	-20.8265	11.5457	16.5763	28160	252	271	28	10.3321	1.84896	142|196|207|595|598|761|841|983|1019|1026|1066|1080|1728|2155|2353|2902|2950|3283|3284|3383|3558|5465|6517|6647|6916|7040|7298|7412	PARP1|AHR|AKT1|CCND1|BCL2L1|CA3|CASP8|CDK1|CDK4|CDKN1A|CES1|CFTR|NQO1|F7|FOS|GRIN1|GSTP1|HSD3B1|HSD3B2|ICAM1|IL2|PPARA|SLC2A4|SOD1|TBXAS1|TGFB1|TYMS|VCAM1	-18.8113
GO:0008217 regulation of blood pressure	2.06301e-21	-20.6855	13.9666	17.4897	28160	186	271	25	9.22509	1.75786	134|153|154|185|367|1215|1636|1816|2697|2931|3162|3816|4012|4311|4843|4846|5465|5468|5724|5742|5743|5972|6647|7137|7442	ADORA1|ADRB1|ADRB2|AGTR1|AR|CMA1|ACE|DRD5|GJA1|GSK3A|HMOX1|KLK1|LNPEP|MME|NOS2|NOS3|PPARA|PPARG|PTAFR|PTGS1|PTGS2|REN|SOD1|TNNI3|TRPV1	-18.6731
GO:0046209 nitric oxide metabolic process	2.26793e-21	-20.6444	24.3743	20.7667	28160	81	271	19	7.01107	1.55104	207|857|1545|1728|2475|3320|3383|3458|3553|3586|3643|3717|4317|4843|4846|5743|7124|7442|9475	AKT1|CAV1|CYP1B1|NQO1|MTOR|HSP90AA1|ICAM1|IFNG|IL1B|IL10|INSR|JAK2|MMP8|NOS2|NOS3|PTGS2|TNF|TRPV1|ROCK2	-18.6348
GO:0031960 response to corticosteroid	2.63497e-21	-20.5792	14.9334	17.8019	28160	167	271	24	8.85609	1.72584	142|590|595|596|836|842|1026|1277|1956|2322|2353|2908|2950|3283|3284|3383|3485|3569|3586|5111|5724|5743|7124|7298	PARP1|BCHE|CCND1|BCL2|CASP3|CASP9|CDKN1A|COL1A1|EGFR|FLT3|FOS|NR3C1|GSTP1|HSD3B1|HSD3B2|ICAM1|IGFBP2|IL6|IL10|PCNA|PTAFR|PTGS2|TNF|TYMS	-18.5725
GO:2001057 reactive nitrogen species metabolic process	2.92678e-21	-20.5336	24.077	20.6291	28160	82	271	19	7.01107	1.55104	207|857|1545|1728|2475|3320|3383|3458|3553|3586|3643|3717|4317|4843|4846|5743|7124|7442|9475	AKT1|CAV1|CYP1B1|NQO1|MTOR|HSP90AA1|ICAM1|IFNG|IL1B|IL10|INSR|JAK2|MMP8|NOS2|NOS3|PTGS2|TNF|TRPV1|ROCK2	-18.5297
GO:0043491 protein kinase B signaling	3.04708e-21	-20.5161	12.8043	16.9658	28160	211	271	26	9.5941	1.78902	207|558|1950|1956|1969|2152|2155|2159|2475|3320|3481|3488|3553|3643|3791|4233|5290|5294|5465|5979|6347|7040|7124|7301|7498|10461	AKT1|AXL|EGF|EGFR|EPHA2|F3|F7|F10|MTOR|HSP90AA1|IGF2|IGFBP5|IL1B|INSR|KDR|MET|PIK3CA|PIK3CG|PPARA|RET|CCL2|TGFB1|TNF|TYRO3|XDH|MERTK	-18.515
GO:0007507 heart development	3.09691e-21	-20.5091	6.811	14.1224	28160	595	271	39	14.3911	2.13217	836|840|841|891|983|1026|1281|1432|1901|1956|2033|2050|2064|2475|2697|2931|3037|3091|3276|3643|4193|4846|5111|5159|5465|5467|5594|5604|5894|5925|6093|7040|7137|7139|7157|7412|7422|9475|9734	CASP3|CASP7|CASP8|CCNB1|CDK1|CDKN1A|COL3A1|MAPK14|S1PR1|EGFR|EP300|EPHB4|ERBB2|MTOR|GJA1|GSK3A|HAS2|HIF1A|PRMT1|INSR|MDM2|NOS3|PCNA|PDGFRB|PPARA|PPARD|MAPK1|MAP2K1|RAF1|RB1|ROCK1|TGFB1|TNNI3|TNNT2|TP53|VCAM1|VEGFA|ROCK2|HDAC9	-18.5107
GO:0043467 regulation of generation of precursor metabolites and energy	3.12844e-21	-20.5047	17.585	18.6833	28160	130	271	22	8.11808	1.65904	207|351|891|983|2033|2475|2931|2932|3091|3356|3458|3481|3565|3643|4843|5027|5290|5465|6622|7157|9611|9759	AKT1|APP|CCNB1|CDK1|EP300|MTOR|GSK3A|GSK3B|HIF1A|HTR2A|IFNG|IGF2|IL4|INSR|NOS2|P2RX7|PIK3CA|PPARA|SNCA|TP53|NCOR1|HDAC4	-18.509
GO:0007159 leukocyte cell-cell adhesion	4.21966e-21	-20.3747	8.96271	15.2191	28160	371	271	32	11.8081	1.96029	135|207|240|836|857|959|1803|1991|2064|3037|3383|3458|3481|3485|3552|3553|3558|3565|3569|3586|3718|5290|5465|5590|5724|5970|6093|6347|6401|7124|7412|7430	ADORA2A|AKT1|ALOX5|CASP3|CAV1|CD40LG|DPP4|ELANE|ERBB2|HAS2|ICAM1|IFNG|IGF2|IGFBP2|IL1A|IL1B|IL2|IL4|IL6|IL10|JAK3|PIK3CA|PPARA|PRKCZ|PTAFR|RELA|ROCK1|CCL2|SELE|TNF|VCAM1|EZR	-18.3818
GO:0030162 regulation of proteolysis	4.53092e-21	-20.3438	5.94174	13.5403	28160	752	271	43	15.8672	2.21946	135|207|239|331|351|356|581|841|842|857|1017|1020|1800|1950|2147|2152|2902|2931|2932|3458|3553|3586|3717|4193|4318|4609|4780|5054|5327|5468|5743|5894|6093|6590|6622|6790|7124|7157|7422|7498|9451|9475|10013	ADORA2A|AKT1|ALOX12|XIAP|APP|FASLG|BAX|CASP8|CASP9|CAV1|CDK2|CDK5|DPEP1|EGF|F2|F3|GRIN1|GSK3A|GSK3B|IFNG|IL1B|IL10|JAK2|MDM2|MMP9|MYC|NFE2L2|SERPINE1|PLAT|PPARG|PTGS2|RAF1|ROCK1|SLPI|SNCA|AURKA|TNF|TP53|VEGFA|XDH|EIF2AK3|ROCK2|HDAC6	-18.3536
GO:1901615 organic hydroxy compound metabolic process	5.06831e-21	-20.2951	7.21336	14.2758	28160	533	271	37	13.6531	2.08571	125|217|239|338|351|596|1066|1071|1080|1312|1508|1543|1544|1545|1576|1588|1610|1812|3091|3292|3417|3458|3565|3939|4790|5444|5467|5724|6256|6622|6646|6647|6783|7124|7157|50506|57016	ADH1B|ALDH2|ALOX12|APOB|APP|BCL2|CES1|CETP|CFTR|COMT|CTSB|CYP1A1|CYP1A2|CYP1B1|CYP3A4|CYP19A1|DAO|DRD1|HIF1A|HSD17B1|IDH1|IFNG|IL4|LDHA|NFKB1|PON1|PPARD|PTAFR|RXRA|SNCA|SOAT1|SOD1|SULT1E1|TNF|TP53|DUOX2|AKR1B10	-18.3076
GO:0050730 regulation of peptidyl-tyrosine phosphorylation	5.33624e-21	-20.2728	11.0209	16.1256	28160	264	271	28	10.3321	1.84896	25|134|351|857|1636|1950|1956|2322|2475|3356|3383|3458|3481|3558|3565|3569|3717|4282|5580|5590|5770|6868|7040|7124|7157|7422|50507|653361	ABL1|ADORA1|APP|CAV1|ACE|EGF|EGFR|FLT3|MTOR|HTR2A|ICAM1|IFNG|IGF2|IL2|IL4|IL6|JAK2|MIF|PRKCD|PRKCZ|PTPN1|ADAM17|TGFB1|TNF|TP53|VEGFA|NOX4|NCF1	-18.2879
GO:0007584 response to nutrient	5.40569e-21	-20.2671	14.4993	17.5051	28160	172	271	24	8.85609	1.72584	590|595|1277|1543|1728|1956|2155|2475|2950|3162|3485|3627|3939|4193|5467|5468|5743|5970|6532|6696|6772|7298|7412|8648	BCHE|CCND1|COL1A1|CYP1A1|NQO1|EGFR|F7|MTOR|GSTP1|HMOX1|IGFBP2|CXCL10|LDHA|MDM2|PPARD|PPARG|PTGS2|RELA|SLC6A4|SPP1|STAT1|TYMS|VCAM1|NCOA1	-18.2849
GO:0009612 response to mechanical stimulus	5.58234e-21	-20.2532	12.5079	16.7361	28160	216	271	26	9.5941	1.78902	207|841|891|1277|1281|1432|1956|2353|2697|3356|3485|3553|3627|3725|4316|4353|4790|4792|5290|5599|5743|5894|5970|6772|9020|9759	AKT1|CASP8|CCNB1|COL1A1|COL3A1|MAPK14|EGFR|FOS|GJA1|HTR2A|IGFBP2|IL1B|CXCL10|JUN|MMP7|MPO|NFKB1|NFKBIA|PIK3CA|MAPK8|PTGS2|RAF1|RELA|STAT1|MAP3K14|HDAC4	-18.2736
GO:0010595 positive regulation of endothelial cell migration	6.25135e-21	-20.204	17.0601	18.3695	28160	134	271	22	8.11808	1.65904	25|207|239|506|1432|1950|3091|3162|3315|3791|4233|4780|4846|5170|5294|5578|5743|6868|7040|7422|9475|9734	ABL1|AKT1|ALOX12|ATP5F1B|MAPK14|EGF|HIF1A|HMOX1|HSPB1|KDR|MET|NFE2L2|NOS3|PDPK1|PIK3CG|PRKCA|PTGS2|ADAM17|TGFB1|VEGFA|ROCK2|HDAC9	-18.2271
GO:0032868 response to insulin	6.55726e-21	-20.1833	10.938	16.0533	28160	266	271	28	10.3321	1.84896	142|207|1019|2101|2475|2931|2932|2950|3383|3481|3484|3553|3586|3643|5170|5290|5319|5465|5468|5579|5580|5590|5770|5970|6198|6517|6772|9734	PARP1|AKT1|CDK4|ESRRA|MTOR|GSK3A|GSK3B|GSTP1|ICAM1|IGF2|IGFBP1|IL1B|IL10|INSR|PDPK1|PIK3CA|PLA2G1B|PPARA|PPARG|PRKCB|PRKCD|PRKCZ|PTPN1|RELA|RPS6KB1|SLC2A4|STAT1|HDAC9	-18.2089
GO:0007596 blood coagulation	7.08031e-21	-20.1499	12.3931	16.6463	28160	218	271	26	9.5941	1.78902	135|239|558|857|959|1281|1432|2147|2152|2155|2159|3315|3569|3717|4780|4846|5054|5290|5294|5327|5328|5578|5580|7056|7301|10461	ADORA2A|ALOX12|AXL|CAV1|CD40LG|COL3A1|MAPK14|F2|F3|F7|F10|HSPB1|IL6|JAK2|NFE2L2|NOS3|SERPINE1|PIK3CA|PIK3CG|PLAT|PLAU|PRKCA|PRKCD|THBD|TYRO3|MERTK	-18.1782
GO:0010563 negative regulation of phosphorus metabolic process	8.8604e-21	-20.0525	7.99319	14.6077	28160	442	271	34	12.5461	2.01215	25|135|142|207|581|836|857|891|1026|2475|2931|2932|2950|3315|3458|3486|3553|3558|5170|5465|5468|5580|5590|5770|5925|6093|6622|7040|7124|7157|7498|9475|9611|9759	ABL1|ADORA2A|PARP1|AKT1|BAX|CASP3|CAV1|CCNB1|CDKN1A|MTOR|GSK3A|GSK3B|GSTP1|HSPB1|IFNG|IGFBP3|IL1B|IL2|PDPK1|PPARA|PPARG|PRKCD|PRKCZ|PTPN1|RB1|ROCK1|SNCA|TGFB1|TNF|TP53|XDH|ROCK2|NCOR1|HDAC4	-18.0834
GO:0051235 maintenance of location	1.11024e-20	-19.9546	9.59183	15.3571	28160	325	271	30	11.0701	1.90597	25|207|338|356|581|857|1020|1066|1812|2147|2697|3099|3309|3356|3553|3569|3586|3627|4790|4792|5170|5465|5467|5468|6373|6622|6646|7124|7184|7442	ABL1|AKT1|APOB|FASLG|BAX|CAV1|CDK5|CES1|DRD1|F2|GJA1|HK2|HSPA5|HTR2A|IL1B|IL6|IL10|CXCL10|NFKB1|NFKBIA|PDPK1|PPARA|PPARD|PPARG|CXCL11|SNCA|SOAT1|TNF|HSP90B1|TRPV1	-17.988
GO:0006109 regulation of carbohydrate metabolic process	1.24154e-20	-19.906	14.0105	17.1649	28160	178	271	24	8.85609	1.72584	207|351|1950|2033|2475|2931|2932|3037|3091|3356|3458|3481|3487|3643|4790|5027|5465|5724|6622|7040|7157|9611|9759|10499	AKT1|APP|EGF|EP300|MTOR|GSK3A|GSK3B|HAS2|HIF1A|HTR2A|IFNG|IGF2|IGFBP4|INSR|NFKB1|P2RX7|PPARA|PTAFR|SNCA|TGFB1|TP53|NCOR1|HDAC4|NCOA2	-17.942
GO:0007599 hemostasis	1.26908e-20	-19.8965	12.1152	16.427	28160	223	271	26	9.5941	1.78902	135|239|558|857|959|1281|1432|2147|2152|2155|2159|3315|3569|3717|4780|4846|5054|5290|5294|5327|5328|5578|5580|7056|7301|10461	ADORA2A|ALOX12|AXL|CAV1|CD40LG|COL3A1|MAPK14|F2|F3|F7|F10|HSPB1|IL6|JAK2|NFE2L2|NOS3|SERPINE1|PIK3CA|PIK3CG|PLAT|PLAU|PRKCA|PRKCD|THBD|TYRO3|MERTK	-17.9375
GO:0050817 coagulation	1.26908e-20	-19.8965	12.1152	16.427	28160	223	271	26	9.5941	1.78902	135|239|558|857|959|1281|1432|2147|2152|2155|2159|3315|3569|3717|4780|4846|5054|5290|5294|5327|5328|5578|5580|7056|7301|10461	ADORA2A|ALOX12|AXL|CAV1|CD40LG|COL3A1|MAPK14|F2|F3|F7|F10|HSPB1|IL6|JAK2|NFE2L2|NOS3|SERPINE1|PIK3CA|PIK3CG|PLAT|PLAU|PRKCA|PRKCD|THBD|TYRO3|MERTK	-17.9375
GO:0051046 regulation of secretion	1.56793e-20	-19.8047	6.50489	13.6965	28160	623	271	39	14.3911	2.13217	43|134|135|185|240|1020|1066|1080|1312|1588|1803|1950|1956|2697|2932|3091|3162|3356|3458|3552|3553|3565|3569|3717|4843|5170|5319|5467|5530|5579|5724|5972|6532|6622|6696|7040|7124|7430|7442	ACHE|ADORA1|ADORA2A|AGTR1|ALOX5|CDK5|CES1|CFTR|COMT|CYP19A1|DPP4|EGF|EGFR|GJA1|GSK3B|HIF1A|HMOX1|HTR2A|IFNG|IL1A|IL1B|IL4|IL6|JAK2|NOS2|PDPK1|PLA2G1B|PPARD|PPP3CA|PRKCB|PTAFR|REN|SLC6A4|SNCA|SPP1|TGFB1|TNF|EZR|TRPV1	-17.8482
GO:0034762 regulation of transmembrane transport	1.91154e-20	-19.7186	6.6926	13.7751	28160	590	271	38	14.0221	2.10919	25|154|207|351|581|596|673|760|857|1020|1080|1432|1812|2147|2475|2697|2931|3099|3458|3553|3627|3643|3778|4318|4780|5027|5170|5243|5294|5319|5579|5724|6347|6373|6622|7015|7124|54106	ABL1|ADRB2|AKT1|APP|BAX|BCL2|BRAF|CA2|CAV1|CDK5|CFTR|MAPK14|DRD1|F2|MTOR|GJA1|GSK3A|HK2|IFNG|IL1B|CXCL10|INSR|KCNMA1|MMP9|NFE2L2|P2RX7|PDPK1|ABCB1|PIK3CG|PLA2G1B|PRKCB|PTAFR|CCL2|CXCL11|SNCA|TERT|TNF|TLR9	-17.7646
GO:2000379 positive regulation of reactive oxygen species metabolic process	2.15861e-20	-19.6658	24.6106	20.3171	28160	76	271	18	6.64207	1.51266	185|1026|1432|1956|2147|2902|2950|4317|4780|5159|5580|6622|6647|7040|7157|7498|9759|50507	AGTR1|CDKN1A|MAPK14|EGFR|F2|GRIN1|GSTP1|MMP8|NFE2L2|PDGFRB|PRKCD|SNCA|SOD1|TGFB1|TP53|XDH|HDAC4|NOX4	-17.7143
GO:0034612 response to tumor necrosis factor	2.34309e-20	-19.6302	11.0894	15.8907	28160	253	271	27	9.9631	1.81938	207|338|836|841|1277|1432|2950|3037|3383|3576|3717|4780|4790|4792|5594|5743|5970|6347|6401|6517|6772|6868|7124|7157|7412|7442|9759	AKT1|APOB|CASP3|CASP8|COL1A1|MAPK14|GSTP1|HAS2|ICAM1|CXCL8|JAK2|NFE2L2|NFKB1|NFKBIA|MAPK1|PTGS2|RELA|CCL2|SELE|SLC2A4|STAT1|ADAM17|TNF|TP53|VCAM1|TRPV1|HDAC4	-17.6811
GO:0006091 generation of precursor metabolites and energy	2.52722e-20	-19.5974	7.42225	14.137	28160	490	271	35	12.9151	2.03721	125|207|217|351|506|891|983|1544|1588|2033|2475|2931|2932|3091|3099|3356|3417|3458|3481|3565|3643|3939|4541|4609|4843|5027|5290|5465|5467|6622|7157|9611|9759|50507|653361	ADH1B|AKT1|ALDH2|APP|ATP5F1B|CCNB1|CDK1|CYP1A2|CYP19A1|EP300|MTOR|GSK3A|GSK3B|HIF1A|HK2|HTR2A|IDH1|IFNG|IGF2|IL4|INSR|LDHA|ND6|MYC|NOS2|P2RX7|PIK3CA|PPARA|PPARD|SNCA|TP53|NCOR1|HDAC4|NOX4|NCF1	-17.6507
GO:0043536 positive regulation of blood vessel endothelial cell migration	2.79316e-20	-19.5539	24.291	20.1738	28160	77	271	18	6.64207	1.51266	25|207|239|506|1432|3091|3162|3315|3791|4780|4846|5170|5578|5743|6868|7040|7422|9734	ABL1|AKT1|ALOX12|ATP5F1B|MAPK14|HIF1A|HMOX1|HSPB1|KDR|NFE2L2|NOS3|PDPK1|PRKCA|PTGS2|ADAM17|TGFB1|VEGFA|HDAC9	-17.6097
GO:1903037 regulation of leukocyte cell-cell adhesion	2.87915e-20	-19.5407	9.27781	15.0471	28160	336	271	30	11.0701	1.90597	135|207|240|836|857|959|1803|1991|2064|3037|3383|3458|3481|3485|3552|3553|3558|3565|3569|3586|3718|5290|5465|5590|5724|5970|6347|6401|7124|7412	ADORA2A|AKT1|ALOX5|CASP3|CAV1|CD40LG|DPP4|ELANE|ERBB2|HAS2|ICAM1|IFNG|IGF2|IGFBP2|IL1A|IL1B|IL2|IL4|IL6|IL10|JAK3|PIK3CA|PPARA|PRKCZ|PTAFR|RELA|CCL2|SELE|TNF|VCAM1	-17.5989
GO:0033135 regulation of peptidyl-serine phosphorylation	3.19686e-20	-19.4953	15.8754	17.641	28160	144	271	22	8.11808	1.65904	207|351|581|596|673|857|1956|2931|3320|3458|3569|4282|5290|5743|5894|5979|6622|7040|7124|7422|10013|29110	AKT1|APP|BAX|BCL2|BRAF|CAV1|EGFR|GSK3A|HSP90AA1|IFNG|IL6|MIF|PIK3CA|PTGS2|RAF1|RET|SNCA|TGFB1|TNF|VEGFA|HDAC6|TBK1	-17.5559
GO:0022409 positive regulation of cell-cell adhesion	3.88182e-20	-19.411	10.2448	15.4354	28160	284	271	28	10.3321	1.84896	207|240|857|959|1803|1991|3037|3383|3458|3481|3485|3552|3553|3558|3565|3569|3586|3716|3717|3718|5290|5590|5724|5970|6347|6401|7124|7412	AKT1|ALOX5|CAV1|CD40LG|DPP4|ELANE|HAS2|ICAM1|IFNG|IGF2|IGFBP2|IL1A|IL1B|IL2|IL4|IL6|IL10|JAK1|JAK2|JAK3|PIK3CA|PRKCZ|PTAFR|RELA|CCL2|SELE|TNF|VCAM1	-17.474
GO:0060326 cell chemotaxis	4.16051e-20	-19.3809	9.65844	15.1599	28160	312	271	29	10.7011	1.87781	185|240|1800|1803|1901|1969|2155|2950|3315|3565|3569|3576|3579|3586|3627|3791|4233|4282|5054|5159|5294|5319|5580|5594|6347|6373|6868|7412|7422	AGTR1|ALOX5|DPEP1|DPP4|S1PR1|EPHA2|F7|GSTP1|HSPB1|IL4|IL6|CXCL8|CXCR2|IL10|CXCL10|KDR|MET|MIF|SERPINE1|PDGFRB|PIK3CG|PLA2G1B|PRKCD|MAPK1|CCL2|CXCL11|ADAM17|VCAM1|VEGFA	-17.4462
GO:0030855 epithelial cell differentiation	4.74126e-20	-19.3241	6.30256	13.4081	28160	643	271	39	14.3911	2.13217	25|207|367|595|836|857|983|1026|1066|1508|1543|1901|1969|2099|2194|2931|2932|3091|3383|3458|3553|3791|4233|4318|5054|5111|5170|5241|5468|5604|6093|6647|6772|7124|7298|7422|7430|7498|9475	ABL1|AKT1|AR|CCND1|CASP3|CAV1|CDK1|CDKN1A|CES1|CTSB|CYP1A1|S1PR1|EPHA2|ESR1|FASN|GSK3A|GSK3B|HIF1A|ICAM1|IFNG|IL1B|KDR|MET|MMP9|SERPINE1|PCNA|PDPK1|PGR|PPARG|MAP2K1|ROCK1|SOD1|STAT1|TNF|TYMS|VEGFA|EZR|XDH|ROCK2	-17.3919
GO:0002694 regulation of leukocyte activation	4.78617e-20	-19.32	6.5159	13.5312	28160	606	271	38	14.0221	2.10919	25|135|196|207|558|596|836|857|959|1026|1803|2064|3162|3458|3481|3485|3552|3553|3558|3565|3569|3586|3718|4282|4317|5170|5290|5320|5590|5724|6347|6622|6647|7040|7301|7412|10461|54106	ABL1|ADORA2A|AHR|AKT1|AXL|BCL2|CASP3|CAV1|CD40LG|CDKN1A|DPP4|ERBB2|HMOX1|IFNG|IGF2|IGFBP2|IL1A|IL1B|IL2|IL4|IL6|IL10|JAK3|MIF|MMP8|PDPK1|PIK3CA|PLA2G2A|PRKCZ|PTAFR|CCL2|SNCA|SOD1|TGFB1|TYRO3|VCAM1|MERTK|TLR9	-17.3901
GO:0051384 response to glucocorticoid	5.92403e-20	-19.2274	15.4463	17.3697	28160	148	271	22	8.11808	1.65904	590|595|596|836|842|1026|1956|2322|2353|2908|2950|3283|3284|3383|3485|3569|3586|5111|5724|5743|7124|7298	BCHE|CCND1|BCL2|CASP3|CASP9|CDKN1A|EGFR|FLT3|FOS|NR3C1|GSTP1|HSD3B1|HSD3B2|ICAM1|IGFBP2|IL6|IL10|PCNA|PTAFR|PTGS2|TNF|TYMS	-17.2998
GO:0045936 negative regulation of phosphate metabolic process	7.96772e-20	-19.0987	7.77569	14.1371	28160	441	271	33	12.1771	1.98651	25|135|142|207|581|836|857|891|1026|2475|2932|2950|3315|3458|3486|3553|3558|5170|5465|5468|5580|5590|5770|5925|6093|6622|7040|7124|7157|7498|9475|9611|9759	ABL1|ADORA2A|PARP1|AKT1|BAX|CASP3|CAV1|CCNB1|CDKN1A|MTOR|GSK3B|GSTP1|HSPB1|IFNG|IGFBP3|IL1B|IL2|PDPK1|PPARA|PPARG|PRKCD|PRKCZ|PTPN1|RB1|ROCK1|SNCA|TGFB1|TNF|TP53|XDH|ROCK2|NCOR1|HDAC4	-17.1734
GO:0007565 female pregnancy	8.69318e-20	-19.0608	12.9216	16.382	28160	193	271	24	8.85609	1.72584	207|367|596|1312|1508|2099|2353|2475|2697|3485|3488|3553|4012|4313|4316|4318|5241|5467|5594|5743|6647|6696|7056|7422	AKT1|AR|BCL2|COMT|CTSB|ESR1|FOS|MTOR|GJA1|IGFBP2|IGFBP5|IL1B|LNPEP|MMP2|MMP7|MMP9|PGR|PPARD|MAPK1|PTGS2|SOD1|SPP1|THBD|VEGFA	-17.1379
GO:0090066 regulation of anatomical structure size	1.50068e-19	-18.8237	7.02104	13.6342	28160	518	271	35	12.9151	2.03721	25|134|135|153|154|185|207|857|1019|1020|1636|1812|1816|1956|2475|2697|2932|3356|3383|3778|4846|5027|5290|5467|5580|5743|5979|6093|6532|6647|6696|6916|7422|7430|9475	ABL1|ADORA1|ADORA2A|ADRB1|ADRB2|AGTR1|AKT1|CAV1|CDK4|CDK5|ACE|DRD1|DRD5|EGFR|MTOR|GJA1|GSK3B|HTR2A|ICAM1|KCNMA1|NOS3|P2RX7|PIK3CA|PPARD|PRKCD|PTGS2|RET|ROCK1|SLC6A4|SOD1|SPP1|TBXAS1|VEGFA|EZR|ROCK2	-16.9031
GO:0032102 negative regulation of response to external stimulus	1.63054e-19	-18.7877	7.93596	14.1003	28160	419	271	32	11.8081	1.96029	134|135|239|240|1432|1803|1812|1991|2147|2697|2950|3558|3565|3586|4282|4321|4790|4846|5054|5327|5328|5465|5467|5468|5580|5925|6347|6647|6696|7056|7124|7301	ADORA1|ADORA2A|ALOX12|ALOX5|MAPK14|DPP4|DRD1|ELANE|F2|GJA1|GSTP1|IL2|IL4|IL10|MIF|MMP12|NFKB1|NOS3|SERPINE1|PLAT|PLAU|PPARA|PPARD|PPARG|PRKCD|RB1|CCL2|SOD1|SPP1|THBD|TNF|TYRO3	-16.8694
GO:1904035 regulation of epithelial cell apoptotic process	1.6848e-19	-18.7735	19.7432	18.5087	28160	100	271	19	7.01107	1.55104	25|356|959|2475|3162|3383|3565|3569|3586|3717|3791|4780|5054|5170|5319|5465|6347|7015|7124	ABL1|FASLG|CD40LG|MTOR|HMOX1|ICAM1|IL4|IL6|IL10|JAK2|KDR|NFE2L2|SERPINE1|PDPK1|PLA2G1B|PPARA|CCL2|TERT|TNF	-16.8588
GO:0018107 peptidyl-threonine phosphorylation	1.68843e-19	-18.7725	17.7626	17.9102	28160	117	271	20	7.38007	1.58817	207|351|596|983|1020|1950|2475|2931|2932|5170|5578|5579|5580|5594|5599|5604|6093|7040|9475|29110	AKT1|APP|BCL2|CDK1|CDK5|EGF|MTOR|GSK3A|GSK3B|PDPK1|PRKCA|PRKCB|PRKCD|MAPK1|MAPK8|MAP2K1|ROCK1|TGFB1|ROCK2|TBK1	-16.8588
GO:0048638 regulation of developmental growth	1.96158e-19	-18.7074	9.13161	14.6472	28160	330	271	29	10.7011	1.87781	25|153|154|207|351|367|596|891|983|1019|1020|1026|1432|2475|2697|2931|2932|3481|3643|5290|5465|5467|5594|6532|6647|6696|7422|7430|80351	ABL1|ADRB1|ADRB2|AKT1|APP|AR|BCL2|CCNB1|CDK1|CDK4|CDK5|CDKN1A|MAPK14|MTOR|GJA1|GSK3A|GSK3B|IGF2|INSR|PIK3CA|PPARA|PPARD|MAPK1|SLC6A4|SOD1|SPP1|VEGFA|EZR|TNKS2	-16.7959
GO:0001935 endothelial cell proliferation	2.03399e-19	-18.6917	12.4694	16.0459	28160	200	271	24	8.85609	1.72584	185|207|240|857|1950|1969|2081|2152|2475|2697|3091|3162|3481|3586|3791|5170|5468|5578|6347|6772|6868|7124|7422|7498	AGTR1|AKT1|ALOX5|CAV1|EGF|EPHA2|ERN1|F3|MTOR|GJA1|HIF1A|HMOX1|IGF2|IL10|KDR|PDPK1|PPARG|PRKCA|CCL2|STAT1|ADAM17|TNF|VEGFA|XDH	-16.7824
GO:0032940 secretion by cell	2.53792e-19	-18.5955	5.48966	12.6583	28160	795	271	42	15.4982	2.19831	43|134|135|185|240|558|1020|1080|1588|1803|1956|2697|2932|3091|3162|3356|3458|3552|3553|3565|3569|3717|4547|4843|5170|5294|5319|5467|5530|5579|5724|5894|5972|6532|6622|6696|7040|7124|7301|7430|7442|10461	ACHE|ADORA1|ADORA2A|AGTR1|ALOX5|AXL|CDK5|CFTR|CYP19A1|DPP4|EGFR|GJA1|GSK3B|HIF1A|HMOX1|HTR2A|IFNG|IL1A|IL1B|IL4|IL6|JAK2|MTTP|NOS2|PDPK1|PIK3CG|PLA2G1B|PPARD|PPP3CA|PRKCB|PTAFR|RAF1|REN|SLC6A4|SNCA|SPP1|TGFB1|TNF|TYRO3|EZR|TRPV1|MERTK	-16.6885
GO:1903131 mononuclear cell differentiation	2.66731e-19	-18.5739	7.80555	13.9521	28160	426	271	32	11.8081	1.96029	25|558|581|596|959|2033|2064|2194|2322|2475|3458|3552|3553|3558|3565|3569|3586|3718|3725|4609|5468|5590|6647|6868|7157|7301|7412|7422|9734|9759|10461|54106	ABL1|AXL|BAX|BCL2|CD40LG|EP300|ERBB2|FASN|FLT3|MTOR|IFNG|IL1A|IL1B|IL2|IL4|IL6|IL10|JAK3|JUN|MYC|PPARG|PRKCZ|SOD1|ADAM17|TP53|TYRO3|VCAM1|VEGFA|HDAC9|HDAC4|MERTK|TLR9	-16.6691
GO:0007346 regulation of mitotic cell cycle	2.69724e-19	-18.5691	7.47076	13.7781	28160	459	271	33	12.1771	1.98651	25|207|351|595|596|891|983|1017|1019|1026|1543|1869|1950|1956|3481|3552|3553|3586|3643|4193|5159|5578|5925|6198|6347|6790|6868|7015|7040|7124|7157|7465|23476	ABL1|AKT1|APP|CCND1|BCL2|CCNB1|CDK1|CDK2|CDK4|CDKN1A|CYP1A1|E2F1|EGF|EGFR|IGF2|IL1A|IL1B|IL10|INSR|MDM2|PDGFRB|PRKCA|RB1|RPS6KB1|CCL2|AURKA|ADAM17|TERT|TGFB1|TNF|TP53|WEE1|BRD4	-16.6665
GO:0045766 positive regulation of angiogenesis	3.16793e-19	-18.4992	13.2042	16.2372	28160	181	271	23	8.48708	1.69292	25|1215|1545|2152|3091|3099|3162|3315|3552|3553|3576|3579|3586|3716|3791|4780|4846|5054|5170|5578|5579|7015|7422	ABL1|CMA1|CYP1B1|F3|HIF1A|HK2|HMOX1|HSPB1|IL1A|IL1B|CXCL8|CXCR2|IL10|JAK1|KDR|NFE2L2|NOS3|SERPINE1|PDPK1|PRKCA|PRKCB|TERT|VEGFA	-16.601
GO:1904018 positive regulation of vasculature development	3.16793e-19	-18.4992	13.2042	16.2372	28160	181	271	23	8.48708	1.69292	25|1215|1545|2152|3091|3099|3162|3315|3552|3553|3576|3579|3586|3716|3791|4780|4846|5054|5170|5578|5579|7015|7422	ABL1|CMA1|CYP1B1|F3|HIF1A|HK2|HMOX1|HSPB1|IL1A|IL1B|CXCL8|CXCR2|IL10|JAK1|KDR|NFE2L2|NOS3|SERPINE1|PDPK1|PRKCA|PRKCB|TERT|VEGFA	-16.601
GO:0032869 cellular response to insulin stimulus	3.6571e-19	-18.4369	12.1652	15.8158	28160	205	271	24	8.85609	1.72584	142|207|1019|2101|2931|2932|2950|3481|3484|3553|3643|5170|5290|5319|5468|5579|5580|5590|5770|5970|6198|6517|6772|9734	PARP1|AKT1|CDK4|ESRRA|GSK3A|GSK3B|GSTP1|IGF2|IGFBP1|IL1B|INSR|PDPK1|PIK3CA|PLA2G1B|PPARG|PRKCB|PRKCD|PRKCZ|PTPN1|RELA|RPS6KB1|SLC2A4|STAT1|HDAC9	-16.5408
GO:0062013 positive regulation of small molecule metabolic process	5.487e-19	-18.2607	15.2597	16.8518	28160	143	271	21	7.74908	1.62415	207|351|1066|1312|3091|3356|3458|3481|3553|3565|3643|4843|4846|5027|5465|5467|5468|5724|5743|6622|7124	AKT1|APP|CES1|COMT|HIF1A|HTR2A|IFNG|IGF2|IL1B|IL4|INSR|NOS2|NOS3|P2RX7|PPARA|PPARD|PPARG|PTAFR|PTGS2|SNCA|TNF	-16.3672
GO:0010594 regulation of endothelial cell migration	5.50974e-19	-18.2589	11.1493	15.3348	28160	233	271	25	9.22509	1.75786	25|207|239|506|1432|1950|1969|3091|3162|3315|3791|4233|4780|4846|5170|5294|5468|5578|5743|6868|7040|7124|7422|9475|9734	ABL1|AKT1|ALOX12|ATP5F1B|MAPK14|EGF|EPHA2|HIF1A|HMOX1|HSPB1|KDR|MET|NFE2L2|NOS3|PDPK1|PIK3CG|PPARG|PRKCA|PTGS2|ADAM17|TGFB1|TNF|VEGFA|ROCK2|HDAC9	-16.3672
GO:0043269 regulation of ion transport	7.01866e-19	-18.1537	5.831	12.7121	28160	695	271	39	14.3911	2.13217	25|134|135|154|207|351|581|596|760|857|1020|1066|1080|1812|1950|2147|2475|2697|2902|3356|3383|3458|3553|3627|3778|4318|5027|5159|5170|5243|5294|5319|5724|5743|6347|6373|6532|6622|54106	ABL1|ADORA1|ADORA2A|ADRB2|AKT1|APP|BAX|BCL2|CA2|CAV1|CDK5|CES1|CFTR|DRD1|EGF|F2|MTOR|GJA1|GRIN1|HTR2A|ICAM1|IFNG|IL1B|CXCL10|KCNMA1|MMP9|P2RX7|PDGFRB|PDPK1|ABCB1|PIK3CG|PLA2G1B|PTAFR|PTGS2|CCL2|CXCL11|SLC6A4|SNCA|TLR9	-16.2642
GO:0018210 peptidyl-threonine modification	7.83981e-19	-18.1057	16.4939	17.1822	28160	126	271	20	7.38007	1.58817	207|351|596|983|1020|1950|2475|2931|2932|5170|5578|5579|5580|5594|5599|5604|6093|7040|9475|29110	AKT1|APP|BCL2|CDK1|CDK5|EGF|MTOR|GSK3A|GSK3B|PDPK1|PRKCA|PRKCB|PRKCD|MAPK1|MAPK8|MAP2K1|ROCK1|TGFB1|ROCK2|TBK1	-16.2183
GO:0008202 steroid metabolic process	8.74407e-19	-18.0583	9.12075	14.3789	28160	319	271	28	10.3321	1.84896	185|338|351|1066|1071|1080|1312|1543|1544|1545|1576|1588|2099|3283|3284|3292|3458|3565|4790|5444|5467|6256|6646|6647|6696|6783|7124|8856	AGTR1|APOB|APP|CES1|CETP|CFTR|COMT|CYP1A1|CYP1A2|CYP1B1|CYP3A4|CYP19A1|ESR1|HSD3B1|HSD3B2|HSD17B1|IFNG|IL4|NFKB1|PON1|PPARD|RXRA|SOAT1|SOD1|SPP1|SULT1E1|TNF|NR1I2	-16.173
GO:0070661 leukocyte proliferation	9.50207e-19	-18.0222	9.09225	14.3511	28160	320	271	28	10.3321	1.84896	25|196|581|596|836|959|1026|1636|2064|2322|2950|3481|3485|3552|3553|3558|3565|3569|3586|3718|4282|5294|5580|5594|7157|7412|29110|54106	ABL1|AHR|BAX|BCL2|CASP3|CD40LG|CDKN1A|ACE|ERBB2|FLT3|GSTP1|IGF2|IGFBP2|IL1A|IL1B|IL2|IL4|IL6|IL10|JAK3|MIF|PIK3CG|PRKCD|MAPK1|TP53|VCAM1|TBK1|TLR9	-16.139
GO:1903039 positive regulation of leukocyte cell-cell adhesion	1.02371e-18	-17.9898	10.8694	15.1043	28160	239	271	25	9.22509	1.75786	207|240|857|959|1803|1991|3037|3383|3458|3481|3485|3552|3553|3558|3565|3569|3718|5290|5590|5724|5970|6347|6401|7124|7412	AKT1|ALOX5|CAV1|CD40LG|DPP4|ELANE|HAS2|ICAM1|IFNG|IGF2|IGFBP2|IL1A|IL1B|IL2|IL4|IL6|JAK3|PIK3CA|PRKCZ|PTAFR|RELA|CCL2|SELE|TNF|VCAM1	-16.1087
GO:0030099 myeloid cell differentiation	1.16612e-18	-17.9333	8.13928	13.8672	28160	383	271	30	11.0701	1.90597	142|351|760|836|841|842|1432|1969|2033|2101|2194|2353|2475|3091|3276|3458|3565|3717|3718|3725|4318|4609|4792|5468|5578|5925|6772|7040|7124|7422	PARP1|APP|CA2|CASP3|CASP8|CASP9|MAPK14|EPHA2|EP300|ESRRA|FASN|FOS|MTOR|HIF1A|PRMT1|IFNG|IL4|JAK2|JAK3|JUN|MMP9|MYC|NFKBIA|PPARG|PRKCA|RB1|STAT1|TGFB1|TNF|VEGFA	-16.0543
GO:0010876 lipid localization	1.1805e-18	-17.9279	7.42225	13.5073	28160	448	271	32	11.8081	1.96029	185|207|338|356|857|1066|1071|1080|1588|1636|1950|3553|3569|4547|4790|4792|4843|5027|5243|5319|5320|5444|5465|5467|5468|5580|5972|6198|6256|6646|6696|7124	AGTR1|AKT1|APOB|FASLG|CAV1|CES1|CETP|CFTR|CYP19A1|ACE|EGF|IL1B|IL6|MTTP|NFKB1|NFKBIA|NOS2|P2RX7|ABCB1|PLA2G1B|PLA2G2A|PON1|PPARA|PPARD|PPARG|PRKCD|REN|RPS6KB1|RXRA|SOAT1|SPP1|TNF	-16.051
GO:0006874 cellular calcium ion homeostasis	1.2605e-18	-17.8995	7.40572	13.4878	28160	449	271	32	11.8081	1.96029	25|134|185|351|356|581|596|857|1020|1812|1816|1901|1991|2099|2147|2697|2902|3356|3558|3579|3627|3717|5027|5170|5294|5319|5579|6373|6622|7137|7184|7442	ABL1|ADORA1|AGTR1|APP|FASLG|BAX|BCL2|CAV1|CDK5|DRD1|DRD5|S1PR1|ELANE|ESR1|F2|GJA1|GRIN1|HTR2A|IL2|CXCR2|CXCL10|JAK2|P2RX7|PDPK1|PIK3CG|PLA2G1B|PRKCB|CXCL11|SNCA|TNNI3|HSP90B1|TRPV1	-16.0246
GO:0043086 negative regulation of catalytic activity	1.28033e-18	-17.8927	5.39971	12.3565	28160	789	271	41	15.1292	2.17672	25|135|207|331|351|836|857|1026|1728|1800|1816|2931|2932|2950|3315|3458|3553|4193|4318|4790|5054|5170|5468|5580|5590|5743|5770|5894|5925|6093|6590|6622|7124|7137|7139|7157|7422|9475|9734|10013|54583	ABL1|ADORA2A|AKT1|XIAP|APP|CASP3|CAV1|CDKN1A|NQO1|DPEP1|DRD5|GSK3A|GSK3B|GSTP1|HSPB1|IFNG|IL1B|MDM2|MMP9|NFKB1|SERPINE1|PDPK1|PPARG|PRKCD|PRKCZ|PTGS2|PTPN1|RAF1|RB1|ROCK1|SLPI|SNCA|TNF|TNNI3|TNNT2|TP53|VEGFA|ROCK2|HDAC9|HDAC6|EGLN1	-16.0199
GO:0051591 response to cAMP	1.33035e-18	-17.876	19.8979	18.0911	28160	94	271	18	6.64207	1.51266	196|351|1080|1277|2353|3309|3488|3725|3939|5294|5724|5970|5972|6772|7056|7430|50506|50507	AHR|APP|CFTR|COL1A1|FOS|HSPA5|IGFBP5|JUN|LDHA|PIK3CG|PTAFR|RELA|REN|STAT1|THBD|EZR|DUOX2|NOX4	-16.0053
GO:0050731 positive regulation of peptidyl-tyrosine phosphorylation	1.37633e-18	-17.8613	12.3832	15.6422	28160	193	271	23	8.48708	1.69292	25|134|1636|1950|2322|2475|3356|3383|3458|3481|3558|3565|3569|3717|4282|5770|6868|7040|7124|7157|7422|50507|653361	ABL1|ADORA1|ACE|EGF|FLT3|MTOR|HTR2A|ICAM1|IFNG|IGF2|IL2|IL4|IL6|JAK2|MIF|PTPN1|ADAM17|TGFB1|TNF|TP53|VEGFA|NOX4|NCF1	-15.9926
GO:0005975 carbohydrate metabolic process	1.41656e-18	-17.8488	6.30828	12.8784	28160	593	271	36	13.2841	2.06173	207|217|351|673|1432|1950|2033|2475|2931|2932|3037|3091|3099|3356|3417|3458|3481|3487|3643|3939|4790|5027|5290|5465|5467|5724|6517|6524|6622|7040|7124|7157|8972|9611|9759|10499	AKT1|ALDH2|APP|BRAF|MAPK14|EGF|EP300|MTOR|GSK3A|GSK3B|HAS2|HIF1A|HK2|HTR2A|IDH1|IFNG|IGF2|IGFBP4|INSR|LDHA|NFKB1|P2RX7|PIK3CA|PPARA|PPARD|PTAFR|SLC2A4|SLC5A2|SNCA|TGFB1|TNF|TP53|MGAM|NCOR1|HDAC4|NCOA2	-15.9821
GO:0019216 regulation of lipid metabolic process	1.98162e-18	-17.703	8.84353	14.1066	28160	329	271	28	10.3321	1.84896	134|185|207|238|338|857|1019|1066|2147|2322|2475|3356|3417|3458|3553|4790|5159|5294|5465|5467|5468|5580|5743|6622|6647|7040|7124|9611	ADORA1|AGTR1|AKT1|ALK|APOB|CAV1|CDK4|CES1|F2|FLT3|MTOR|HTR2A|IDH1|IFNG|IL1B|NFKB1|PDGFRB|PIK3CG|PPARA|PPARD|PPARG|PRKCD|PTGS2|SNCA|SOD1|TGFB1|TNF|NCOR1	-15.8384
GO:0043535 regulation of blood vessel endothelial cell migration	2.01519e-18	-17.6957	14.3562	16.2757	28160	152	271	21	7.74908	1.62415	25|207|239|506|1432|1969|3091|3162|3315|3791|4780|4846|5170|5468|5578|5743|6868|7040|7124|7422|9734	ABL1|AKT1|ALOX12|ATP5F1B|MAPK14|EPHA2|HIF1A|HMOX1|HSPB1|KDR|NFE2L2|NOS3|PDPK1|PPARG|PRKCA|PTGS2|ADAM17|TGFB1|TNF|VEGFA|HDAC9	-15.8331
GO:1903827 regulation of cellular protein localization	2.14174e-18	-17.6692	6.70396	13.03	28160	527	271	34	12.5461	2.01215	142|207|367|598|898|983|1020|1432|1950|1956|1969|2064|2147|2931|2932|3320|3458|3553|3717|4193|5170|5580|5590|5594|5599|5743|5770|5925|7015|7040|7124|7430|9451|9475	PARP1|AKT1|AR|BCL2L1|CCNE1|CDK1|CDK5|MAPK14|EGF|EGFR|EPHA2|ERBB2|F2|GSK3A|GSK3B|HSP90AA1|IFNG|IL1B|JAK2|MDM2|PDPK1|PRKCD|PRKCZ|MAPK1|MAPK8|PTGS2|PTPN1|RB1|TERT|TGFB1|TNF|EZR|EIF2AK3|ROCK2	-15.8086
GO:1903798 regulation of production of miRNAs involved in gene silencing by miRNA	2.29951e-18	-17.6384	49.8775	24.1008	28160	25	271	12	4.42804	1.24964	1956|2099|3569|5530|5604|5605|7015|7040|7124|7157|9611|9612	EGFR|ESR1|IL6|PPP3CA|MAP2K1|MAP2K2|TERT|TGFB1|TNF|TP53|NCOR1|NCOR2	-15.7798
GO:0009896 positive regulation of catabolic process	2.33315e-18	-17.6321	6.95553	13.1504	28160	493	271	33	12.1771	1.98651	134|154|207|351|581|857|1950|2697|2931|2932|3091|3162|3320|3356|3458|3553|3565|3569|3643|3791|4193|4780|5027|5465|5580|5770|6093|6622|6790|7124|7430|9475|29110	ADORA1|ADRB2|AKT1|APP|BAX|CAV1|EGF|GJA1|GSK3A|GSK3B|HIF1A|HMOX1|HSP90AA1|HTR2A|IFNG|IL1B|IL4|IL6|INSR|KDR|MDM2|NFE2L2|P2RX7|PPARA|PRKCD|PTPN1|ROCK1|SNCA|AURKA|TNF|EZR|ROCK2|TBK1	-15.7768
GO:1903530 regulation of secretion by cell	2.34551e-18	-17.6298	6.43699	12.869	28160	565	271	35	12.9151	2.03721	43|134|135|185|240|1020|1080|1588|1803|1956|2697|2932|3091|3162|3356|3458|3552|3553|3565|3569|3717|4843|5170|5319|5467|5530|5579|5724|5972|6532|6622|6696|7040|7124|7430	ACHE|ADORA1|ADORA2A|AGTR1|ALOX5|CDK5|CFTR|CYP19A1|DPP4|EGFR|GJA1|GSK3B|HIF1A|HMOX1|HTR2A|IFNG|IL1A|IL1B|IL4|IL6|JAK2|NOS2|PDPK1|PLA2G1B|PPARD|PPP3CA|PRKCB|PTAFR|REN|SLC6A4|SNCA|SPP1|TGFB1|TNF|EZR	-15.7768
GO:0051222 positive regulation of protein transport	2.34694e-18	-17.6295	9.2901	14.2779	28160	302	271	27	9.9631	1.81938	43|135|983|1020|1080|1432|1956|2064|2697|2931|2932|3091|3458|3552|3553|3717|4193|5319|5467|5580|5590|5594|5599|5743|7040|7124|7430	ACHE|ADORA2A|CDK1|CDK5|CFTR|MAPK14|EGFR|ERBB2|GJA1|GSK3A|GSK3B|HIF1A|IFNG|IL1A|IL1B|JAK2|MDM2|PLA2G1B|PPARD|PRKCD|PRKCZ|MAPK1|MAPK8|PTGS2|TGFB1|TNF|EZR	-15.7768
GO:2001237 negative regulation of extrinsic apoptotic signaling pathway	2.4175e-18	-17.6166	19.2825	17.78	28160	97	271	18	6.64207	1.51266	207|367|596|598|2932|2950|3162|3383|3552|3553|3565|4170|4846|5054|5894|5970|7015|7124	AKT1|AR|BCL2|BCL2L1|GSK3B|GSTP1|HMOX1|ICAM1|IL1A|IL1B|IL4|MCL1|NOS3|SERPINE1|RAF1|RELA|TERT|TNF	-15.7659
GO:0031099 regeneration	2.46213e-18	-17.6087	12.0705	15.4097	28160	198	271	23	8.48708	1.69292	558|595|596|891|983|1019|1026|1956|2155|2322|2950|3162|3484|3569|3586|3717|5111|5467|5530|5604|6696|6790|7298	AXL|CCND1|BCL2|CCNB1|CDK1|CDK4|CDKN1A|EGFR|F7|FLT3|GSTP1|HMOX1|IGFBP1|IL6|IL10|JAK2|PCNA|PPARD|PPP3CA|MAP2K1|SPP1|AURKA|TYMS	-15.7599
GO:1902532 negative regulation of intracellular signal transduction	2.70138e-18	-17.5684	6.65346	12.9645	28160	531	271	34	12.5461	2.01215	25|207|596|598|841|857|1432|1969|2099|2475|2931|2932|2950|3091|3315|3553|4170|4193|4233|4282|4318|4609|4780|5027|5465|5468|5580|5743|5770|5970|6772|7430|7498|9611	ABL1|AKT1|BCL2|BCL2L1|CASP8|CAV1|MAPK14|EPHA2|ESR1|MTOR|GSK3A|GSK3B|GSTP1|HIF1A|HSPB1|IL1B|MCL1|MDM2|MET|MIF|MMP9|MYC|NFE2L2|P2RX7|PPARA|PPARG|PRKCD|PTGS2|PTPN1|RELA|STAT1|EZR|XDH|NCOR1	-15.7216
GO:0055074 calcium ion homeostasis	2.73268e-18	-17.5634	7.21294	13.2584	28160	461	271	32	11.8081	1.96029	25|134|185|351|356|581|596|857|1020|1812|1816|1901|1991|2099|2147|2697|2902|3356|3558|3579|3627|3717|5027|5170|5294|5319|5579|6373|6622|7137|7184|7442	ABL1|ADORA1|AGTR1|APP|FASLG|BAX|BCL2|CAV1|CDK5|DRD1|DRD5|S1PR1|ELANE|ESR1|F2|GJA1|GRIN1|HTR2A|IL2|CXCR2|CXCL10|JAK2|P2RX7|PDPK1|PIK3CG|PLA2G1B|PRKCB|CXCL11|SNCA|TNNI3|HSP90B1|TRPV1	-15.7185
GO:0031331 positive regulation of cellular catabolic process	2.84234e-18	-17.5463	7.5263	13.4114	28160	428	271	31	11.4391	1.93345	154|207|351|581|857|1950|2931|2932|3091|3162|3320|3356|3458|3553|3565|3569|3643|3791|4193|4780|5027|5465|5580|5770|6093|6622|6790|7124|7430|9475|29110	ADRB2|AKT1|APP|BAX|CAV1|EGF|GSK3A|GSK3B|HIF1A|HMOX1|HSP90AA1|HTR2A|IFNG|IL1B|IL4|IL6|INSR|KDR|MDM2|NFE2L2|P2RX7|PPARA|PRKCD|PTPN1|ROCK1|SNCA|AURKA|TNF|EZR|ROCK2|TBK1	-15.7034
GO:1903047 mitotic cell cycle process	3.12618e-18	-17.505	5.58202	12.3298	28160	726	271	39	14.3911	2.13217	207|351|595|596|891|898|983|1017|1019|1020|1026|1543|1869|1950|1956|2103|2697|3481|3552|3553|3643|4193|5111|5159|5243|5530|5578|5579|5925|6093|6198|6347|6790|6868|7015|7157|7465|9475|23476	AKT1|APP|CCND1|BCL2|CCNB1|CCNE1|CDK1|CDK2|CDK4|CDK5|CDKN1A|CYP1A1|E2F1|EGF|EGFR|ESRRB|GJA1|IGF2|IL1A|IL1B|INSR|MDM2|PCNA|PDGFRB|ABCB1|PPP3CA|PRKCA|PRKCB|RB1|ROCK1|RPS6KB1|CCL2|AURKA|ADAM17|TERT|TP53|WEE1|ROCK2|BRD4	-15.664
GO:0043534 blood vessel endothelial cell migration	3.1405e-18	-17.503	12.9155	15.6758	28160	177	271	22	8.11808	1.65904	25|207|239|506|1432|1969|2050|3091|3162|3315|3791|4780|4846|5170|5468|5578|5743|6868|7040|7124|7422|9734	ABL1|AKT1|ALOX12|ATP5F1B|MAPK14|EPHA2|EPHB4|HIF1A|HMOX1|HSPB1|KDR|NFE2L2|NOS3|PDPK1|PPARG|PRKCA|PTGS2|ADAM17|TGFB1|TNF|VEGFA|HDAC9	-15.6639
GO:0006869 lipid transport	3.4051e-18	-17.4679	7.83252	13.5324	28160	398	271	30	11.0701	1.90597	185|207|338|356|857|1066|1071|1080|1588|1636|1950|3553|4547|4790|4792|4843|5027|5243|5319|5320|5444|5465|5467|5468|5580|5972|6198|6256|6646|6696	AGTR1|AKT1|APOB|FASLG|CAV1|CES1|CETP|CFTR|CYP19A1|ACE|EGF|IL1B|MTTP|NFKB1|NFKBIA|NOS2|P2RX7|ABCB1|PLA2G1B|PLA2G2A|PON1|PPARA|PPARD|PPARG|PRKCD|REN|RPS6KB1|RXRA|SOAT1|SPP1	-15.6306
GO:0070920 regulation of production of small RNA involved in gene silencing by RNA	4.23426e-18	-17.3732	47.9591	23.6139	28160	26	271	12	4.42804	1.24964	1956|2099|3569|5530|5604|5605|7015|7040|7124|7157|9611|9612	EGFR|ESR1|IL6|PPP3CA|MAP2K1|MAP2K2|TERT|TGFB1|TNF|TP53|NCOR1|NCOR2	-15.5379
GO:0070201 regulation of establishment of protein localization	4.27121e-18	-17.3694	6.55471	12.8355	28160	539	271	34	12.5461	2.01215	43|135|240|983|1020|1080|1432|1803|1956|2064|2697|2931|2932|3091|3458|3552|3553|3569|3717|4193|4843|5319|5467|5530|5580|5590|5594|5599|5743|5770|7040|7124|7430|10013	ACHE|ADORA2A|ALOX5|CDK1|CDK5|CFTR|MAPK14|DPP4|EGFR|ERBB2|GJA1|GSK3A|GSK3B|HIF1A|IFNG|IL1A|IL1B|IL6|JAK2|MDM2|NOS2|PLA2G1B|PPARD|PPP3CA|PRKCD|PRKCZ|MAPK1|MAPK8|PTGS2|PTPN1|TGFB1|TNF|EZR|HDAC6	-15.536
GO:0071356 cellular response to tumor necrosis factor	4.95062e-18	-17.3053	10.8903	14.8136	28160	229	271	24	8.85609	1.72584	207|338|841|1277|1432|2950|3037|3383|3576|3717|4780|4790|4792|5594|5970|6347|6517|6772|6868|7124|7157|7412|7442|9759	AKT1|APOB|CASP8|COL1A1|MAPK14|GSTP1|HAS2|ICAM1|CXCL8|JAK2|NFE2L2|NFKB1|NFKBIA|MAPK1|RELA|CCL2|SLC2A4|STAT1|ADAM17|TNF|TP53|VCAM1|TRPV1|HDAC4	-15.4738
GO:1905952 regulation of lipid localization	5.12081e-18	-17.2907	12.6301	15.4733	28160	181	271	22	8.11808	1.65904	185|207|338|356|857|1066|1071|1588|1950|3553|3569|4790|4792|5444|5465|5467|5468|5580|5972|6256|6696|7124	AGTR1|AKT1|APOB|FASLG|CAV1|CES1|CETP|CYP19A1|EGF|IL1B|IL6|NFKB1|NFKBIA|PON1|PPARA|PPARD|PPARG|PRKCD|REN|RXRA|SPP1|TNF	-15.461
GO:0072507 divalent inorganic cation homeostasis	5.72085e-18	-17.2425	6.75015	12.8921	28160	508	271	33	12.1771	1.98651	25|134|185|351|356|581|596|857|1020|1812|1816|1901|1956|1991|2099|2147|2697|2902|3356|3558|3579|3627|3717|5027|5170|5294|5319|5579|6373|6622|7137|7184|7442	ABL1|ADORA1|AGTR1|APP|FASLG|BAX|BCL2|CAV1|CDK5|DRD1|DRD5|S1PR1|EGFR|ELANE|ESR1|F2|GJA1|GRIN1|HTR2A|IL2|CXCR2|CXCL10|JAK2|P2RX7|PDPK1|PIK3CG|PLA2G1B|PRKCB|CXCL11|SNCA|TNNI3|HSP90B1|TRPV1	-15.4147
GO:0051223 regulation of protein transport	8.1186e-18	-17.0905	6.67136	12.7917	28160	514	271	33	12.1771	1.98651	43|135|240|983|1020|1080|1432|1803|1956|2064|2697|2931|2932|3091|3458|3552|3553|3569|3717|4193|4843|5319|5467|5530|5580|5590|5594|5599|5743|5770|7040|7124|7430	ACHE|ADORA2A|ALOX5|CDK1|CDK5|CFTR|MAPK14|DPP4|EGFR|ERBB2|GJA1|GSK3A|GSK3B|HIF1A|IFNG|IL1A|IL1B|IL6|JAK2|MDM2|NOS2|PLA2G1B|PPARD|PPP3CA|PRKCD|PRKCZ|MAPK1|MAPK8|PTGS2|PTPN1|TGFB1|TNF|EZR	-15.2645
GO:0001936 regulation of endothelial cell proliferation	8.24889e-18	-17.0836	12.357	15.2772	28160	185	271	22	8.11808	1.65904	185|207|240|857|1950|2152|2475|2697|3091|3162|3481|3586|3791|5170|5468|5578|6347|6772|6868|7124|7422|7498	AGTR1|AKT1|ALOX5|CAV1|EGF|F3|MTOR|GJA1|HIF1A|HMOX1|IGF2|IL10|KDR|PDPK1|PPARG|PRKCA|CCL2|STAT1|ADAM17|TNF|VEGFA|XDH	-15.2595
GO:1904951 positive regulation of establishment of protein localization	8.79139e-18	-17.0559	8.82267	13.8291	28160	318	271	27	9.9631	1.81938	43|135|983|1020|1080|1432|1956|2064|2697|2931|2932|3091|3458|3552|3553|3717|4193|5319|5467|5580|5590|5594|5599|5743|7040|7124|7430	ACHE|ADORA2A|CDK1|CDK5|CFTR|MAPK14|EGFR|ERBB2|GJA1|GSK3A|GSK3B|HIF1A|IFNG|IL1A|IL1B|JAK2|MDM2|PLA2G1B|PPARD|PRKCD|PRKCZ|MAPK1|MAPK8|PTGS2|TGFB1|TNF|EZR	-15.2336
GO:0010506 regulation of autophagy	1.03135e-17	-16.9866	8.76753	13.7753	28160	320	271	27	9.9631	1.81938	25|154|207|596|836|1020|2033|2081|2475|2931|2932|3091|3162|3315|3458|3565|3586|3791|4170|4233|5290|5599|6093|6622|7157|10013|29110	ABL1|ADRB2|AKT1|BCL2|CASP3|CDK5|EP300|ERN1|MTOR|GSK3A|GSK3B|HIF1A|HMOX1|HSPB1|IFNG|IL4|IL10|KDR|MCL1|MET|PIK3CA|MAPK8|ROCK1|SNCA|TP53|HDAC6|TBK1	-15.1661
GO:0042110 T cell activation	1.12943e-17	-16.9471	6.87018	12.841	28160	484	271	32	11.8081	1.96029	25|135|207|581|596|836|841|857|959|1803|2064|2475|3383|3458|3481|3485|3552|3553|3558|3565|3569|3586|3718|5290|5294|5530|5590|6347|6647|6868|7157|7412	ABL1|ADORA2A|AKT1|BAX|BCL2|CASP3|CASP8|CAV1|CD40LG|DPP4|ERBB2|MTOR|ICAM1|IFNG|IGF2|IGFBP2|IL1A|IL1B|IL2|IL4|IL6|IL10|JAK3|PIK3CA|PIK3CG|PPP3CA|PRKCZ|CCL2|SOD1|ADAM17|TP53|VCAM1	-15.1285
GO:0007623 circadian rhythm	1.15229e-17	-16.9384	11.2734	14.8008	28160	212	271	23	8.48708	1.69292	134|135|153|196|983|1019|1956|2033|2155|2475|2932|3725|4547|4843|5465|5468|5599|6532|7157|7298|9475|9611|10499	ADORA1|ADORA2A|ADRB1|AHR|CDK1|CDK4|EGFR|EP300|F7|MTOR|GSK3B|JUN|MTTP|NOS2|PPARA|PPARG|MAPK8|SLC6A4|TP53|TYMS|ROCK2|NCOR1|NCOA2	-15.1216
GO:0016049 cell growth	1.19913e-17	-16.9211	6.85601	12.8235	28160	485	271	32	11.8081	1.96029	25|185|207|351|596|1020|1026|1956|2064|2100|2147|2475|2697|2931|2932|3320|3484|3487|3488|3558|5465|5467|5590|5925|6595|6696|6790|6868|7040|7157|7422|10013	ABL1|AGTR1|AKT1|APP|BCL2|CDK5|CDKN1A|EGFR|ERBB2|ESR2|F2|MTOR|GJA1|GSK3A|GSK3B|HSP90AA1|IGFBP1|IGFBP4|IGFBP5|IL2|PPARA|PPARD|PRKCZ|RB1|SMARCA2|SPP1|AURKA|ADAM17|TGFB1|TP53|VEGFA|HDAC6	-15.1061
GO:0032943 mononuclear cell proliferation	1.23316e-17	-16.909	9.22081	13.9438	28160	293	271	26	9.5941	1.78902	25|196|581|596|836|959|1026|1636|2064|2322|3481|3485|3552|3553|3558|3565|3569|3586|3718|4282|5294|5580|7157|7412|29110|54106	ABL1|AHR|BAX|BCL2|CASP3|CD40LG|CDKN1A|ACE|ERBB2|FLT3|IGF2|IGFBP2|IL1A|IL1B|IL2|IL4|IL6|IL10|JAK3|MIF|PIK3CG|PRKCD|TP53|VCAM1|TBK1|TLR9	-15.0957
GO:0072503 cellular divalent inorganic cation homeostasis	1.35112e-17	-16.8693	6.82786	12.7886	28160	487	271	32	11.8081	1.96029	25|134|185|351|356|581|596|857|1020|1812|1816|1901|1991|2099|2147|2697|2902|3356|3558|3579|3627|3717|5027|5170|5294|5319|5579|6373|6622|7137|7184|7442	ABL1|ADORA1|AGTR1|APP|FASLG|BAX|BCL2|CAV1|CDK5|DRD1|DRD5|S1PR1|ELANE|ESR1|F2|GJA1|GRIN1|HTR2A|IL2|CXCR2|CXCL10|JAK2|P2RX7|PDPK1|PIK3CG|PLA2G1B|PRKCB|CXCL11|SNCA|TNNI3|HSP90B1|TRPV1	-15.0579
GO:0060627 regulation of vesicle-mediated transport	2.01745e-17	-16.6952	6.46996	12.5316	28160	530	271	33	12.1771	1.98651	25|135|351|558|857|1020|1080|1950|2932|3162|3356|3458|3553|3565|3643|5054|5170|5530|5579|5594|5604|5605|5724|5770|6093|6347|6401|6622|6647|7124|7422|7430|10461	ABL1|ADORA2A|APP|AXL|CAV1|CDK5|CFTR|EGF|GSK3B|HMOX1|HTR2A|IFNG|IL1B|IL4|INSR|SERPINE1|PDPK1|PPP3CA|PRKCB|MAPK1|MAP2K1|MAP2K2|PTAFR|PTPN1|ROCK1|CCL2|SELE|SNCA|SOD1|TNF|VEGFA|EZR|MERTK	-14.8855
GO:0045428 regulation of nitric oxide biosynthetic process	2.36726e-17	-16.6258	25.1399	18.7573	28160	62	271	15	5.53506	1.38903	207|857|2475|3320|3383|3458|3553|3586|3643|3717|4317|5743|7124|7442|9475	AKT1|CAV1|MTOR|HSP90AA1|ICAM1|IFNG|IL1B|IL10|INSR|JAK2|MMP8|PTGS2|TNF|TRPV1|ROCK2	-14.8179
GO:0034764 positive regulation of transmembrane transport	2.38776e-17	-16.622	10.9131	14.5173	28160	219	271	23	8.48708	1.69292	25|154|207|581|673|760|1020|1080|1432|1812|2147|3458|3627|3643|4780|5027|5170|5243|5724|6347|6373|6622|7015	ABL1|ADRB2|AKT1|BAX|BRAF|CA2|CDK5|CFTR|MAPK14|DRD1|F2|IFNG|CXCL10|INSR|NFE2L2|P2RX7|PDPK1|ABCB1|PTAFR|CCL2|CXCL11|SNCA|TERT	-14.8159
GO:0043270 positive regulation of ion transport	3.00045e-17	-16.5228	9.44649	13.875	28160	275	271	25	9.22509	1.75786	25|134|135|154|207|581|857|1020|1080|1812|2147|2902|3458|3553|3627|5027|5159|5170|5243|5319|5724|6347|6373|6532|6622	ABL1|ADORA1|ADORA2A|ADRB2|AKT1|BAX|CAV1|CDK5|CFTR|DRD1|F2|GRIN1|IFNG|IL1B|CXCL10|P2RX7|PDGFRB|PDPK1|ABCB1|PLA2G1B|PTAFR|CCL2|CXCL11|SLC6A4|SNCA	-14.7185
GO:2001236 regulation of extrinsic apoptotic signaling pathway	3.11588e-17	-16.5064	13.7631	15.5015	28160	151	271	20	7.38007	1.58817	207|367|596|598|857|2932|2950|3162|3383|3552|3553|3565|4170|4846|5054|5894|5970|5979|7015|7124	AKT1|AR|BCL2|BCL2L1|CAV1|GSK3B|GSTP1|HMOX1|ICAM1|IL1A|IL1B|IL4|MCL1|NOS3|SERPINE1|RAF1|RELA|RET|TERT|TNF	-14.7038
GO:1903829 positive regulation of cellular protein localization	3.27142e-17	-16.4853	9.41227	13.8442	28160	276	271	25	9.22509	1.75786	142|207|983|1020|1432|1950|1956|1969|2064|2147|2931|2932|3458|3717|5170|5580|5594|5599|5743|7015|7040|7124|7430|9451|9475	PARP1|AKT1|CDK1|CDK5|MAPK14|EGF|EGFR|EPHA2|ERBB2|F2|GSK3A|GSK3B|IFNG|JAK2|PDPK1|PRKCD|MAPK1|MAPK8|PTGS2|TERT|TGFB1|TNF|EZR|EIF2AK3|ROCK2	-14.6844
GO:0070371 ERK1 and ERK2 cascade	3.83125e-17	-16.4167	8.32525	13.3356	28160	337	271	27	9.9631	1.81938	25|351|673|983|1950|1956|1969|2064|2950|3356|3383|3553|3791|4282|4609|5159|5320|5578|5590|5594|5604|5605|5770|6347|7040|7124|7430	ABL1|APP|BRAF|CDK1|EGF|EGFR|EPHA2|ERBB2|GSTP1|HTR2A|ICAM1|IL1B|KDR|MIF|MYC|PDGFRB|PLA2G2A|PRKCA|PRKCZ|MAPK1|MAP2K1|MAP2K2|PTPN1|CCL2|TGFB1|TNF|EZR	-14.6175
GO:0080164 regulation of nitric oxide metabolic process	3.98924e-17	-16.3991	24.3542	18.4379	28160	64	271	15	5.53506	1.38903	207|857|2475|3320|3383|3458|3553|3586|3643|3717|4317|5743|7124|7442|9475	AKT1|CAV1|MTOR|HSP90AA1|ICAM1|IFNG|IL1B|IL10|INSR|JAK2|MMP8|PTGS2|TNF|TRPV1|ROCK2	-14.6017
GO:0019221 cytokine-mediated signaling pathway	4.5384e-17	-16.3431	6.82469	12.5798	28160	472	271	31	11.4391	1.93345	207|558|841|857|2152|2322|2950|3091|3458|3552|3553|3569|3576|3579|3627|3716|3717|3718|4321|4792|5468|5770|5970|6347|6373|6772|6868|7124|7157|29110|50506	AKT1|AXL|CASP8|CAV1|F3|FLT3|GSTP1|HIF1A|IFNG|IL1A|IL1B|IL6|CXCL8|CXCR2|CXCL10|JAK1|JAK2|JAK3|MMP12|NFKBIA|PPARG|PTPN1|RELA|CCL2|CXCL11|STAT1|ADAM17|TNF|TP53|TBK1|DUOX2	-14.5474
GO:0046777 protein autophosphorylation	5.31816e-17	-16.2742	10.5285	14.2087	28160	227	271	23	8.48708	1.69292	25|207|238|857|1020|1636|1956|2050|2064|2081|2322|2475|2932|3643|3717|3791|5159|5170|5605|6790|7301|7422|9451	ABL1|AKT1|ALK|CAV1|CDK5|ACE|EGFR|EPHB4|ERBB2|ERN1|FLT3|MTOR|GSK3B|INSR|JAK2|KDR|PDGFRB|PDPK1|MAP2K2|AURKA|TYRO3|VEGFA|EIF2AK3	-14.4803
GO:0051090 regulation of DNA-binding transcription factor activity	5.41308e-17	-16.2666	7.08487	12.6811	28160	440	271	30	11.0701	1.90597	207|238|351|367|857|959|1545|2033|2099|2100|3162|3383|3553|3569|3586|3717|4792|5319|5468|5530|5579|5590|5599|5925|5970|7124|7422|9759|54106|54583	AKT1|ALK|APP|AR|CAV1|CD40LG|CYP1B1|EP300|ESR1|ESR2|HMOX1|ICAM1|IL1B|IL6|IL10|JAK2|NFKBIA|PLA2G1B|PPARG|PPP3CA|PRKCB|PRKCZ|MAPK8|RB1|RELA|TNF|VEGFA|HDAC4|TLR9|EGLN1	-14.4743
GO:0051924 regulation of calcium ion transport	5.98011e-17	-16.2233	9.7799	13.8834	28160	255	271	24	8.85609	1.72584	25|135|207|581|596|857|1020|1812|1950|2147|2697|2902|3383|3627|5027|5159|5170|5294|5319|5743|6347|6373|6622|54106	ABL1|ADORA2A|AKT1|BAX|BCL2|CAV1|CDK5|DRD1|EGF|F2|GJA1|GRIN1|ICAM1|CXCL10|P2RX7|PDGFRB|PDPK1|PIK3CG|PLA2G1B|PTGS2|CCL2|CXCL11|SNCA|TLR9	-14.4328
GO:0009266 response to temperature stimulus	6.22642e-17	-16.2058	12.1907	14.8057	28160	179	271	21	7.74908	1.62415	134|153|154|207|841|1026|2033|2353|2475|2932|3162|3320|3356|3552|3627|4792|4846|5743|6647|7442|9451	ADORA1|ADRB1|ADRB2|AKT1|CASP8|CDKN1A|EP300|FOS|MTOR|GSK3B|HMOX1|HSP90AA1|HTR2A|IL1A|CXCL10|NFKBIA|NOS3|PTGS2|SOD1|TRPV1|EIF2AK3	-14.4169
GO:0051249 regulation of lymphocyte activation	6.77427e-17	-16.1691	6.45663	12.3196	28160	515	271	32	11.8081	1.96029	25|135|196|207|558|596|836|857|959|1026|1803|2064|3458|3481|3485|3552|3553|3558|3565|3569|3586|3718|4282|5290|5590|6347|6647|7040|7301|7412|10461|54106	ABL1|ADORA2A|AHR|AKT1|AXL|BCL2|CASP3|CAV1|CD40LG|CDKN1A|DPP4|ERBB2|IFNG|IGF2|IGFBP2|IL1A|IL1B|IL2|IL4|IL6|IL10|JAK3|MIF|PIK3CA|PRKCZ|CCL2|SOD1|TGFB1|TYRO3|VCAM1|MERTK|TLR9	-14.382
GO:0071383 cellular response to steroid hormone stimulus	6.83458e-17	-16.1653	11.2061	14.4217	28160	204	271	22	8.11808	1.65904	142|367|842|1956|2033|2099|2100|2101|2103|2322|2908|2950|3383|3717|4306|5241|5465|5467|6256|9611|9612|10013	PARP1|AR|CASP9|EGFR|EP300|ESR1|ESR2|ESRRA|ESRRB|FLT3|NR3C1|GSTP1|ICAM1|JAK2|NR3C2|PGR|PPARA|PPARD|RXRA|NCOR1|NCOR2|HDAC6	-14.3798
GO:0097696 receptor signaling pathway via STAT	6.98886e-17	-16.1556	12.123	14.7574	28160	180	271	21	7.74908	1.62415	857|1020|1545|1950|2147|2322|3458|3558|3565|3569|3586|3716|3717|3718|5468|5979|6347|6772|7040|7124|7422	CAV1|CDK5|CYP1B1|EGF|F2|FLT3|IFNG|IL2|IL4|IL6|IL10|JAK1|JAK2|JAK3|PPARG|RET|CCL2|STAT1|TGFB1|TNF|VEGFA	-14.3718
GO:0001503 ossification	7.44783e-17	-16.128	7.33195	12.7471	28160	411	271	29	10.7011	1.87781	43|154|207|240|506|596|1277|1432|1901|1956|1969|2101|2194|3091|3481|3488|3569|4313|4318|4325|5027|5468|5594|5743|6696|7040|7124|9451|9759	ACHE|ADRB2|AKT1|ALOX5|ATP5F1B|BCL2|COL1A1|MAPK14|S1PR1|EGFR|EPHA2|ESRRA|FASN|HIF1A|IGF2|IGFBP5|IL6|MMP2|MMP9|MMP16|P2RX7|PPARG|MAPK1|PTGS2|SPP1|TGFB1|TNF|EIF2AK3|HDAC4	-14.3459
GO:0043405 regulation of MAP kinase activity	7.83893e-17	-16.1057	12.056	14.7095	28160	181	271	21	7.74908	1.62415	857|1950|1956|1991|2064|2081|2322|2950|3356|3553|3643|5159|5294|5319|5468|5580|5770|7040|7124|7422|54106	CAV1|EGF|EGFR|ELANE|ERBB2|ERN1|FLT3|GSTP1|HTR2A|IL1B|INSR|PDGFRB|PIK3CG|PLA2G1B|PPARG|PRKCD|PTPN1|TGFB1|TNF|VEGFA|TLR9	-14.3253
GO:0045787 positive regulation of cell cycle	7.88595e-17	-16.1031	8.54968	13.304	28160	316	271	26	9.5941	1.78902	25|207|351|595|891|983|1019|1543|1950|1956|3481|3552|3553|3586|3643|4193|5159|5578|5925|6198|6532|6790|6868|7015|9475|23476	ABL1|AKT1|APP|CCND1|CCNB1|CDK1|CDK4|CYP1A1|EGF|EGFR|IGF2|IL1A|IL1B|IL10|INSR|MDM2|PDGFRB|PRKCA|RB1|RPS6KB1|SLC6A4|AURKA|ADAM17|TERT|ROCK2|BRD4	-14.3244
GO:0022411 cellular component disassembly	8.85125e-17	-16.053	6.95836	12.5316	28160	448	271	30	11.0701	1.90597	154|581|983|1020|1215|1803|1991|2931|2932|3091|3099|3569|3643|4312|4313|4314|4316|4317|4318|4321|4609|5290|5578|5579|5644|7040|7124|7157|10013|11096	ADRB2|BAX|CDK1|CDK5|CMA1|DPP4|ELANE|GSK3A|GSK3B|HIF1A|HK2|IL6|INSR|MMP1|MMP2|MMP3|MMP7|MMP8|MMP9|MMP12|MYC|PIK3CA|PRKCA|PRKCB|PRSS1|TGFB1|TNF|TP53|HDAC6|ADAMTS5	-14.2759
GO:0051091 positive regulation of DNA-binding transcription factor activity	9.33842e-17	-16.0297	9.59183	13.7198	28160	260	271	24	8.85609	1.72584	207|238|351|367|857|959|2033|2099|2100|3383|3553|3569|3586|3717|5319|5468|5530|5579|5590|5970|7124|7422|9759|54106	AKT1|ALK|APP|AR|CAV1|CD40LG|EP300|ESR1|ESR2|ICAM1|IL1B|IL6|IL10|JAK2|PLA2G1B|PPARG|PPP3CA|PRKCB|PRKCZ|RELA|TNF|VEGFA|HDAC4|TLR9	-14.2543
GO:0046651 lymphocyte proliferation	1.05816e-16	-15.9755	8.95788	13.4278	28160	290	271	25	9.22509	1.75786	25|196|581|596|836|959|1026|2064|2322|3481|3485|3552|3553|3558|3565|3569|3586|3718|4282|5294|5580|7157|7412|29110|54106	ABL1|AHR|BAX|BCL2|CASP3|CD40LG|CDKN1A|ERBB2|FLT3|IGF2|IGFBP2|IL1A|IL1B|IL2|IL4|IL6|IL10|JAK3|MIF|PIK3CG|PRKCD|TP53|VCAM1|TBK1|TLR9	-14.2016
GO:0042326 negative regulation of phosphorylation	1.20155e-16	-15.9203	7.5572	12.7702	28160	385	271	28	10.3321	1.84896	25|135|207|581|836|857|891|1026|2475|2950|3315|3458|3486|3553|3558|5170|5465|5468|5580|5590|5770|5925|6093|6622|7040|7498|9611|9759	ABL1|ADORA2A|AKT1|BAX|CASP3|CAV1|CCNB1|CDKN1A|MTOR|GSTP1|HSPB1|IFNG|IGFBP3|IL1B|IL2|PDPK1|PPARA|PPARG|PRKCD|PRKCZ|PTPN1|RB1|ROCK1|SNCA|TGFB1|XDH|NCOR1|HDAC4	-14.1481
GO:0030879 mammary gland development	1.23623e-16	-15.9079	14.1023	15.3198	28160	140	271	19	7.01107	1.55104	207|367|581|595|857|1950|1969|2099|2194|3091|3099|3488|3717|5241|5594|7422|7498|8648|9612	AKT1|AR|BAX|CCND1|CAV1|EGF|EPHA2|ESR1|FASN|HIF1A|HK2|IGFBP5|JAK2|PGR|MAPK1|VEGFA|XDH|NCOA1|NCOR2	-14.1374
GO:0061614 pri-miRNA transcription by RNA polymerase II	1.27721e-16	-15.8937	26.4502	18.6233	28160	55	271	14	5.16605	1.34455	2353|2908|3091|3586|3725|5465|5467|5468|5970|7015|7040|7124|7157|9759	FOS|NR3C1|HIF1A|IL10|JUN|PPARA|PPARD|PPARG|RELA|TERT|TGFB1|TNF|TP53|HDAC4	-14.1264
GO:1902893 regulation of pri-miRNA transcription by RNA polymerase II	1.27721e-16	-15.8937	26.4502	18.6233	28160	55	271	14	5.16605	1.34455	2353|2908|3091|3586|3725|5465|5467|5468|5970|7015|7040|7124|7157|9759	FOS|NR3C1|HIF1A|IL10|JUN|PPARA|PPARD|PPARG|RELA|TERT|TGFB1|TNF|TP53|HDAC4	-14.1264
GO:0051100 negative regulation of binding	1.43603e-16	-15.8428	12.7499	14.8302	28160	163	271	20	7.38007	1.58817	154|207|581|857|1026|1636|1869|2932|3162|3586|3717|3725|4792|5465|5530|5580|5599|6093|6590|6790	ADRB2|AKT1|BAX|CAV1|CDKN1A|ACE|E2F1|GSK3B|HMOX1|IL10|JAK2|JUN|NFKBIA|PPARA|PPP3CA|PRKCD|MAPK8|ROCK1|SLPI|AURKA	-14.0771
GO:0006816 calcium ion transport	1.50014e-16	-15.8239	7.14083	12.5292	28160	422	271	29	10.7011	1.87781	25|135|207|356|581|596|857|1020|1812|1950|2147|2697|2902|3356|3383|3627|5027|5159|5170|5294|5319|5530|5579|5743|6347|6373|6622|7442|54106	ABL1|ADORA2A|AKT1|FASLG|BAX|BCL2|CAV1|CDK5|DRD1|EGF|F2|GJA1|GRIN1|HTR2A|ICAM1|CXCL10|P2RX7|PDGFRB|PDPK1|PIK3CG|PLA2G1B|PPP3CA|PRKCB|PTGS2|CCL2|CXCL11|SNCA|TRPV1|TLR9	-14.0598
GO:2000116 regulation of cysteine-type endopeptidase activity	1.51946e-16	-15.8183	10.0419	13.8086	28160	238	271	23	8.48708	1.69292	135|207|239|331|356|581|841|842|1800|2152|2902|3717|4193|4318|4609|5468|5743|5894|6622|7124|7422|7498|9451	ADORA2A|AKT1|ALOX12|XIAP|FASLG|BAX|CASP8|CASP9|DPEP1|F3|GRIN1|JAK2|MDM2|MMP9|MYC|PPARG|PTGS2|RAF1|SNCA|TNF|VEGFA|XDH|EIF2AK3	-14.0558
GO:0071478 cellular response to radiation	1.53784e-16	-15.8131	11.6692	14.4298	28160	187	271	21	7.74908	1.62415	142|581|598|842|1026|1432|2002|2033|3309|4193|4311|4312|4313|4314|4318|4609|5111|5580|5743|7157|50507	PARP1|BAX|BCL2L1|CASP9|CDKN1A|MAPK14|ELK1|EP300|HSPA5|MDM2|MME|MMP1|MMP2|MMP3|MMP9|MYC|PCNA|PRKCD|PTGS2|TP53|NOX4	-14.0522
GO:0002685 regulation of leukocyte migration	1.55796e-16	-15.8074	10.7833	14.0946	28160	212	271	22	8.11808	1.65904	134|207|351|1803|1991|2155|3162|3383|3565|3569|3576|3579|3627|4282|5054|5594|5724|6347|6401|6868|7124|7422	ADORA1|AKT1|APP|DPP4|ELANE|F7|HMOX1|ICAM1|IL4|IL6|CXCL8|CXCR2|CXCL10|MIF|SERPINE1|MAPK1|PTAFR|CCL2|SELE|ADAM17|TNF|VEGFA	-14.0497
GO:0043281 regulation of cysteine-type endopeptidase activity involved in apoptotic process	1.55796e-16	-15.8074	10.7833	14.0946	28160	212	271	22	8.11808	1.65904	135|207|239|331|356|581|841|842|1800|2152|3717|4193|4318|4609|5468|5743|5894|6622|7124|7422|7498|9451	ADORA2A|AKT1|ALOX12|XIAP|FASLG|BAX|CASP8|CASP9|DPEP1|F3|JAK2|MDM2|MMP9|MYC|PPARG|PTGS2|RAF1|SNCA|TNF|VEGFA|XDH|EIF2AK3	-14.0497
GO:0030522 intracellular receptor signaling pathway	1.57391e-16	-15.803	9.37547	13.5292	28160	266	271	24	8.85609	1.72584	142|196|331|367|2033|2099|2100|2101|2103|2908|3717|4306|4792|5241|5465|5467|5468|5970|6256|8648|8856|9611|9612|10013	PARP1|AHR|XIAP|AR|EP300|ESR1|ESR2|ESRRA|ESRRB|NR3C1|JAK2|NR3C2|NFKBIA|PGR|PPARA|PPARD|PPARG|RELA|RXRA|NCOA1|NR1I2|NCOR1|NCOR2|HDAC6	-14.0469
GO:0000082 G1/S transition of mitotic cell cycle	1.90374e-16	-15.7204	10.6825	14.0156	28160	214	271	22	8.11808	1.65904	207|595|596|898|1017|1019|1020|1026|1543|1869|1956|2103|4193|5530|5925|6198|6347|6868|7015|7157|7465|23476	AKT1|CCND1|BCL2|CCNE1|CDK2|CDK4|CDK5|CDKN1A|CYP1A1|E2F1|EGFR|ESRRB|MDM2|PPP3CA|RB1|RPS6KB1|CCL2|ADAM17|TERT|TP53|WEE1|BRD4	-13.9658
GO:0008610 lipid biosynthetic process	1.97802e-16	-15.7038	5.398	11.5556	28160	693	271	36	13.2841	2.06173	43|207|239|240|338|1019|1066|1080|1543|1544|1576|1588|2194|2475|2944|2950|3283|3284|3292|3356|3417|3458|3553|4282|4790|5290|5294|5319|5465|5467|5580|5742|5743|6647|6916|7124	ACHE|AKT1|ALOX12|ALOX5|APOB|CDK4|CES1|CFTR|CYP1A1|CYP1A2|CYP3A4|CYP19A1|FASN|MTOR|GSTM1|GSTP1|HSD3B1|HSD3B2|HSD17B1|HTR2A|IDH1|IFNG|IL1B|MIF|NFKB1|PIK3CA|PIK3CG|PLA2G1B|PPARA|PPARD|PRKCD|PTGS1|PTGS2|SOD1|TBXAS1|TNF	-13.9508
GO:1903034 regulation of response to wounding	2.3231e-16	-15.6339	12.4445	14.622	28160	167	271	20	7.38007	1.58817	239|240|857|2147|2152|2155|2475|2697|3586|4780|4846|5054|5327|5328|5580|5604|6696|7056|7124|50506	ALOX12|ALOX5|CAV1|F2|F3|F7|MTOR|GJA1|IL10|NFE2L2|NOS3|SERPINE1|PLAT|PLAU|PRKCD|MAP2K1|SPP1|THBD|TNF|DUOX2	-13.8825
GO:0060284 regulation of cell development	2.53402e-16	-15.5962	6.41684	12.0716	28160	502	271	31	11.4391	1.93345	25|207|596|1020|1869|1956|2147|2475|2931|2932|3037|3091|3458|3553|3569|4311|5530|5604|5970|5979|6093|6696|6790|7040|7124|7157|7422|7442|9475|9734|9759	ABL1|AKT1|BCL2|CDK5|E2F1|EGFR|F2|MTOR|GSK3A|GSK3B|HAS2|HIF1A|IFNG|IL1B|IL6|MME|PPP3CA|MAP2K1|RELA|RET|ROCK1|SPP1|AURKA|TGFB1|TNF|TP53|VEGFA|TRPV1|ROCK2|HDAC9|HDAC4	-13.8463
GO:0042445 hormone metabolic process	2.82457e-16	-15.549	10.4865	13.8606	28160	218	271	22	8.11808	1.65904	125|1215|1312|1508|1543|1544|1545|1576|1588|1636|2099|3091|3283|3284|3292|4311|4790|5972|6696|6783|50506|57016	ADH1B|CMA1|COMT|CTSB|CYP1A1|CYP1A2|CYP1B1|CYP3A4|CYP19A1|ACE|ESR1|HIF1A|HSD3B1|HSD3B2|HSD17B1|MME|NFKB1|REN|SPP1|SULT1E1|DUOX2|AKR1B10	-13.8007
GO:0048872 homeostasis of number of cells	2.84541e-16	-15.5459	9.13507	13.3143	28160	273	271	24	8.85609	1.72584	25|207|558|581|596|836|1432|2322|3091|3162|3276|3558|3569|3579|3717|3718|4846|5320|5925|6647|6772|6868|7422|10461	ABL1|AKT1|AXL|BAX|BCL2|CASP3|MAPK14|FLT3|HIF1A|HMOX1|PRMT1|IL2|IL6|CXCR2|JAK2|JAK3|NOS3|PLA2G2A|RB1|SOD1|STAT1|ADAM17|VEGFA|MERTK	-13.799
GO:0051129 negative regulation of cellular component organization	3.4674e-16	-15.46	5.14	11.3125	28160	748	271	37	13.6531	2.08571	142|207|351|367|598|857|891|1020|1636|1786|1803|1901|2033|2931|2932|3309|3553|3627|4193|4233|5290|5444|5468|5530|5580|5590|5894|6093|6622|6696|7040|7124|7157|7422|9475|10013|80351	PARP1|AKT1|APP|AR|BCL2L1|CAV1|CCNB1|CDK5|ACE|DNMT1|DPP4|S1PR1|EP300|GSK3A|GSK3B|HSPA5|IL1B|CXCL10|MDM2|MET|PIK3CA|PON1|PPARG|PPP3CA|PRKCD|PRKCZ|RAF1|ROCK1|SNCA|SPP1|TGFB1|TNF|TP53|VEGFA|ROCK2|HDAC6|TNKS2	-13.7147
GO:0010638 positive regulation of organelle organization	3.83688e-16	-15.416	5.85167	11.6995	28160	586	271	33	12.1771	1.98651	25|154|581|891|1020|1786|1950|2475|2931|2932|3091|3383|3481|3552|3553|3643|3791|4233|4318|5027|5159|5594|5599|5925|6622|6790|7124|7157|7422|9475|23476|50507|80351	ABL1|ADRB2|BAX|CCNB1|CDK5|DNMT1|EGF|MTOR|GSK3A|GSK3B|HIF1A|ICAM1|IGF2|IL1A|IL1B|INSR|KDR|MET|MMP9|P2RX7|PDGFRB|MAPK1|MAPK8|RB1|SNCA|AURKA|TNF|TP53|VEGFA|ROCK2|BRD4|NOX4|TNKS2	-13.6723
GO:1904705 regulation of vascular associated smooth muscle cell proliferation	3.94147e-16	-15.4043	18.4731	16.3662	28160	90	271	16	5.90406	1.43178	1026|1786|2081|2697|2950|3162|3488|3586|3717|3725|4193|4313|4318|5468|7015|7124	CDKN1A|DNMT1|ERN1|GJA1|GSTP1|HMOX1|IGFBP5|IL10|JAK2|JUN|MDM2|MMP2|MMP9|PPARG|TERT|TNF	-13.6621
GO:1903706 regulation of hemopoiesis	3.9812e-16	-15.4	7.58273	12.5643	28160	370	271	27	9.9631	1.81938	25|558|760|841|1432|2064|2101|2353|2475|3091|3276|3458|3558|3565|3586|3718|3725|4609|4792|5578|5590|5925|6647|6772|7040|7124|54106	ABL1|AXL|CA2|CASP8|MAPK14|ERBB2|ESRRA|FOS|MTOR|HIF1A|PRMT1|IFNG|IL2|IL4|IL10|JAK3|JUN|MYC|NFKBIA|PRKCA|PRKCZ|RB1|SOD1|STAT1|TGFB1|TNF|TLR9	-13.6593
GO:0006801 superoxide metabolic process	4.18712e-16	-15.3781	21.0631	17.0352	28160	74	271	15	5.53506	1.38903	207|239|1728|1956|2950|4353|4780|4843|4846|5580|6647|7040|50506|50507|653361	AKT1|ALOX12|NQO1|EGFR|GSTP1|MPO|NFE2L2|NOS2|NOS3|PRKCD|SOD1|TGFB1|DUOX2|NOX4|NCF1	-13.6389
GO:0043393 regulation of protein binding	4.48353e-16	-15.3484	11.0769	13.9908	28160	197	271	21	7.74908	1.62415	25|154|207|351|581|857|1020|1026|1636|2033|2932|3586|4318|5465|5580|5599|6093|6590|6790|7015|9759	ABL1|ADRB2|AKT1|APP|BAX|CAV1|CDK5|CDKN1A|ACE|EP300|GSK3B|IL10|MMP9|PPARA|PRKCD|MAPK8|ROCK1|SLPI|AURKA|TERT|HDAC4	-13.6107
GO:0010959 regulation of metal ion transport	4.69534e-16	-15.3283	7.16631	12.3368	28160	406	271	28	10.3321	1.84896	25|134|135|154|207|581|596|857|1020|1812|1950|2147|2697|2902|3356|3383|3458|3627|5027|5159|5170|5294|5319|5743|6347|6373|6622|54106	ABL1|ADORA1|ADORA2A|ADRB2|AKT1|BAX|BCL2|CAV1|CDK5|DRD1|EGF|F2|GJA1|GRIN1|HTR2A|ICAM1|IFNG|CXCL10|P2RX7|PDGFRB|PDPK1|PIK3CG|PLA2G1B|PTGS2|CCL2|CXCL11|SNCA|TLR9	-13.5922
GO:0034644 cellular response to UV	4.74153e-16	-15.3241	18.2701	16.266	28160	91	271	16	5.90406	1.43178	142|581|842|1026|2033|4193|4311|4312|4313|4314|4318|4609|5111|5580|5743|7157	PARP1|BAX|CASP9|CDKN1A|EP300|MDM2|MME|MMP1|MMP2|MMP3|MMP9|MYC|PCNA|PRKCD|PTGS2|TP53	-13.5909
GO:1990874 vascular associated smooth muscle cell proliferation	4.74153e-16	-15.3241	18.2701	16.266	28160	91	271	16	5.90406	1.43178	1026|1786|2081|2697|2950|3162|3488|3586|3717|3725|4193|4313|4318|5468|7015|7124	CDKN1A|DNMT1|ERN1|GJA1|GSTP1|HMOX1|IGFBP5|IL10|JAK2|JUN|MDM2|MMP2|MMP9|PPARG|TERT|TNF	-13.5909
GO:0030098 lymphocyte differentiation	4.86585e-16	-15.3128	7.52174	12.499	28160	373	271	27	9.9631	1.81938	25|558|581|596|959|2033|2064|2322|2475|3458|3552|3553|3558|3565|3569|3586|3718|5590|6647|6868|7157|7301|7412|9734|9759|10461|54106	ABL1|AXL|BAX|BCL2|CD40LG|EP300|ERBB2|FLT3|MTOR|IFNG|IL1A|IL1B|IL2|IL4|IL6|IL10|JAK3|PRKCZ|SOD1|ADAM17|TP53|TYRO3|VCAM1|HDAC9|HDAC4|MERTK|TLR9	-13.5812
GO:0050920 regulation of chemotaxis	5.02726e-16	-15.2987	10.2056	13.6355	28160	224	271	22	8.11808	1.65904	1803|1901|1991|2152|2155|2950|3315|3565|3569|3576|3579|3627|3791|4233|4282|5054|5159|5594|6347|6868|7040|7422	DPP4|S1PR1|ELANE|F3|F7|GSTP1|HSPB1|IL4|IL6|CXCL8|CXCR2|CXCL10|KDR|MET|MIF|SERPINE1|PDGFRB|MAPK1|CCL2|ADAM17|TGFB1|VEGFA	-13.5685
GO:0071456 cellular response to hypoxia	5.2195e-16	-15.2824	13.0749	14.6657	28160	151	271	19	7.01107	1.55104	207|596|891|1869|2475|3091|3162|3383|4193|4609|4780|5467|5743|6517|7015|7157|7422|9475|54583	AKT1|BCL2|CCNB1|E2F1|MTOR|HIF1A|HMOX1|ICAM1|MDM2|MYC|NFE2L2|PPARD|PTGS2|SLC2A4|TERT|TP53|VEGFA|ROCK2|EGLN1	-13.5537
GO:0014812 muscle cell migration	5.45831e-16	-15.2629	16.059	15.5993	28160	110	271	17	6.27306	1.47295	596|1636|2950|3037|3486|3488|4193|4780|5054|5159|5327|5328|5467|6093|7015|9759|50507	BCL2|ACE|GSTP1|HAS2|IGFBP3|IGFBP5|MDM2|NFE2L2|SERPINE1|PDGFRB|PLAT|PLAU|PPARD|ROCK1|TERT|HDAC4|NOX4	-13.5357
GO:0031400 negative regulation of protein modification process	6.0365e-16	-15.2192	6.21864	11.8172	28160	518	271	31	11.4391	1.93345	25|135|207|581|836|857|891|1020|1026|1786|2475|2932|2950|3315|3458|3486|3553|3558|5170|5468|5580|5590|5770|5925|5970|6093|6622|7040|7124|7498|9475	ABL1|ADORA2A|AKT1|BAX|CASP3|CAV1|CCNB1|CDK5|CDKN1A|DNMT1|MTOR|GSK3B|GSTP1|HSPB1|IFNG|IGFBP3|IL1B|IL2|PDPK1|PPARG|PRKCD|PRKCZ|PTPN1|RB1|RELA|ROCK1|SNCA|TGFB1|TNF|XDH|ROCK2	-13.4934
GO:0061061 muscle structure development	6.22743e-16	-15.2057	5.55501	11.4535	28160	636	271	34	12.5461	2.01215	207|596|836|840|857|891|983|1020|1432|1786|1901|2033|2353|2475|2931|3481|3486|3488|3565|3627|4193|5159|5465|5467|5530|5925|7040|7124|7137|7139|7422|9734|9759|11096	AKT1|BCL2|CASP3|CASP7|CAV1|CCNB1|CDK1|CDK5|MAPK14|DNMT1|S1PR1|EP300|FOS|MTOR|GSK3A|IGF2|IGFBP3|IGFBP5|IL4|CXCL10|MDM2|PDGFRB|PPARA|PPARD|PPP3CA|RB1|TGFB1|TNF|TNNI3|TNNT2|VEGFA|HDAC9|HDAC4|ADAMTS5	-13.4814
GO:0031100 animal organ regeneration	6.41019e-16	-15.1931	20.5088	16.7875	28160	76	271	15	5.53506	1.38903	558|595|983|1019|1026|1956|2155|2322|2950|3162|3569|3586|5111|6790|7298	AXL|CCND1|CDK1|CDK4|CDKN1A|EGFR|F7|FLT3|GSTP1|HMOX1|IL6|IL10|PCNA|AURKA|TYMS	-13.4703
GO:0048015 phosphatidylinositol-mediated signaling	6.54549e-16	-15.1841	11.8081	14.1784	28160	176	271	20	7.38007	1.58817	207|1950|1956|2064|2147|2322|3356|3643|3717|3791|5159|5290|5294|5467|5724|6198|7124|7301|7430|653361	AKT1|EGF|EGFR|ERBB2|F2|FLT3|HTR2A|INSR|JAK2|KDR|PDGFRB|PIK3CA|PIK3CG|PPARD|PTAFR|RPS6KB1|TNF|TYRO3|EZR|NCF1	-13.4627
GO:0071453 cellular response to oxygen levels	7.3165e-16	-15.1357	11.7414	14.1311	28160	177	271	20	7.38007	1.58817	207|596|857|891|1869|2475|3091|3162|3383|4193|4609|4780|5467|5743|6517|7015|7157|7422|9475|54583	AKT1|BCL2|CAV1|CCNB1|E2F1|MTOR|HIF1A|HMOX1|ICAM1|MDM2|MYC|NFE2L2|PPARD|PTGS2|SLC2A4|TERT|TP53|VEGFA|ROCK2|EGLN1	-13.4167
GO:0007569 cell aging	7.32543e-16	-15.1352	14.1697	14.9501	28160	132	271	18	6.64207	1.51266	25|596|983|1017|1026|1432|2475|3383|4282|4311|5054|5580|5599|5604|6647|7015|7157|50507	ABL1|BCL2|CDK1|CDK2|CDKN1A|MAPK14|MTOR|ICAM1|MIF|MME|SERPINE1|PRKCD|MAPK8|MAP2K1|SOD1|TERT|TP53|NOX4	-13.4167
GO:0002526 acute inflammatory response	7.46979e-16	-15.1267	15.7723	15.4412	28160	112	271	17	6.27306	1.47295	134|241|1991|2147|2152|2950|3383|3552|3553|3565|3569|3579|5294|5743|7124|7412|7442	ADORA1|ALOX5AP|ELANE|F2|F3|GSTP1|ICAM1|IL1A|IL1B|IL4|IL6|CXCR2|PIK3CG|PTGS2|TNF|VCAM1|TRPV1	-13.4096
GO:0060964 regulation of gene silencing by miRNA	8.77578e-16	-15.0567	27.5683	18.3485	28160	49	271	13	4.79705	1.29816	1956|2099|3569|5468|5530|5604|5605|7015|7040|7124|7157|9611|9612	EGFR|ESR1|IL6|PPARG|PPP3CA|MAP2K1|MAP2K2|TERT|TGFB1|TNF|TP53|NCOR1|NCOR2	-13.3411
GO:0007204 positive regulation of cytosolic calcium ion concentration	9.89928e-16	-15.0044	8.14353	12.6486	28160	319	271	25	9.22509	1.75786	25|185|356|581|596|857|1020|1812|1901|2099|2147|2697|2902|3356|3558|3579|3627|3717|5027|5170|5294|5319|6373|6622|7442	ABL1|AGTR1|FASLG|BAX|BCL2|CAV1|CDK5|DRD1|S1PR1|ESR1|F2|GJA1|GRIN1|HTR2A|IL2|CXCR2|CXCL10|JAK2|P2RX7|PDPK1|PIK3CG|PLA2G1B|CXCL11|SNCA|TRPV1	-13.2902
GO:0043406 positive regulation of MAP kinase activity	1.0158e-15	-14.9932	15.4956	15.2872	28160	114	271	17	6.27306	1.47295	1950|1956|1991|2064|2081|2322|3356|3553|3643|5159|5294|5319|5770|7040|7124|7422|54106	EGF|EGFR|ELANE|ERBB2|ERN1|FLT3|HTR2A|IL1B|INSR|PDGFRB|PIK3CG|PLA2G1B|PTPN1|TGFB1|TNF|VEGFA|TLR9	-13.2811
GO:0048017 inositol lipid-mediated signaling	1.0175e-15	-14.9925	11.5457	13.9915	28160	180	271	20	7.38007	1.58817	207|1950|1956|2064|2147|2322|3356|3643|3717|3791|5159|5290|5294|5467|5724|6198|7124|7301|7430|653361	AKT1|EGF|EGFR|ERBB2|F2|FLT3|HTR2A|INSR|JAK2|KDR|PDGFRB|PIK3CA|PIK3CG|PPARD|PTAFR|RPS6KB1|TNF|TYRO3|EZR|NCF1	-13.2811
GO:0010742 macrophage derived foam cell differentiation	1.0716e-15	-14.97	32.8141	19.3449	28160	38	271	12	4.42804	1.24964	185|338|1071|2033|4790|4792|5320|5465|5468|6646|6772|7040	AGTR1|APOB|CETP|EP300|NFKB1|NFKBIA|PLA2G2A|PPARA|PPARG|SOAT1|STAT1|TGFB1	-13.2615
GO:0090077 foam cell differentiation	1.0716e-15	-14.97	32.8141	19.3449	28160	38	271	12	4.42804	1.24964	185|338|1071|2033|4790|4792|5320|5465|5468|6646|6772|7040	AGTR1|APOB|CETP|EP300|NFKB1|NFKBIA|PLA2G2A|PPARA|PPARG|SOAT1|STAT1|TGFB1	-13.2615
GO:0050867 positive regulation of cell activation	1.11339e-15	-14.9534	6.92743	12.0646	28160	420	271	28	10.3321	1.84896	207|558|596|857|959|1026|1803|3458|3481|3485|3552|3553|3558|3565|3569|3586|3717|3718|4282|4317|5159|5290|5590|5724|6347|7040|7412|54106	AKT1|AXL|BCL2|CAV1|CD40LG|CDKN1A|DPP4|IFNG|IGF2|IGFBP2|IL1A|IL1B|IL2|IL4|IL6|IL10|JAK2|JAK3|MIF|MMP8|PDGFRB|PIK3CA|PRKCZ|PTAFR|CCL2|TGFB1|VCAM1|TLR9	-13.2462
GO:0003073 regulation of systemic arterial blood pressure	1.15504e-15	-14.9374	17.3186	15.7877	28160	96	271	16	5.90406	1.43178	134|153|154|185|367|1215|1636|1816|2697|2931|3816|4311|4846|5972|7137|7442	ADORA1|ADRB1|ADRB2|AGTR1|AR|CMA1|ACE|DRD5|GJA1|GSK3A|KLK1|MME|NOS3|REN|TNNI3|TRPV1	-13.2317
GO:0043279 response to alkaloid	1.18185e-15	-14.9274	15.3608	15.2117	28160	115	271	17	6.27306	1.47295	135|590|598|836|840|1020|1728|1816|2475|3309|3356|3383|4193|4541|5970|6622|7442	ADORA2A|BCHE|BCL2L1|CASP3|CASP7|CDK5|NQO1|DRD5|MTOR|HSPA5|HTR2A|ICAM1|MDM2|ND6|RELA|SNCA|TRPV1	-13.2231
GO:0051480 regulation of cytosolic calcium ion concentration	1.22945e-15	-14.9103	7.63191	12.3779	28160	354	271	26	9.5941	1.78902	25|134|185|356|581|596|857|1020|1812|1901|2099|2147|2697|2902|3356|3558|3579|3627|3717|5027|5170|5294|5319|6373|6622|7442	ABL1|ADORA1|AGTR1|FASLG|BAX|BCL2|CAV1|CDK5|DRD1|S1PR1|ESR1|F2|GJA1|GRIN1|HTR2A|IL2|CXCR2|CXCL10|JAK2|P2RX7|PDPK1|PIK3CG|PLA2G1B|CXCL11|SNCA|TRPV1	-13.2083
GO:0009895 negative regulation of catabolic process	1.23077e-15	-14.9098	8.06766	12.5736	28160	322	271	25	9.22509	1.75786	134|207|238|596|1432|1869|1956|2475|2931|3162|3553|3586|4170|4233|4843|5290|5294|5465|5970|6093|6622|7124|7157|9611|9759	ADORA1|AKT1|ALK|BCL2|MAPK14|E2F1|EGFR|MTOR|GSK3A|HMOX1|IL1B|IL10|MCL1|MET|NOS2|PIK3CA|PIK3CG|PPARA|RELA|ROCK1|SNCA|TNF|TP53|NCOR1|HDAC4	-13.2083
GO:0014909 smooth muscle cell migration	1.37139e-15	-14.8628	17.14	15.6964	28160	97	271	16	5.90406	1.43178	596|1636|2950|3037|3486|3488|4193|4780|5054|5159|5327|5328|5467|7015|9759|50507	BCL2|ACE|GSTP1|HAS2|IGFBP3|IGFBP5|MDM2|NFE2L2|SERPINE1|PDGFRB|PLAT|PLAU|PPARD|TERT|HDAC4|NOX4	-13.1627
GO:0006631 fatty acid metabolic process	1.46538e-15	-14.834	7.19387	12.1418	28160	390	271	27	9.9631	1.81938	207|239|240|241|857|1066|1432|1543|1544|1545|1576|2194|2475|2944|2950|3553|4282|5319|5465|5467|5468|5742|5743|6622|6916|8824|9611	AKT1|ALOX12|ALOX5|ALOX5AP|CAV1|CES1|MAPK14|CYP1A1|CYP1A2|CYP1B1|CYP3A4|FASN|MTOR|GSTM1|GSTP1|IL1B|MIF|PLA2G1B|PPARA|PPARD|PPARG|PTGS1|PTGS2|SNCA|TBXAS1|CES2|NCOR1	-13.1353
GO:0002573 myeloid leukocyte differentiation	1.49594e-15	-14.8251	10.4409	13.504	28160	209	271	21	7.74908	1.62415	142|351|760|841|1432|1969|2101|2194|2353|2475|3458|3565|3725|4318|4609|5468|5578|5925|7040|7124|7422	PARP1|APP|CA2|CASP8|MAPK14|EPHA2|ESRRA|FASN|FOS|MTOR|IFNG|IL4|JUN|MMP9|MYC|PPARG|PRKCA|RB1|TGFB1|TNF|VEGFA	-13.1291
GO:0050679 positive regulation of epithelial cell proliferation	1.49594e-15	-14.8251	10.4409	13.504	28160	209	271	21	7.74908	1.62415	185|207|367|595|1950|1956|2064|2152|2475|3037|3091|3162|3481|3586|3791|4321|4609|5170|5578|6868|7422	AGTR1|AKT1|AR|CCND1|EGF|EGFR|ERBB2|F3|MTOR|HAS2|HIF1A|HMOX1|IGF2|IL10|KDR|MMP12|MYC|PDPK1|PRKCA|ADAM17|VEGFA	-13.1291
GO:0022617 extracellular matrix disassembly	1.64262e-15	-14.7845	22.3809	17.0116	28160	65	271	14	5.16605	1.34455	1215|1803|1991|3569|4312|4313|4314|4316|4317|4318|4321|5644|7040|11096	CMA1|DPP4|ELANE|IL6|MMP1|MMP2|MMP3|MMP7|MMP8|MMP9|MMP12|PRSS1|TGFB1|ADAMTS5	-13.0926
GO:0038034 signal transduction in absence of ligand	1.64262e-15	-14.7845	22.3809	17.0116	28160	65	271	14	5.16605	1.34455	207|581|596|598|2931|2932|3552|3553|3558|3565|4170|5979|7015|7124	AKT1|BAX|BCL2|BCL2L1|GSK3A|GSK3B|IL1A|IL1B|IL2|IL4|MCL1|RET|TERT|TNF	-13.0926
GO:0097192 extrinsic apoptotic signaling pathway in absence of ligand	1.64262e-15	-14.7845	22.3809	17.0116	28160	65	271	14	5.16605	1.34455	207|581|596|598|2931|2932|3552|3553|3558|3565|4170|5979|7015|7124	AKT1|BAX|BCL2|BCL2L1|GSK3A|GSK3B|IL1A|IL1B|IL2|IL4|MCL1|RET|TERT|TNF	-13.0926
GO:0051896 regulation of protein kinase B signaling	1.73902e-15	-14.7597	11.2337	13.766	28160	185	271	20	7.38007	1.58817	558|1950|1956|1969|2152|2155|2159|2475|3320|3481|3488|3643|4233|5290|5294|5465|5979|7040|7124|7498	AXL|EGF|EGFR|EPHA2|F3|F7|F10|MTOR|HSP90AA1|IGF2|IGFBP5|INSR|MET|PIK3CA|PIK3CG|PPARA|RET|TGFB1|TNF|XDH	-13.0691
GO:0036294 cellular response to decreased oxygen levels	1.74905e-15	-14.7572	12.2628	14.1275	28160	161	271	19	7.01107	1.55104	207|596|891|1869|2475|3091|3162|3383|4193|4609|4780|5467|5743|6517|7015|7157|7422|9475|54583	AKT1|BCL2|CCNB1|E2F1|MTOR|HIF1A|HMOX1|ICAM1|MDM2|MYC|NFE2L2|PPARD|PTGS2|SLC2A4|TERT|TP53|VEGFA|ROCK2|EGLN1	-13.068
GO:0050890 cognition	1.77175e-15	-14.7516	8.42525	12.6594	28160	296	271	24	8.85609	1.72584	134|351|590|836|1020|1312|1812|1816|1956|2033|2353|2475|2902|3091|3356|3643|3725|4311|5590|5594|5743|6517|6532|7124	ADORA1|APP|BCHE|CASP3|CDK5|COMT|DRD1|DRD5|EGFR|EP300|FOS|MTOR|GRIN1|HIF1A|HTR2A|INSR|JUN|MME|PRKCZ|MAPK1|PTGS2|SLC2A4|SLC6A4|TNF	-13.0637
GO:0048729 tissue morphogenesis	1.78097e-15	-14.7493	5.54867	11.2709	28160	618	271	33	12.1771	1.98651	25|239|367|596|768|836|1901|1950|1969|2099|2475|2697|3091|3488|3579|3586|3627|3791|4193|4233|4321|4609|4846|5241|5979|6772|6868|7040|7124|7137|7139|7422|7430	ABL1|ALOX12|AR|BCL2|CA9|CASP3|S1PR1|EGF|EPHA2|ESR1|MTOR|GJA1|HIF1A|IGFBP5|CXCR2|IL10|CXCL10|KDR|MDM2|MET|MMP12|MYC|NOS3|PGR|RET|STAT1|ADAM17|TGFB1|TNF|TNNI3|TNNT2|VEGFA|EZR	-13.0628
GO:0052547 regulation of peptidase activity	1.80627e-15	-14.7432	6.49446	11.7639	28160	464	271	29	10.7011	1.87781	135|207|239|331|351|356|581|841|842|857|1800|2152|2902|3717|4193|4318|4609|5054|5468|5743|5894|6093|6590|6622|7124|7422|7498|9451|9475	ADORA2A|AKT1|ALOX12|XIAP|APP|FASLG|BAX|CASP8|CASP9|CAV1|DPEP1|F3|GRIN1|JAK2|MDM2|MMP9|MYC|SERPINE1|PPARG|PTGS2|RAF1|ROCK1|SLPI|SNCA|TNF|VEGFA|XDH|EIF2AK3|ROCK2	-13.058
GO:0060147 regulation of posttranscriptional gene silencing	2.06846e-15	-14.6844	25.9779	17.7713	28160	52	271	13	4.79705	1.29816	1956|2099|3569|5468|5530|5604|5605|7015|7040|7124|7157|9611|9612	EGFR|ESR1|IL6|PPARG|PPP3CA|MAP2K1|MAP2K2|TERT|TGFB1|TNF|TP53|NCOR1|NCOR2	-13.0005
GO:0051403 stress-activated MAPK cascade	2.15324e-15	-14.6669	9.52522	13.0746	28160	240	271	22	8.11808	1.65904	136|207|351|1432|1956|2950|3276|3553|4317|4609|4790|5594|5599|5604|5605|7124|7422|7430|7498|9611|54106|653361	ADORA2B|AKT1|APP|MAPK14|EGFR|GSTP1|PRMT1|IL1B|MMP8|MYC|NFKB1|MAPK1|MAPK8|MAP2K1|MAP2K2|TNF|VEGFA|EZR|XDH|NCOR1|TLR9|NCF1	-12.9844
GO:0045429 positive regulation of nitric oxide biosynthetic process	2.17384e-15	-14.6628	31.1734	18.8245	28160	40	271	12	4.42804	1.24964	207|2475|3320|3383|3458|3553|3643|3717|4317|5743|7124|7442	AKT1|MTOR|HSP90AA1|ICAM1|IFNG|IL1B|INSR|JAK2|MMP8|PTGS2|TNF|TRPV1	-12.9816
GO:0044843 cell cycle G1/S phase transition	2.34941e-15	-14.629	9.48569	13.0414	28160	241	271	22	8.11808	1.65904	207|595|596|898|1017|1019|1020|1026|1543|1869|1956|2103|4193|5530|5925|6198|6347|6868|7015|7157|7465|23476	AKT1|CCND1|BCL2|CCNE1|CDK2|CDK4|CDK5|CDKN1A|CYP1A1|E2F1|EGFR|ESRRB|MDM2|PPP3CA|RB1|RPS6KB1|CCL2|ADAM17|TERT|TP53|WEE1|BRD4	-12.9492
GO:0051897 positive regulation of protein kinase B signaling	2.46503e-15	-14.6082	14.7208	14.8476	28160	120	271	17	6.27306	1.47295	558|1950|1956|2152|2155|2159|2475|3320|3481|3488|3643|4233|5290|5294|5979|7040|7124	AXL|EGF|EGFR|F3|F7|F10|MTOR|HSP90AA1|IGF2|IGFBP5|INSR|MET|PIK3CA|PIK3CG|RET|TGFB1|TNF	-12.9303
GO:0099536 synaptic signaling	2.46893e-15	-14.6075	4.97448	10.89	28160	752	271	36	13.2841	2.06173	25|43|134|135|154|207|351|590|1020|1129|1728|1812|1816|1956|2475|2902|2931|2932|3356|3553|3717|4311|5027|5327|5530|5579|5590|5594|5743|5970|6347|6530|6532|6622|7124|7442	ABL1|ACHE|ADORA1|ADORA2A|ADRB2|AKT1|APP|BCHE|CDK5|CHRM2|NQO1|DRD1|DRD5|EGFR|MTOR|GRIN1|GSK3A|GSK3B|HTR2A|IL1B|JAK2|MME|P2RX7|PLAT|PPP3CA|PRKCB|PRKCZ|MAPK1|PTGS2|RELA|CCL2|SLC6A2|SLC6A4|SNCA|TNF|TRPV1	-12.9303
GO:0042391 regulation of membrane potential	2.55367e-15	-14.5928	6.70396	11.8047	28160	434	271	28	10.3321	1.84896	25|134|135|142|153|154|207|239|351|581|596|598|857|1020|1080|2697|2902|2931|2932|3725|3778|3791|5027|5530|5590|6622|6647|7442	ABL1|ADORA1|ADORA2A|PARP1|ADRB1|ADRB2|AKT1|ALOX12|APP|BAX|BCL2|BCL2L1|CAV1|CDK5|CFTR|GJA1|GRIN1|GSK3A|GSK3B|JUN|KCNMA1|KDR|P2RX7|PPP3CA|PRKCZ|SNCA|SOD1|TRPV1	-12.9169
GO:0052548 regulation of endopeptidase activity	2.70638e-15	-14.5676	6.68855	11.7866	28160	435	271	28	10.3321	1.84896	135|207|239|331|351|356|581|841|842|1800|2152|2902|3717|4193|4318|4609|5054|5468|5743|5894|6093|6590|6622|7124|7422|7498|9451|9475	ADORA2A|AKT1|ALOX12|XIAP|APP|FASLG|BAX|CASP8|CASP9|DPEP1|F3|GRIN1|JAK2|MDM2|MMP9|MYC|SERPINE1|PPARG|PTGS2|RAF1|ROCK1|SLPI|SNCA|TNF|VEGFA|XDH|EIF2AK3|ROCK2	-12.893
GO:0060966 regulation of gene silencing by RNA	2.7174e-15	-14.5658	25.4877	17.5896	28160	53	271	13	4.79705	1.29816	1956|2099|3569|5468|5530|5604|5605|7015|7040|7124|7157|9611|9612	EGFR|ESR1|IL6|PPARG|PPP3CA|MAP2K1|MAP2K2|TERT|TGFB1|TNF|TP53|NCOR1|NCOR2	-12.8925
GO:0050729 positive regulation of inflammatory response	2.73718e-15	-14.5627	13.1719	14.3337	28160	142	271	18	6.64207	1.51266	185|241|351|1956|3458|3553|3558|3569|3717|4317|4792|5054|5294|5320|5743|6622|7124|54106	AGTR1|ALOX5AP|APP|EGFR|IFNG|IL1B|IL2|IL6|JAK2|MMP8|NFKBIA|SERPINE1|PIK3CG|PLA2G2A|PTGS2|SNCA|TNF|TLR9	-12.8907
GO:0030198 extracellular matrix organization	2.77901e-15	-14.5561	8.25786	12.5001	28160	302	271	24	8.85609	1.72584	25|351|857|1215|1277|1281|1545|1803|1991|3037|3569|4312|4313|4314|4316|4317|4318|4321|4325|5644|5925|7040|7124|11096	ABL1|APP|CAV1|CMA1|COL1A1|COL3A1|CYP1B1|DPP4|ELANE|HAS2|IL6|MMP1|MMP2|MMP3|MMP7|MMP8|MMP9|MMP12|MMP16|PRSS1|RB1|TGFB1|TNF|ADAMTS5	-12.8854
GO:0042113 B cell activation	2.87392e-15	-14.5415	7.7778	12.2833	28160	334	271	25	9.22509	1.75786	25|196|581|596|836|841|959|1026|2033|2322|3558|3565|3569|3586|3718|4282|5579|5580|6868|7040|7157|7412|9734|9759|54106	ABL1|AHR|BAX|BCL2|CASP3|CASP8|CD40LG|CDKN1A|EP300|FLT3|IL2|IL4|IL6|IL10|JAK3|MIF|PRKCB|PRKCD|ADAM17|TGFB1|TP53|VCAM1|HDAC9|HDAC4|TLR9	-12.8721
GO:0009755 hormone-mediated signaling pathway	2.92414e-15	-14.534	10.938	13.549	28160	190	271	20	7.38007	1.58817	142|367|2033|2099|2100|2101|2103|2908|3717|4306|5241|5465|5467|5468|5972|6256|8648|9611|9612|10013	PARP1|AR|EP300|ESR1|ESR2|ESRRA|ESRRB|NR3C1|JAK2|NR3C2|PGR|PPARA|PPARD|PPARG|REN|RXRA|NCOA1|NCOR1|NCOR2|HDAC6	-12.8659
GO:1903799 negative regulation of production of miRNAs involved in gene silencing by miRNA	2.94964e-15	-14.5302	62.3469	23.4269	28160	15	271	9	3.32103	1.08847	2099|3569|5530|7015|7040|7124|7157|9611|9612	ESR1|IL6|PPP3CA|TERT|TGFB1|TNF|TP53|NCOR1|NCOR2	-12.8634
GO:0043062 extracellular structure organization	2.9925e-15	-14.524	8.23061	12.474	28160	303	271	24	8.85609	1.72584	25|351|857|1215|1277|1281|1545|1803|1991|3037|3569|4312|4313|4314|4316|4317|4318|4321|4325|5644|5925|7040|7124|11096	ABL1|APP|CAV1|CMA1|COL1A1|COL3A1|CYP1B1|DPP4|ELANE|HAS2|IL6|MMP1|MMP2|MMP3|MMP7|MMP8|MMP9|MMP12|MMP16|PRSS1|RB1|TGFB1|TNF|ADAMTS5	-12.8584
GO:1904407 positive regulation of nitric oxide metabolic process	3.04728e-15	-14.5161	30.4131	18.5785	28160	41	271	12	4.42804	1.24964	207|2475|3320|3383|3458|3553|3643|3717|4317|5743|7124|7442	AKT1|MTOR|HSP90AA1|ICAM1|IFNG|IL1B|INSR|JAK2|MMP8|PTGS2|TNF|TRPV1	-12.8518
GO:1900542 regulation of purine nucleotide metabolic process	3.12088e-15	-14.5057	18.5556	15.8842	28160	84	271	15	5.53506	1.38903	142|351|2033|3091|3356|3458|3565|3643|4843|4846|5027|5465|6622|9611|9759	PARP1|APP|EP300|HIF1A|HTR2A|IFNG|IL4|INSR|NOS2|NOS3|P2RX7|PPARA|SNCA|NCOR1|HDAC4	-12.8427
GO:0046686 response to cadmium ion	3.23477e-15	-14.4902	21.3935	16.5971	28160	68	271	14	5.16605	1.34455	207|983|1544|1956|2353|3162|3725|4318|5111|5594|5599|6647|7015|653361	AKT1|CDK1|CYP1A2|EGFR|FOS|HMOX1|JUN|MMP9|PCNA|MAPK1|MAPK8|SOD1|TERT|NCF1	-12.8284
GO:0060965 negative regulation of gene silencing by miRNA	3.37016e-15	-14.4724	47.2325	21.384	28160	22	271	10	3.69004	1.14516	2099|3569|5468|5530|7015|7040|7124|7157|9611|9612	ESR1|IL6|PPARG|PPP3CA|TERT|TGFB1|TNF|TP53|NCOR1|NCOR2	-12.8118
GO:0045229 external encapsulating structure organization	3.46698e-15	-14.46	8.17664	12.4221	28160	305	271	24	8.85609	1.72584	25|351|857|1215|1277|1281|1545|1803|1991|3037|3569|4312|4313|4314|4316|4317|4318|4321|4325|5644|5925|7040|7124|11096	ABL1|APP|CAV1|CMA1|COL1A1|COL3A1|CYP1B1|DPP4|ELANE|HAS2|IL6|MMP1|MMP2|MMP3|MMP7|MMP8|MMP9|MMP12|MMP16|PRSS1|RB1|TGFB1|TNF|ADAMTS5	-12.8008
GO:0006690 icosanoid metabolic process	3.76863e-15	-14.4238	14.3617	14.6395	28160	123	271	17	6.27306	1.47295	239|240|241|1543|1544|1545|1800|2944|2950|3553|4048|4282|5319|5742|5743|6916|8824	ALOX12|ALOX5|ALOX5AP|CYP1A1|CYP1A2|CYP1B1|DPEP1|GSTM1|GSTP1|IL1B|LTA4H|MIF|PLA2G1B|PTGS1|PTGS2|TBXAS1|CES2	-12.7658
GO:0007268 chemical synaptic transmission	3.95083e-15	-14.4033	5.05125	10.8553	28160	720	271	35	12.9151	2.03721	25|43|134|135|154|207|351|590|1020|1129|1728|1812|1816|1956|2475|2902|2931|2932|3356|3553|3717|4311|5027|5327|5530|5579|5590|5594|5743|6347|6530|6532|6622|7124|7442	ABL1|ACHE|ADORA1|ADORA2A|ADRB2|AKT1|APP|BCHE|CDK5|CHRM2|NQO1|DRD1|DRD5|EGFR|MTOR|GRIN1|GSK3A|GSK3B|HTR2A|IL1B|JAK2|MME|P2RX7|PLAT|PPP3CA|PRKCB|PRKCZ|MAPK1|PTGS2|CCL2|SLC6A2|SLC6A4|SNCA|TNF|TRPV1	-12.7478
GO:0098916 anterograde trans-synaptic signaling	3.95083e-15	-14.4033	5.05125	10.8553	28160	720	271	35	12.9151	2.03721	25|43|134|135|154|207|351|590|1020|1129|1728|1812|1816|1956|2475|2902|2931|2932|3356|3553|3717|4311|5027|5327|5530|5579|5590|5594|5743|6347|6530|6532|6622|7124|7442	ABL1|ACHE|ADORA1|ADORA2A|ADRB2|AKT1|APP|BCHE|CDK5|CHRM2|NQO1|DRD1|DRD5|EGFR|MTOR|GRIN1|GSK3A|GSK3B|HTR2A|IL1B|JAK2|MME|P2RX7|PLAT|PPP3CA|PRKCB|PRKCZ|MAPK1|PTGS2|CCL2|SLC6A2|SLC6A4|SNCA|TNF|TRPV1	-12.7478
GO:0001890 placenta development	3.98226e-15	-14.3999	12.8994	14.1608	28160	145	271	18	6.64207	1.51266	207|841|1432|1508|2103|2697|3091|3481|3586|4311|5467|5468|5594|5604|5743|6647|6696|8648	AKT1|CASP8|MAPK14|CTSB|ESRRB|GJA1|HIF1A|IGF2|IL10|MME|PPARD|PPARG|MAPK1|MAP2K1|PTGS2|SOD1|SPP1|NCOA1	-12.7456
GO:0031349 positive regulation of defense response	4.19033e-15	-14.3778	8.62803	12.5765	28160	277	271	23	8.48708	1.69292	185|241|351|1956|2033|2697|3320|3458|3553|3558|3569|3717|4317|4321|4792|5054|5294|5320|5743|6622|7124|29110|54106	AGTR1|ALOX5AP|APP|EGFR|EP300|GJA1|HSP90AA1|IFNG|IL1B|IL2|IL6|JAK2|MMP8|MMP12|NFKBIA|SERPINE1|PIK3CG|PLA2G2A|PTGS2|SNCA|TNF|TBK1|TLR9	-12.7248
GO:0031098 stress-activated protein kinase signaling cascade	4.27634e-15	-14.3689	9.21795	12.8136	28160	248	271	22	8.11808	1.65904	136|207|351|1432|1956|2950|3276|3553|4317|4609|4790|5594|5599|5604|5605|7124|7422|7430|7498|9611|54106|653361	ADORA2B|AKT1|APP|MAPK14|EGFR|GSTP1|PRMT1|IL1B|MMP8|MYC|NFKB1|MAPK1|MAPK8|MAP2K1|MAP2K2|TNF|VEGFA|EZR|XDH|NCOR1|TLR9|NCF1	-12.7172
GO:0032963 collagen metabolic process	4.32199e-15	-14.3643	15.9864	15.0931	28160	104	271	16	5.90406	1.43178	1277|1508|2147|3091|3569|4312|4313|4314|4316|4317|4318|4321|4325|5159|5467|7040	COL1A1|CTSB|F2|HIF1A|IL6|MMP1|MMP2|MMP3|MMP7|MMP8|MMP9|MMP12|MMP16|PDGFRB|PPARD|TGFB1	-12.7151
GO:0030168 platelet activation	4.33013e-15	-14.3635	14.2459	14.5718	28160	124	271	17	6.27306	1.47295	239|558|959|1281|1432|2147|3315|3569|3717|4846|5290|5294|5578|5580|7056|7301|10461	ALOX12|AXL|CD40LG|COL3A1|MAPK14|F2|HSPB1|IL6|JAK2|NOS3|PIK3CA|PIK3CG|PRKCA|PRKCD|THBD|TYRO3|MERTK	-12.7151
GO:0007259 receptor signaling pathway via JAK-STAT	4.33357e-15	-14.3632	11.6824	13.7302	28160	169	271	19	7.01107	1.55104	857|1020|1545|1950|2147|2322|3458|3558|3565|3569|3586|3716|3717|3718|5979|6347|6772|7124|7422	CAV1|CDK5|CYP1B1|EGF|F2|FLT3|IFNG|IL2|IL4|IL6|IL10|JAK1|JAK2|JAK3|RET|CCL2|STAT1|TNF|VEGFA	-12.7151
GO:0006140 regulation of nucleotide metabolic process	4.51232e-15	-14.3456	18.1241	15.6777	28160	86	271	15	5.53506	1.38903	142|351|2033|3091|3356|3458|3565|3643|4843|4846|5027|5465|6622|9611|9759	PARP1|APP|EP300|HIF1A|HTR2A|IFNG|IL4|INSR|NOS2|NOS3|P2RX7|PPARA|SNCA|NCOR1|HDAC4	-12.6988
GO:0071887 leukocyte apoptotic process	5.05549e-15	-14.2962	15.8341	15.0116	28160	105	271	16	5.90406	1.43178	207|356|558|581|836|840|842|3091|3558|3569|3579|3586|3718|6868|7157|10461	AKT1|FASLG|AXL|BAX|CASP3|CASP7|CASP9|HIF1A|IL2|IL6|CXCR2|IL10|JAK3|ADAM17|TP53|MERTK	-12.6506
GO:0045862 positive regulation of proteolysis	5.17536e-15	-14.2861	7.18537	11.9025	28160	376	271	26	9.5941	1.78902	207|239|351|356|581|841|842|857|1950|2152|2902|2931|2932|3458|3553|3717|4193|4609|4780|5468|6622|6790|7124|7498|9451|9475	AKT1|ALOX12|APP|FASLG|BAX|CASP8|CASP9|CAV1|EGF|F3|GRIN1|GSK3A|GSK3B|IFNG|IL1B|JAK2|MDM2|MYC|NFE2L2|PPARG|SNCA|AURKA|TNF|XDH|EIF2AK3|ROCK2	-12.6417
GO:0099537 trans-synaptic signaling	5.4919e-15	-14.2603	4.99574	10.7674	28160	728	271	35	12.9151	2.03721	25|43|134|135|154|207|351|590|1020|1129|1728|1812|1816|1956|2475|2902|2931|2932|3356|3553|3717|4311|5027|5327|5530|5579|5590|5594|5743|6347|6530|6532|6622|7124|7442	ABL1|ACHE|ADORA1|ADORA2A|ADRB2|AKT1|APP|BCHE|CDK5|CHRM2|NQO1|DRD1|DRD5|EGFR|MTOR|GRIN1|GSK3A|GSK3B|HTR2A|IL1B|JAK2|MME|P2RX7|PLAT|PPP3CA|PRKCB|PRKCZ|MAPK1|PTGS2|CCL2|SLC6A2|SLC6A4|SNCA|TNF|TRPV1	-12.6171
GO:0090257 regulation of muscle system process	5.96951e-15	-14.2241	9.07163	12.6874	28160	252	271	22	8.11808	1.65904	134|142|154|857|1129|2475|2931|3488|3778|4846|5294|5465|5530|5578|5724|5743|6093|6647|7137|7139|9475|9759	ADORA1|PARP1|ADRB2|CAV1|CHRM2|MTOR|GSK3A|IGFBP5|KCNMA1|NOS3|PIK3CG|PPARA|PPP3CA|PRKCA|PTAFR|PTGS2|ROCK1|SOD1|TNNI3|TNNT2|ROCK2|HDAC4	-12.5821
GO:0010212 response to ionizing radiation	6.47676e-15	-14.1886	12.5531	13.9381	28160	149	271	18	6.64207	1.51266	142|581|595|596|598|836|1026|1432|2002|3309|3383|3627|4193|4609|7056|7157|7412|50507	PARP1|BAX|CCND1|BCL2|BCL2L1|CASP3|CDKN1A|MAPK14|ELK1|HSPA5|ICAM1|CXCL10|MDM2|MYC|THBD|TP53|VCAM1|NOX4	-12.5503
GO:0032368 regulation of lipid transport	6.47676e-15	-14.1886	12.5531	13.9381	28160	149	271	18	6.64207	1.51266	185|207|356|857|1066|1071|1588|1950|3553|4790|4792|5444|5465|5468|5580|5972|6256|6696	AGTR1|AKT1|FASLG|CAV1|CES1|CETP|CYP19A1|EGF|IL1B|NFKB1|NFKBIA|PON1|PPARA|PPARG|PRKCD|REN|RXRA|SPP1	-12.5503
GO:0045834 positive regulation of lipid metabolic process	6.47676e-15	-14.1886	12.5531	13.9381	28160	149	271	18	6.64207	1.51266	134|185|207|1066|2147|2322|2475|3356|3458|3553|5159|5465|5467|5468|5580|5743|7040|7124	ADORA1|AGTR1|AKT1|CES1|F2|FLT3|MTOR|HTR2A|IFNG|IL1B|PDGFRB|PPARA|PPARD|PPARG|PRKCD|PTGS2|TGFB1|TNF	-12.5503
GO:0002064 epithelial cell development	6.62918e-15	-14.1785	9.6984	12.9132	28160	225	271	21	7.74908	1.62415	207|367|1026|1969|2099|2194|2931|2932|3091|3383|3553|4233|5170|5241|6093|6647|7124|7298|7422|7430|9475	AKT1|AR|CDKN1A|EPHA2|ESR1|FASN|GSK3A|GSK3B|HIF1A|ICAM1|IL1B|MET|PDPK1|PGR|ROCK1|SOD1|TNF|TYMS|VEGFA|EZR|ROCK2	-12.5424
GO:0060249 anatomical structure homeostasis	6.63246e-15	-14.1783	7.94228	12.1944	28160	314	271	24	8.85609	1.72584	134|154|581|596|760|1020|1901|1956|2103|2697|3091|3315|3569|4846|5027|5578|5743|5925|6530|6647|6696|7301|7422|54106	ADORA1|ADRB2|BAX|BCL2|CA2|CDK5|S1PR1|EGFR|ESRRB|GJA1|HIF1A|HSPB1|IL6|NOS3|P2RX7|PRKCA|PTGS2|RB1|SLC6A2|SOD1|SPP1|TYRO3|VEGFA|TLR9	-12.5424
GO:0015850 organic hydroxy compound transport	6.65251e-15	-14.177	8.4451	12.4084	28160	283	271	23	8.48708	1.69292	135|185|338|857|1066|1071|1080|1588|1812|1950|3356|4547|4790|4792|5444|5468|5972|6256|6530|6532|6622|6646|6696	ADORA2A|AGTR1|APOB|CAV1|CES1|CETP|CFTR|CYP19A1|DRD1|EGF|HTR2A|MTTP|NFKB1|NFKBIA|PON1|PPARG|REN|RXRA|SLC6A2|SLC6A4|SNCA|SOAT1|SPP1	-12.5422
GO:0010469 regulation of signaling receptor activity	6.69832e-15	-14.174	11.4122	13.5415	28160	173	271	19	7.01107	1.55104	134|154|351|1950|2100|3091|3458|3586|3717|5054|5328|5465|5468|5580|6347|6868|7124|10013|653361	ADORA1|ADRB2|APP|EGF|ESR2|HIF1A|IFNG|IL10|JAK2|SERPINE1|PLAU|PPARA|PPARG|PRKCD|CCL2|ADAM17|TNF|HDAC6|NCF1	-12.5416
GO:0051099 positive regulation of binding	6.69832e-15	-14.174	11.4122	13.5415	28160	173	271	19	7.01107	1.55104	25|142|351|857|1020|1636|1950|2033|2932|3458|3717|4233|4317|4318|5444|5468|5925|7015|7040	ABL1|PARP1|APP|CAV1|CDK5|ACE|EGF|EP300|GSK3B|IFNG|JAK2|MET|MMP8|MMP9|PON1|PPARG|RB1|TERT|TGFB1	-12.5416
GO:0051341 regulation of oxidoreductase activity	6.88222e-15	-14.1623	15.5382	14.8521	28160	107	271	16	5.90406	1.43178	25|185|207|857|1816|1956|2208|3091|3458|3552|3553|4790|6622|7015|7124|10013	ABL1|AGTR1|AKT1|CAV1|DRD5|EGFR|FCER2|HIF1A|IFNG|IL1A|IL1B|NFKB1|SNCA|TERT|TNF|HDAC6	-12.5311
GO:0003012 muscle system process	7.0949e-15	-14.1491	6.43699	11.4869	28160	452	271	28	10.3321	1.84896	134|142|154|857|1129|2475|2697|2931|3162|3356|3488|3553|3778|4846|5290|5294|5465|5530|5578|5724|5743|6093|6647|7137|7139|7442|9475|9759	ADORA1|PARP1|ADRB2|CAV1|CHRM2|MTOR|GJA1|GSK3A|HMOX1|HTR2A|IGFBP5|IL1B|KCNMA1|NOS3|PIK3CA|PIK3CG|PPARA|PPP3CA|PRKCA|PTAFR|PTGS2|ROCK1|SOD1|TNNI3|TNNT2|TRPV1|ROCK2|HDAC4	-12.519
GO:0001659 temperature homeostasis	7.45533e-15	-14.1275	11.3467	13.4952	28160	174	271	19	7.01107	1.55104	43|134|153|154|857|2697|3356|3552|3553|3565|3717|4012|5743|5925|6868|7124|7422|7442|11096	ACHE|ADORA1|ADRB1|ADRB2|CAV1|GJA1|HTR2A|IL1A|IL1B|IL4|JAK2|LNPEP|PTGS2|RB1|ADAM17|TNF|VEGFA|TRPV1|ADAMTS5	-12.4987
GO:0001558 regulation of cell growth	7.55169e-15	-14.122	6.72808	11.6165	28160	417	271	27	9.9631	1.81938	25|185|207|596|1020|1026|1956|2064|2100|2147|2475|2697|2931|2932|3484|3487|3488|3558|5465|5467|5925|6595|6696|6868|7040|7157|7422	ABL1|AGTR1|AKT1|BCL2|CDK5|CDKN1A|EGFR|ERBB2|ESR2|F2|MTOR|GJA1|GSK3A|GSK3B|IGFBP1|IGFBP4|IGFBP5|IL2|PPARA|PPARD|RB1|SMARCA2|SPP1|ADAM17|TGFB1|TP53|VEGFA	-12.4943
GO:0007611 learning or memory	7.6359e-15	-14.1171	8.96491	12.5947	28160	255	271	22	8.11808	1.65904	351|590|836|1020|1312|1812|1816|1956|2033|2353|2475|2902|3091|3356|3643|3725|4311|5590|5594|5743|6517|6532	APP|BCHE|CASP3|CDK5|COMT|DRD1|DRD5|EGFR|EP300|FOS|MTOR|GRIN1|HIF1A|HTR2A|INSR|JUN|MME|PRKCZ|MAPK1|PTGS2|SLC2A4|SLC6A4	-12.4906
GO:0014910 regulation of smooth muscle cell migration	7.70457e-15	-14.1133	17.5132	15.3806	28160	89	271	15	5.53506	1.38903	596|1636|2950|3037|3486|3488|4193|4780|5054|5159|5328|5467|7015|9759|50507	BCL2|ACE|GSTP1|HAS2|IGFBP3|IGFBP5|MDM2|NFE2L2|SERPINE1|PDGFRB|PLAU|PPARD|TERT|HDAC4|NOX4	-12.4879
GO:0051146 striated muscle cell differentiation	7.74113e-15	-14.1112	8.38584	12.3535	28160	285	271	23	8.48708	1.69292	207|596|836|840|891|983|1432|2475|2931|3481|3488|3565|3627|5159|5465|5530|5925|7040|7139|7422|9734|9759|11096	AKT1|BCL2|CASP3|CASP7|CCNB1|CDK1|MAPK14|MTOR|GSK3A|IGF2|IGFBP5|IL4|CXCL10|PDGFRB|PPARA|PPP3CA|RB1|TGFB1|TNNT2|VEGFA|HDAC9|HDAC4|ADAMTS5	-12.487
GO:1903522 regulation of blood circulation	8.98127e-15	-14.0467	8.89514	12.5337	28160	257	271	22	8.11808	1.65904	134|153|185|207|857|1129|1636|1956|2697|2931|3356|3383|3558|3717|4193|5294|5743|6916|7137|7139|7442|9759	ADORA1|ADRB1|AGTR1|AKT1|CAV1|CHRM2|ACE|EGFR|GJA1|GSK3A|HTR2A|ICAM1|IL2|JAK2|MDM2|PIK3CG|PTGS2|TBXAS1|TNNI3|TNNT2|TRPV1|HDAC4	-12.4236
GO:0060149 negative regulation of posttranscriptional gene silencing	1.00501e-14	-13.9978	43.2964	20.4341	28160	24	271	10	3.69004	1.14516	2099|3569|5468|5530|7015|7040|7124|7157|9611|9612	ESR1|IL6|PPARG|PPP3CA|TERT|TGFB1|TNF|TP53|NCOR1|NCOR2	-12.3771
GO:0060967 negative regulation of gene silencing by RNA	1.00501e-14	-13.9978	43.2964	20.4341	28160	24	271	10	3.69004	1.14516	2099|3569|5468|5530|7015|7040|7124|7157|9611|9612	ESR1|IL6|PPARG|PPP3CA|TERT|TGFB1|TNF|TP53|NCOR1|NCOR2	-12.3771
GO:0044772 mitotic cell cycle phase transition	1.13186e-14	-13.9462	6.617	11.4879	28160	424	271	27	9.9631	1.81938	207|351|595|596|891|898|983|1017|1019|1020|1026|1543|1869|1956|2103|4193|5243|5530|5925|6198|6347|6790|6868|7015|7157|7465|23476	AKT1|APP|CCND1|BCL2|CCNB1|CCNE1|CDK1|CDK2|CDK4|CDK5|CDKN1A|CYP1A1|E2F1|EGFR|ESRRB|MDM2|ABCB1|PPP3CA|RB1|RPS6KB1|CCL2|AURKA|ADAM17|TERT|TP53|WEE1|BRD4	-12.3266
GO:1904645 response to amyloid-beta	1.24184e-14	-13.9059	22.8957	16.5959	28160	59	271	13	4.79705	1.29816	142|154|351|1020|2697|2902|2932|3383|4313|4314|4318|4321|7412	PARP1|ADRB2|APP|CDK5|GJA1|GRIN1|GSK3B|ICAM1|MMP2|MMP3|MMP9|MMP12|VCAM1	-12.2875
GO:0043627 response to estrogen	1.38612e-14	-13.8582	19.3968	15.7258	28160	75	271	14	5.16605	1.34455	367|595|760|857|1312|2033|2099|2155|3162|3485|3939|4193|5159|5594	AR|CCND1|CA2|CAV1|COMT|EP300|ESR1|F7|HMOX1|IGFBP2|LDHA|MDM2|PDGFRB|MAPK1	-12.2421
GO:0045913 positive regulation of carbohydrate metabolic process	1.38612e-14	-13.8582	19.3968	15.7258	28160	75	271	14	5.16605	1.34455	207|351|1950|3037|3091|3356|3458|3481|3643|4790|5027|5465|5724|6622	AKT1|APP|EGF|HAS2|HIF1A|HTR2A|IFNG|IGF2|INSR|NFKB1|P2RX7|PPARA|PTAFR|SNCA	-12.2421
GO:0061041 regulation of wound healing	1.62488e-14	-13.7892	13.1828	13.9346	28160	134	271	17	6.27306	1.47295	239|240|857|2147|2152|2155|2475|2697|4780|4846|5054|5327|5328|5580|7056|7124|50506	ALOX12|ALOX5|CAV1|F2|F3|F7|MTOR|GJA1|NFE2L2|NOS3|SERPINE1|PLAT|PLAU|PRKCD|THBD|TNF|DUOX2	-12.1742
GO:1901215 negative regulation of neuron death	1.68107e-14	-13.7744	9.99148	12.8302	28160	208	271	20	7.38007	1.58817	135|207|558|581|596|598|1020|2932|3091|3162|3586|3717|5170|5290|5465|6347|6622|6647|7015|7301	ADORA2A|AKT1|AXL|BAX|BCL2|BCL2L1|CDK5|GSK3B|HIF1A|HMOX1|IL10|JAK2|PDPK1|PIK3CA|PPARA|CCL2|SNCA|SOD1|TERT|TYRO3	-12.1606
GO:0090068 positive regulation of cell cycle process	1.72211e-14	-13.7639	9.24636	12.5402	28160	236	271	21	7.74908	1.62415	207|351|595|891|983|1019|1543|1950|1956|3481|3552|3553|3643|4193|5159|5925|6790|6868|7015|9475|23476	AKT1|APP|CCND1|CCNB1|CDK1|CDK4|CYP1A1|EGF|EGFR|IGF2|IL1A|IL1B|INSR|MDM2|PDGFRB|RB1|AURKA|ADAM17|TERT|ROCK2|BRD4	-12.1512
GO:1905114 cell surface receptor signaling pathway involved in cell-cell signaling	1.75736e-14	-13.7551	5.70942	10.9541	28160	546	271	30	11.0701	1.90597	25|134|135|154|207|331|351|595|857|898|1020|1277|1432|1950|1956|2902|2931|2932|3484|3485|3487|4790|5027|5530|5590|6622|7015|7040|7442|80351	ABL1|ADORA1|ADORA2A|ADRB2|AKT1|XIAP|APP|CCND1|CAV1|CCNE1|CDK5|COL1A1|MAPK14|EGF|EGFR|GRIN1|GSK3A|GSK3B|IGFBP1|IGFBP2|IGFBP4|NFKB1|P2RX7|PPP3CA|PRKCZ|SNCA|TERT|TGFB1|TRPV1|TNKS2	-12.1435
GO:0043401 steroid hormone mediated signaling pathway	2.08845e-14	-13.6802	12.9889	13.8153	28160	136	271	17	6.27306	1.47295	142|367|2033|2099|2100|2101|2103|2908|3717|4306|5241|5465|5467|6256|9611|9612|10013	PARP1|AR|EP300|ESR1|ESR2|ESRRA|ESRRB|NR3C1|JAK2|NR3C2|PGR|PPARA|PPARD|RXRA|NCOR1|NCOR2|HDAC6	-12.0697
GO:2000351 regulation of endothelial cell apoptotic process	2.48469e-14	-13.6047	21.7879	16.1527	28160	62	271	13	4.79705	1.29816	25|356|959|3383|3565|3586|3791|4780|5054|5170|6347|7015|7124	ABL1|FASLG|CD40LG|ICAM1|IL4|IL10|KDR|NFE2L2|SERPINE1|PDPK1|CCL2|TERT|TNF	-11.996
GO:0036473 cell death in response to oxidative stress	2.48732e-14	-13.6043	16.2362	14.7405	28160	96	271	15	5.53506	1.38903	142|207|596|1545|3091|3315|3586|3717|4170|4233|4314|4780|5580|6647|10013	PARP1|AKT1|BCL2|CYP1B1|HIF1A|HSPB1|IL10|JAK2|MCL1|MET|MMP3|NFE2L2|PRKCD|SOD1|HDAC6	-11.996
GO:0050804 modulation of chemical synaptic transmission	2.62462e-14	-13.5809	6.39091	11.2219	28160	439	271	27	9.9631	1.81938	25|43|134|135|154|351|590|1020|1812|1816|1956|2475|2902|2932|3356|3553|3717|4311|5530|5579|5590|5594|5743|6347|6532|6622|7124	ABL1|ACHE|ADORA1|ADORA2A|ADRB2|APP|BCHE|CDK5|DRD1|DRD5|EGFR|MTOR|GRIN1|GSK3B|HTR2A|IL1B|JAK2|MME|PPP3CA|PRKCB|PRKCZ|MAPK1|PTGS2|CCL2|SLC6A4|SNCA|TNF	-11.9738
GO:0060537 muscle tissue development	2.65327e-14	-13.5762	6.70396	11.3689	28160	403	271	26	9.5941	1.78902	596|857|891|983|1020|1432|1901|2033|2353|2475|2697|2931|3276|3481|3488|5159|5465|5530|5594|5925|7040|7137|7139|7422|9734|9759	BCL2|CAV1|CCNB1|CDK1|CDK5|MAPK14|S1PR1|EP300|FOS|MTOR|GJA1|GSK3A|PRMT1|IGF2|IGFBP5|PDGFRB|PPARA|PPP3CA|MAPK1|RB1|TGFB1|TNNI3|TNNT2|VEGFA|HDAC9|HDAC4	-11.9702
GO:0099177 regulation of trans-synaptic signaling	2.7726e-14	-13.5571	6.37638	11.2046	28160	440	271	27	9.9631	1.81938	25|43|134|135|154|351|590|1020|1812|1816|1956|2475|2902|2932|3356|3553|3717|4311|5530|5579|5590|5594|5743|6347|6532|6622|7124	ABL1|ACHE|ADORA1|ADORA2A|ADRB2|APP|BCHE|CDK5|DRD1|DRD5|EGFR|MTOR|GRIN1|GSK3B|HTR2A|IL1B|JAK2|MME|PPP3CA|PRKCB|PRKCZ|MAPK1|PTGS2|CCL2|SLC6A4|SNCA|TNF	-11.9522
GO:1904707 positive regulation of vascular associated smooth muscle cell proliferation	3.32485e-14	-13.4782	25.4477	16.884	28160	49	271	12	4.42804	1.24964	1786|2081|2697|3488|3586|3717|3725|4193|4313|4318|7015|7124	DNMT1|ERN1|GJA1|IGFBP5|IL10|JAK2|JUN|MDM2|MMP2|MMP9|TERT|TNF	-11.8745
GO:0031668 cellular response to extracellular stimulus	3.3408e-14	-13.4761	8.9432	12.284	28160	244	271	21	7.74908	1.62415	558|596|1026|1277|1312|2353|2475|2950|3162|3309|3383|3725|4193|4780|5465|5594|5599|7157|7412|8648|9451	AXL|BCL2|CDKN1A|COL1A1|COMT|FOS|MTOR|GSTP1|HMOX1|HSPA5|ICAM1|JUN|MDM2|NFE2L2|PPARA|MAPK1|MAPK8|TP53|VCAM1|NCOA1|EIF2AK3	-11.8735
GO:0070301 cellular response to hydrogen peroxide	3.41508e-14	-13.4666	15.9048	14.5699	28160	98	271	15	5.53506	1.38903	25|558|983|1545|1728|2081|3569|3586|4193|4233|4780|5111|5580|5970|10013	ABL1|AXL|CDK1|CYP1B1|NQO1|ERN1|IL6|IL10|MDM2|MET|NFE2L2|PCNA|PRKCD|RELA|HDAC6	-11.865
GO:2001242 regulation of intrinsic apoptotic signaling pathway	3.54427e-14	-13.4505	11.4049	13.1731	28160	164	271	18	6.64207	1.51266	142|207|581|596|598|857|3091|3315|4170|4193|4282|4318|4780|5743|5770|6647|7157|9451	PARP1|AKT1|BAX|BCL2|BCL2L1|CAV1|HIF1A|HSPB1|MCL1|MDM2|MIF|MMP9|NFE2L2|PTGS2|PTPN1|SOD1|TP53|EIF2AK3	-11.85
GO:0002696 positive regulation of leukocyte activation	3.74886e-14	-13.4261	6.60562	11.257	28160	409	271	26	9.5941	1.78902	207|558|596|857|959|1026|1803|3458|3481|3485|3552|3553|3558|3565|3569|3586|3718|4282|4317|5290|5590|5724|6347|7040|7412|54106	AKT1|AXL|BCL2|CAV1|CD40LG|CDKN1A|DPP4|IFNG|IGF2|IGFBP2|IL1A|IL1B|IL2|IL4|IL6|IL10|JAK3|MIF|MMP8|PIK3CA|PRKCZ|PTAFR|CCL2|TGFB1|VCAM1|TLR9	-11.8267
GO:0030183 B cell differentiation	3.84176e-14	-13.4155	12.5283	13.5278	28160	141	271	17	6.27306	1.47295	25|581|596|959|2033|2322|3558|3565|3569|3586|3718|6868|7157|7412|9734|9759|54106	ABL1|BAX|BCL2|CD40LG|EP300|FLT3|IL2|IL4|IL6|IL10|JAK3|ADAM17|TP53|VCAM1|HDAC9|HDAC4|TLR9	-11.8183
GO:0050921 positive regulation of chemotaxis	3.84176e-14	-13.4155	12.5283	13.5278	28160	141	271	17	6.27306	1.47295	1901|2152|2155|3315|3565|3569|3576|3579|3627|3791|4233|5054|5159|5594|6868|7040|7422	S1PR1|F3|F7|HSPB1|IL4|IL6|CXCL8|CXCR2|CXCL10|KDR|MET|SERPINE1|PDGFRB|MAPK1|ADAM17|TGFB1|VEGFA	-11.8183
GO:1903409 reactive oxygen species biosynthetic process	3.86218e-14	-13.4132	21.107	15.8742	28160	64	271	13	4.79705	1.29816	240|1543|1544|2902|4317|4353|5465|6622|6647|9759|50506|50507|653361	ALOX5|CYP1A1|CYP1A2|GRIN1|MMP8|MPO|PPARA|SNCA|SOD1|HDAC4|DUOX2|NOX4|NCF1	-11.8171
GO:0014065 phosphatidylinositol 3-kinase signaling	4.32702e-14	-13.3638	12.4401	13.472	28160	142	271	17	6.27306	1.47295	207|1950|1956|2064|2147|2322|3356|3643|3717|3791|5159|5290|5294|5467|7124|7301|653361	AKT1|EGF|EGFR|ERBB2|F2|FLT3|HTR2A|INSR|JAK2|KDR|PDGFRB|PIK3CA|PIK3CG|PPARD|TNF|TYRO3|NCF1	-11.7688
GO:0051047 positive regulation of secretion	4.6655e-14	-13.3311	7.70956	11.7095	28160	310	271	23	8.48708	1.69292	43|134|135|1020|1080|1588|1956|2697|3091|3458|3552|3553|3565|3717|5319|5467|5724|6532|6622|6696|7040|7430|7442	ACHE|ADORA1|ADORA2A|CDK5|CFTR|CYP19A1|EGFR|GJA1|HIF1A|IFNG|IL1A|IL1B|IL4|JAK2|PLA2G1B|PPARD|PTAFR|SLC6A4|SNCA|SPP1|TGFB1|EZR|TRPV1	-11.7372
GO:0001933 negative regulation of protein phosphorylation	4.97537e-14	-13.3032	7.24964	11.4964	28160	344	271	24	8.85609	1.72584	25|135|207|581|836|857|891|1026|2475|2950|3315|3458|3486|3553|3558|5170|5468|5580|5590|5770|5925|6622|7040|7498	ABL1|ADORA2A|AKT1|BAX|CASP3|CAV1|CCNB1|CDKN1A|MTOR|GSTP1|HSPB1|IFNG|IGFBP3|IL1B|IL2|PDPK1|PPARG|PRKCD|PRKCZ|PTPN1|RB1|SNCA|TGFB1|XDH	-11.712
GO:0006914 autophagy	4.98151e-14	-13.3026	5.70726	10.7635	28160	528	271	29	10.7011	1.87781	25|154|207|596|836|1020|2033|2081|2475|2931|2932|3091|3099|3162|3315|3320|3458|3565|3586|3791|4170|4233|5290|5599|6093|6622|7157|10013|29110	ABL1|ADRB2|AKT1|BCL2|CASP3|CDK5|EP300|ERN1|MTOR|GSK3A|GSK3B|HIF1A|HK2|HMOX1|HSPB1|HSP90AA1|IFNG|IL4|IL10|KDR|MCL1|MET|PIK3CA|MAPK8|ROCK1|SNCA|TP53|HDAC6|TBK1	-11.712
GO:0061919 process utilizing autophagic mechanism	4.98151e-14	-13.3026	5.70726	10.7635	28160	528	271	29	10.7011	1.87781	25|154|207|596|836|1020|2033|2081|2475|2931|2932|3091|3099|3162|3315|3320|3458|3565|3586|3791|4170|4233|5290|5599|6093|6622|7157|10013|29110	ABL1|ADRB2|AKT1|BCL2|CASP3|CDK5|EP300|ERN1|MTOR|GSK3A|GSK3B|HIF1A|HK2|HMOX1|HSPB1|HSP90AA1|IFNG|IL4|IL10|KDR|MCL1|MET|PIK3CA|MAPK8|ROCK1|SNCA|TP53|HDAC6|TBK1	-11.712
GO:0045931 positive regulation of mitotic cell cycle	5.03666e-14	-13.2979	13.7404	13.8443	28160	121	271	16	5.90406	1.43178	25|207|351|595|891|983|1019|1543|1956|4193|5578|5925|6198|6868|7015|23476	ABL1|AKT1|APP|CCND1|CCNB1|CDK1|CDK4|CYP1A1|EGFR|MDM2|PRKCA|RB1|RPS6KB1|ADAM17|TERT|BRD4	-11.7083
GO:0060968 regulation of gene silencing	5.11981e-14	-13.2907	17.741	14.9652	28160	82	271	14	5.16605	1.34455	1017|1956|2099|3569|5468|5530|5604|5605|7015|7040|7124|7157|9611|9612	CDK2|EGFR|ESR1|IL6|PPARG|PPP3CA|MAP2K1|MAP2K2|TERT|TGFB1|TNF|TP53|NCOR1|NCOR2	-11.7022
GO:0016032 viral process	5.56887e-14	-13.2542	6.49446	11.1292	28160	416	271	26	9.5941	1.78902	185|558|596|598|857|983|1508|1803|1956|1969|2033|2932|3356|3383|3576|3643|3725|5465|6256|6347|6590|6772|7124|7157|7301|9475	AGTR1|AXL|BCL2|BCL2L1|CAV1|CDK1|CTSB|DPP4|EGFR|EPHA2|EP300|GSK3B|HTR2A|ICAM1|CXCL8|INSR|JUN|PPARA|RXRA|CCL2|SLPI|STAT1|TNF|TP53|TYRO3|ROCK2	-11.6668
GO:0007249 I-kappaB kinase/NF-kappaB signaling	5.65748e-14	-13.2474	8.13542	11.8498	28160	281	271	22	8.11808	1.65904	25|207|356|841|2099|2697|2950|3162|3315|3553|4792|5170|5579|5970|6093|6772|7124|9020|9475|23476|29110|54106	ABL1|AKT1|FASLG|CASP8|ESR1|GJA1|GSTP1|HMOX1|HSPB1|IL1B|NFKBIA|PDPK1|PRKCB|RELA|ROCK1|STAT1|TNF|MAP3K14|ROCK2|BRD4|TBK1|TLR9	-11.662
GO:1902105 regulation of leukocyte differentiation	5.65748e-14	-13.2474	8.13542	11.8498	28160	281	271	22	8.11808	1.65904	25|558|760|841|2064|2101|2353|2475|3458|3558|3565|3586|3718|3725|4609|5578|5590|5925|6647|7040|7124|54106	ABL1|AXL|CA2|CASP8|ERBB2|ESRRA|FOS|MTOR|IFNG|IL2|IL4|IL10|JAK3|JUN|MYC|PRKCA|PRKCZ|RB1|SOD1|TGFB1|TNF|TLR9	-11.662
GO:0002252 immune effector process	5.93403e-14	-13.2267	5.06885	10.3945	28160	656	271	32	11.8081	1.96029	25|196|351|959|1636|1991|2147|2208|2475|3162|3383|3458|3553|3558|3565|3569|3586|3718|4353|4843|5170|5294|5319|5580|5590|5724|6868|7040|7124|7157|54106|653361	ABL1|AHR|APP|CD40LG|ACE|ELANE|F2|FCER2|MTOR|HMOX1|ICAM1|IFNG|IL1B|IL2|IL4|IL6|IL10|JAK3|MPO|NOS2|PDPK1|PIK3CG|PLA2G1B|PRKCD|PRKCZ|PTAFR|ADAM17|TGFB1|TNF|TP53|TLR9|NCF1	-11.6424
GO:1990776 response to angiotensin	6.50094e-14	-13.187	37.1112	18.8451	28160	28	271	10	3.69004	1.14516	185|760|857|4780|4790|5580|5743|5970|6093|9475	AGTR1|CA2|CAV1|NFE2L2|NFKB1|PRKCD|PTGS2|RELA|ROCK1|ROCK2	-11.6038
GO:0014706 striated muscle tissue development	6.94639e-14	-13.1582	6.76507	11.2127	28160	384	271	25	9.22509	1.75786	596|857|891|983|1020|1432|1901|2033|2353|2475|2697|2931|3276|3481|5159|5465|5530|5594|5925|7040|7137|7139|7422|9734|9759	BCL2|CAV1|CCNB1|CDK1|CDK5|MAPK14|S1PR1|EP300|FOS|MTOR|GJA1|GSK3A|PRMT1|IGF2|PDGFRB|PPARA|PPP3CA|MAPK1|RB1|TGFB1|TNNI3|TNNT2|VEGFA|HDAC9|HDAC4	-11.5771
GO:0042692 muscle cell differentiation	6.94639e-14	-13.1582	6.76507	11.2127	28160	384	271	25	9.22509	1.75786	207|596|836|840|891|983|1432|1786|2475|2931|3481|3488|3565|3627|4193|5159|5465|5530|5925|7040|7139|7422|9734|9759|11096	AKT1|BCL2|CASP3|CASP7|CCNB1|CDK1|MAPK14|DNMT1|MTOR|GSK3A|IGF2|IGFBP5|IL4|CXCL10|MDM2|PDGFRB|PPARA|PPP3CA|RB1|TGFB1|TNNT2|VEGFA|HDAC9|HDAC4|ADAMTS5	-11.5771
GO:0035196 production of miRNAs involved in gene silencing by miRNA	7.2494e-14	-13.1397	23.9796	16.3495	28160	52	271	12	4.42804	1.24964	1956|2099|3569|5530|5604|5605|7015|7040|7124|7157|9611|9612	EGFR|ESR1|IL6|PPP3CA|MAP2K1|MAP2K2|TERT|TGFB1|TNF|TP53|NCOR1|NCOR2	-11.5607
GO:1904036 negative regulation of epithelial cell apoptotic process	7.2494e-14	-13.1397	23.9796	16.3495	28160	52	271	12	4.42804	1.24964	25|2475|3162|3383|3565|3586|3791|4780|5054|5170|5465|7015	ABL1|MTOR|HMOX1|ICAM1|IL4|IL10|KDR|NFE2L2|SERPINE1|PDPK1|PPARA|TERT	-11.5607
GO:0072577 endothelial cell apoptotic process	7.27046e-14	-13.1384	20.1619	15.4794	28160	67	271	13	4.79705	1.29816	25|356|959|3383|3565|3586|3791|4780|5054|5170|6347|7015|7124	ABL1|FASLG|CD40LG|ICAM1|IL4|IL10|KDR|NFE2L2|SERPINE1|PDPK1|CCL2|TERT|TNF	-11.5605
GO:0071482 cellular response to light stimulus	7.45685e-14	-13.1274	13.4079	13.6499	28160	124	271	16	5.90406	1.43178	142|581|842|1026|2033|4193|4311|4312|4313|4314|4318|4609|5111|5580|5743|7157	PARP1|BAX|CASP9|CDKN1A|EP300|MDM2|MME|MMP1|MMP2|MMP3|MMP9|MYC|PCNA|PRKCD|PTGS2|TP53	-11.5505
GO:0071276 cellular response to cadmium ion	9.66388e-14	-13.0148	28.5756	17.2038	28160	40	271	11	4.05904	1.19875	207|1544|1956|2353|3162|3725|4318|5594|5599|6647|653361	AKT1|CYP1A2|EGFR|FOS|HMOX1|JUN|MMP9|MAPK1|MAPK8|SOD1|NCF1	-11.439
GO:0016042 lipid catabolic process	9.75479e-14	-13.0108	7.44537	11.4485	28160	321	271	23	8.48708	1.69292	134|207|238|338|1019|1066|1544|1545|1576|1588|2475|3417|3553|5294|5319|5320|5465|5467|5580|6696|6783|7124|57016	ADORA1|AKT1|ALK|APOB|CDK4|CES1|CYP1A2|CYP1B1|CYP3A4|CYP19A1|MTOR|IDH1|IL1B|PIK3CG|PLA2G1B|PLA2G2A|PPARA|PPARD|PRKCD|SPP1|SULT1E1|TNF|AKR1B10	-11.4359
GO:0034504 protein localization to nucleus	1.00366e-13	-12.9984	7.91021	11.6397	28160	289	271	22	8.11808	1.65904	142|207|983|1020|1026|1277|1432|2147|2932|3458|3717|4193|4321|4792|5530|5580|5594|5743|7015|7040|7157|9451	PARP1|AKT1|CDK1|CDK5|CDKN1A|COL1A1|MAPK14|F2|GSK3B|IFNG|JAK2|MDM2|MMP12|NFKBIA|PPP3CA|PRKCD|MAPK1|PTGS2|TERT|TGFB1|TP53|EIF2AK3	-11.4246
GO:0023061 signal release	1.04288e-13	-12.9818	6.03357	10.7889	28160	465	271	27	9.9631	1.81938	134|135|185|240|1020|1080|1588|1803|1956|2697|2932|3091|3356|3458|3553|3569|3717|4843|5467|5530|5579|5894|5972|6532|6622|6696|7124	ADORA1|ADORA2A|AGTR1|ALOX5|CDK5|CFTR|CYP19A1|DPP4|EGFR|GJA1|GSK3B|HIF1A|HTR2A|IFNG|IL1B|IL6|JAK2|NOS2|PPARD|PPP3CA|PRKCB|RAF1|REN|SLC6A4|SNCA|SPP1|TNF	-11.409
GO:0010524 positive regulation of calcium ion transport into cytosol	1.1845e-13	-12.9265	23.0914	16.0176	28160	54	271	12	4.42804	1.24964	25|581|857|1812|2147|2902|3627|5027|5170|5319|6373|6622	ABL1|BAX|CAV1|DRD1|F2|GRIN1|CXCL10|P2RX7|PDPK1|PLA2G1B|CXCL11|SNCA	-11.3568
GO:0031050 dsRNA processing	1.1845e-13	-12.9265	23.0914	16.0176	28160	54	271	12	4.42804	1.24964	1956|2099|3569|5530|5604|5605|7015|7040|7124|7157|9611|9612	EGFR|ESR1|IL6|PPP3CA|MAP2K1|MAP2K2|TERT|TGFB1|TNF|TP53|NCOR1|NCOR2	-11.3568
GO:0070918 production of small RNA involved in gene silencing by RNA	1.1845e-13	-12.9265	23.0914	16.0176	28160	54	271	12	4.42804	1.24964	1956|2099|3569|5530|5604|5605|7015|7040|7124|7157|9611|9612	EGFR|ESR1|IL6|PPP3CA|MAP2K1|MAP2K2|TERT|TGFB1|TNF|TP53|NCOR1|NCOR2	-11.3568
GO:0001776 leukocyte homeostasis	1.20673e-13	-12.9184	16.7214	14.4771	28160	87	271	14	5.16605	1.34455	25|207|558|581|596|836|2322|3091|3558|3569|3579|3718|6868|10461	ABL1|AKT1|AXL|BAX|BCL2|CASP3|FLT3|HIF1A|IL2|IL6|CXCR2|JAK3|ADAM17|MERTK	-11.3507
GO:1903578 regulation of ATP metabolic process	1.20673e-13	-12.9184	16.7214	14.4771	28160	87	271	14	5.16605	1.34455	142|351|2033|3091|3356|3458|3565|3643|5027|5465|6622|7157|9611|9759	PARP1|APP|EP300|HIF1A|HTR2A|IFNG|IL4|INSR|P2RX7|PPARA|SNCA|TP53|NCOR1|HDAC4	-11.3507
GO:0002009 morphogenesis of an epithelium	1.34271e-13	-12.872	5.71615	10.5844	28160	509	271	28	10.3321	1.84896	25|239|367|596|768|836|1950|1969|2099|2475|2697|3091|3488|3579|3586|3627|3791|4233|4321|4609|5241|5979|6772|6868|7040|7124|7422|7430	ABL1|ALOX12|AR|BCL2|CA9|CASP3|EGF|EPHA2|ESR1|MTOR|GJA1|HIF1A|IGFBP5|CXCR2|IL10|CXCL10|KDR|MET|MMP12|MYC|PGR|RET|STAT1|ADAM17|TGFB1|TNF|VEGFA|EZR	-11.3058
GO:0030595 leukocyte chemotaxis	1.34455e-13	-12.8714	8.95788	11.9977	28160	232	271	20	7.38007	1.58817	240|1800|1803|1901|2155|3565|3569|3576|3579|3586|3627|4282|5054|5294|5319|5594|6347|6373|6868|7422	ALOX5|DPEP1|DPP4|S1PR1|F7|IL4|IL6|CXCL8|CXCR2|IL10|CXCL10|MIF|SERPINE1|PIK3CG|PLA2G1B|MAPK1|CCL2|CXCL11|ADAM17|VEGFA	-11.3058
GO:0051251 positive regulation of lymphocyte activation	1.51353e-13	-12.82	6.88916	11.1167	28160	362	271	24	8.85609	1.72584	207|558|596|857|959|1026|1803|3458|3481|3485|3552|3553|3558|3565|3569|3586|3718|4282|5290|5590|6347|7040|7412|54106	AKT1|AXL|BCL2|CAV1|CD40LG|CDKN1A|DPP4|IFNG|IGF2|IGFBP2|IL1A|IL1B|IL2|IL4|IL6|IL10|JAK3|MIF|PIK3CA|PRKCZ|CCL2|TGFB1|VCAM1|TLR9	-11.2554
GO:0044283 small molecule biosynthetic process	1.67327e-13	-12.7764	5.43941	10.4029	28160	554	271	29	10.7011	1.87781	239|240|241|338|1066|1080|1543|1544|1576|2033|2194|2944|2950|3292|3458|3553|4048|4282|4353|4790|5319|5465|5724|5742|5743|6622|6647|6916|7124	ALOX12|ALOX5|ALOX5AP|APOB|CES1|CFTR|CYP1A1|CYP1A2|CYP3A4|EP300|FASN|GSTM1|GSTP1|HSD17B1|IFNG|IL1B|LTA4H|MIF|MPO|NFKB1|PLA2G1B|PPARA|PTAFR|PTGS1|PTGS2|SNCA|SOD1|TBXAS1|TNF	-11.2128
GO:0050863 regulation of T cell activation	1.74534e-13	-12.7581	7.24231	11.244	28160	330	271	23	8.48708	1.69292	25|135|207|836|857|959|1803|2064|3458|3481|3485|3552|3553|3558|3565|3569|3586|3718|5290|5590|6347|6647|7412	ABL1|ADORA2A|AKT1|CASP3|CAV1|CD40LG|DPP4|ERBB2|IFNG|IGF2|IGFBP2|IL1A|IL1B|IL2|IL4|IL6|IL10|JAK3|PIK3CA|PRKCZ|CCL2|SOD1|VCAM1	-11.1955
GO:1902895 positive regulation of pri-miRNA transcription by RNA polymerase II	1.75923e-13	-12.7547	27.2149	16.7594	28160	42	271	11	4.05904	1.19875	2353|2908|3091|3586|3725|5468|5970|7015|7040|7124|7157	FOS|NR3C1|HIF1A|IL10|JUN|PPARG|RELA|TERT|TGFB1|TNF|TP53	-11.1931
GO:0070141 response to UV-A	1.89524e-13	-12.7223	59.378	21.5368	28160	14	271	8	2.95203	1.02818	207|595|1956|4311|4312|4313|4314|4318	AKT1|CCND1|EGFR|MME|MMP1|MMP2|MMP3|MMP9	-11.1637
GO:0010332 response to gamma radiation	1.89567e-13	-12.7222	22.2667	15.7032	28160	56	271	12	4.42804	1.24964	142|581|596|598|1026|2002|3309|3627|4193|4609|7157|50507	PARP1|BAX|BCL2|BCL2L1|CDKN1A|ELK1|HSPA5|CXCL10|MDM2|MYC|TP53|NOX4	-11.1637
GO:0043470 regulation of carbohydrate catabolic process	1.89567e-13	-12.7222	22.2667	15.7032	28160	56	271	12	4.42804	1.24964	351|2033|2931|3091|3356|3458|3643|5027|5465|7157|9611|9759	APP|EP300|GSK3A|HIF1A|HTR2A|IFNG|INSR|P2RX7|PPARA|TP53|NCOR1|HDAC4	-11.1637
GO:0044770 cell cycle phase transition	2.05982e-13	-12.6862	5.61683	10.4545	28160	518	271	28	10.3321	1.84896	207|351|595|596|891|898|983|1017|1019|1020|1026|1432|1543|1869|1956|2103|4193|5243|5530|5925|6198|6347|6790|6868|7015|7157|7465|23476	AKT1|APP|CCND1|BCL2|CCNB1|CCNE1|CDK1|CDK2|CDK4|CDK5|CDKN1A|MAPK14|CYP1A1|E2F1|EGFR|ESRRB|MDM2|ABCB1|PPP3CA|RB1|RPS6KB1|CCL2|AURKA|ADAM17|TERT|TP53|WEE1|BRD4	-11.1286
GO:1904659 glucose transmembrane transport	2.27334e-13	-12.6433	14.0421	13.5715	28160	111	271	15	5.53506	1.38903	207|673|1432|2931|3099|3553|3643|4780|5319|5467|5579|6517|6524|7015|7124	AKT1|BRAF|MAPK14|GSK3A|HK2|IL1B|INSR|NFE2L2|PLA2G1B|PPARD|PRKCB|SLC2A4|SLC5A2|TERT|TNF	-11.0868
GO:0009615 response to virus	2.29238e-13	-12.6397	6.75847	10.976	28160	369	271	24	8.85609	1.72584	338|581|596|598|1129|1432|1543|3091|3315|3320|3458|3565|3569|3627|4321|4790|4953|5970|6772|7124|9020|29110|50506|54106	APOB|BAX|BCL2|BCL2L1|CHRM2|MAPK14|CYP1A1|HIF1A|HSPB1|HSP90AA1|IFNG|IL4|IL6|CXCL10|MMP12|NFKB1|ODC1|RELA|STAT1|TNF|MAP3K14|TBK1|DUOX2|TLR9	-11.0851
GO:0042063 gliogenesis	2.29272e-13	-12.6396	7.59486	11.3392	28160	301	271	22	8.11808	1.65904	25|135|207|351|983|1020|1869|1956|2064|2147|2475|2950|3458|3553|3569|5594|5604|5970|6347|6647|7040|7124	ABL1|ADORA2A|AKT1|APP|CDK1|CDK5|E2F1|EGFR|ERBB2|F2|MTOR|GSTP1|IFNG|IL1B|IL6|MAPK1|MAP2K1|RELA|CCL2|SOD1|TGFB1|TNF	-11.0851
GO:0033273 response to vitamin	2.30308e-13	-12.6377	15.9864	14.115	28160	91	271	14	5.16605	1.34455	590|595|1277|1543|1956|2155|2950|3627|4193|5467|5743|5970|6696|7298	BCHE|CCND1|COL1A1|CYP1A1|EGFR|F7|GSTP1|CXCL10|MDM2|PPARD|PTGS2|RELA|SPP1|TYMS	-11.0841
GO:0002262 myeloid cell homeostasis	2.57295e-13	-12.5896	11.1803	12.6495	28160	158	271	17	6.27306	1.47295	558|581|836|1432|3091|3162|3276|3569|3579|3717|3718|5925|6647|6772|6868|7422|10461	AXL|BAX|CASP3|MAPK14|HIF1A|HMOX1|PRMT1|IL6|CXCR2|JAK2|JAK3|RB1|SOD1|STAT1|ADAM17|VEGFA|MERTK	-11.0369
GO:1904892 regulation of receptor signaling pathway via STAT	2.60251e-13	-12.5846	13.9167	13.5016	28160	112	271	15	5.53506	1.38903	857|1020|1545|1950|2147|3458|3565|3569|3586|3717|3718|5468|5979|7040|7124	CAV1|CDK5|CYP1B1|EGF|F2|IFNG|IL4|IL6|IL10|JAK2|JAK3|PPARG|RET|TGFB1|TNF	-11.033
GO:0001101 response to acid chemical	2.88059e-13	-12.5405	12.3154	12.991	28160	135	271	16	5.90406	1.43178	598|836|1277|1728|1786|2155|2475|2902|2950|3383|4313|5111|5290|5970|7124|7422	BCL2L1|CASP3|COL1A1|NQO1|DNMT1|F7|MTOR|GRIN1|GSTP1|ICAM1|MMP2|PCNA|PIK3CA|RELA|TNF|VEGFA	-10.9899
GO:0043525 positive regulation of neuron apoptotic process	2.97641e-13	-12.5263	21.4989	15.4047	28160	58	271	12	4.42804	1.24964	356|581|836|842|1020|1728|2931|3725|4170|7124|7157|9759	FASLG|BAX|CASP3|CASP9|CDK5|NQO1|GSK3A|JUN|MCL1|TNF|TP53|HDAC4	-10.9766
GO:0008645 hexose transmembrane transport	3.39686e-13	-12.4689	13.6726	13.3647	28160	114	271	15	5.53506	1.38903	207|673|1432|2931|3099|3553|3643|4780|5319|5467|5579|6517|6524|7015|7124	AKT1|BRAF|MAPK14|GSK3A|HK2|IL1B|INSR|NFE2L2|PLA2G1B|PPARD|PRKCB|SLC2A4|SLC5A2|TERT|TNF	-10.9212
GO:0046660 female sex differentiation	3.39686e-13	-12.4689	13.6726	13.3647	28160	114	271	15	5.53506	1.38903	558|581|596|598|836|1588|2099|3309|3383|3417|5241|6647|7301|7422|10461	AXL|BAX|BCL2|BCL2L1|CASP3|CYP19A1|ESR1|HSPA5|ICAM1|IDH1|PGR|SOD1|TYRO3|VEGFA|MERTK	-10.9212
GO:0055086 nucleobase-containing small molecule metabolic process	3.40911e-13	-12.4674	5.28672	10.1921	28160	570	271	29	10.7011	1.87781	142|351|506|1890|1969|2033|2194|2475|2931|3091|3099|3356|3458|3565|3643|3939|4843|4846|5027|5465|5594|6622|6783|7040|7298|7498|8654|9611|9759	PARP1|APP|ATP5F1B|TYMP|EPHA2|EP300|FASN|MTOR|GSK3A|HIF1A|HK2|HTR2A|IFNG|IL4|INSR|LDHA|NOS2|NOS3|P2RX7|PPARA|MAPK1|SNCA|SULT1E1|TGFB1|TYMS|XDH|PDE5A|NCOR1|HDAC4	-10.9206
GO:0009117 nucleotide metabolic process	3.6106e-13	-12.4424	5.72573	10.4025	28160	490	271	27	9.9631	1.81938	142|351|506|1890|1969|2033|2194|3091|3099|3356|3458|3565|3643|3939|4843|4846|5027|5465|5594|6622|6783|7040|7298|7498|8654|9611|9759	PARP1|APP|ATP5F1B|TYMP|EPHA2|EP300|FASN|HIF1A|HK2|HTR2A|IFNG|IL4|INSR|LDHA|NOS2|NOS3|P2RX7|PPARA|MAPK1|SNCA|SULT1E1|TGFB1|TYMS|XDH|PDE5A|NCOR1|HDAC4	-10.8966
GO:0032768 regulation of monooxygenase activity	3.70464e-13	-12.4313	21.1345	15.261	28160	59	271	12	4.42804	1.24964	207|857|1956|2208|3091|3458|3552|3553|4790|6622|7015|7124	AKT1|CAV1|EGFR|FCER2|HIF1A|IFNG|IL1A|IL1B|NFKB1|SNCA|TERT|TNF	-10.8864
GO:0046034 ATP metabolic process	4.02974e-13	-12.3947	7.87776	11.3395	28160	277	271	21	7.74908	1.62415	142|351|506|891|983|2033|3091|3099|3356|3458|3565|3643|3939|4541|5027|5465|6622|7040|7157|9611|9759	PARP1|APP|ATP5F1B|CCNB1|CDK1|EP300|HIF1A|HK2|HTR2A|IFNG|IL4|INSR|LDHA|ND6|P2RX7|PPARA|SNCA|TGFB1|TP53|NCOR1|HDAC4	-10.8509
GO:0070663 regulation of leukocyte proliferation	4.04501e-13	-12.3931	8.44808	11.5659	28160	246	271	20	7.38007	1.58817	196|596|836|959|1026|2064|2950|3481|3485|3552|3553|3558|3565|3569|3586|3718|4282|5594|7412|54106	AHR|BCL2|CASP3|CD40LG|CDKN1A|ERBB2|GSTP1|IGF2|IGFBP2|IL1A|IL1B|IL2|IL4|IL6|IL10|JAK3|MIF|MAPK1|VCAM1|TLR9	-10.8502
GO:0008631 intrinsic apoptotic signaling pathway in response to oxidative stress	4.06673e-13	-12.3908	25.4006	16.1478	28160	45	271	11	4.05904	1.19875	142|207|596|1545|3091|3315|3717|4170|4780|5580|6647	PARP1|AKT1|BCL2|CYP1B1|HIF1A|HSPB1|JAK2|MCL1|NFE2L2|PRKCD|SOD1	-10.8498
GO:2000273 positive regulation of signaling receptor activity	4.06673e-13	-12.3908	25.4006	16.1478	28160	45	271	11	4.05904	1.19875	134|154|1950|3091|3458|3586|3717|6347|6868|10013|653361	ADORA1|ADRB2|EGF|HIF1A|IFNG|IL10|JAK2|CCL2|ADAM17|HDAC6|NCF1	-10.8498
GO:0032091 negative regulation of protein binding	4.25868e-13	-12.3707	15.3133	13.7751	28160	95	271	14	5.16605	1.34455	154|207|581|857|1026|1636|2932|3586|5465|5580|5599|6093|6590|6790	ADRB2|AKT1|BAX|CAV1|CDKN1A|ACE|GSK3B|IL10|PPARA|PRKCD|MAPK8|ROCK1|SLPI|AURKA	-10.8307
GO:0015749 monosaccharide transmembrane transport	4.41037e-13	-12.3555	13.4368	13.2311	28160	116	271	15	5.53506	1.38903	207|673|1432|2931|3099|3553|3643|4780|5319|5467|5579|6517|6524|7015|7124	AKT1|BRAF|MAPK14|GSK3A|HK2|IL1B|INSR|NFE2L2|PLA2G1B|PPARD|PRKCB|SLC2A4|SLC5A2|TERT|TNF	-10.8165
GO:0006753 nucleoside phosphate metabolic process	5.28667e-13	-12.2768	5.63375	10.2845	28160	498	271	27	9.9631	1.81938	142|351|506|1890|1969|2033|2194|3091|3099|3356|3458|3565|3643|3939|4843|4846|5027|5465|5594|6622|6783|7040|7298|7498|8654|9611|9759	PARP1|APP|ATP5F1B|TYMP|EPHA2|EP300|FASN|HIF1A|HK2|HTR2A|IFNG|IL4|INSR|LDHA|NOS2|NOS3|P2RX7|PPARA|MAPK1|SNCA|SULT1E1|TGFB1|TYMS|XDH|PDE5A|NCOR1|HDAC4	-10.7387
GO:0006066 alcohol metabolic process	5.61862e-13	-12.2504	6.84803	10.8365	28160	349	271	23	8.48708	1.69292	125|217|338|351|1066|1071|1080|1543|1544|1545|1576|3417|3565|4790|5444|5467|5724|6256|6622|6646|6647|6783|57016	ADH1B|ALDH2|APOB|APP|CES1|CETP|CFTR|CYP1A1|CYP1A2|CYP1B1|CYP3A4|IDH1|IL4|NFKB1|PON1|PPARD|PTAFR|RXRA|SNCA|SOAT1|SOD1|SULT1E1|AKR1B10	-10.7132
GO:0008286 insulin receptor signaling pathway	5.6973e-13	-12.2443	13.2091	13.1008	28160	118	271	15	5.53506	1.38903	207|1019|2931|2932|3481|3484|3553|3643|5290|5579|5580|5590|5770|5970|6198	AKT1|CDK4|GSK3A|GSK3B|IGF2|IGFBP1|IL1B|INSR|PIK3CA|PRKCB|PRKCD|PRKCZ|PTPN1|RELA|RPS6KB1	-10.7106
GO:0034219 carbohydrate transmembrane transport	5.6973e-13	-12.2443	13.2091	13.1008	28160	118	271	15	5.53506	1.38903	207|673|1432|2931|3099|3553|3643|4780|5319|5467|5579|6517|6524|7015|7124	AKT1|BRAF|MAPK14|GSK3A|HK2|IL1B|INSR|NFE2L2|PLA2G1B|PPARD|PRKCB|SLC2A4|SLC5A2|TERT|TNF	-10.7106
GO:0051101 regulation of DNA binding	5.6973e-13	-12.2443	13.2091	13.1008	28160	118	271	15	5.53506	1.38903	142|1869|1950|2033|3162|3458|3717|3725|4317|4318|4792|5468|5599|5925|7040	PARP1|E2F1|EGF|EP300|HMOX1|IFNG|JAK2|JUN|MMP8|MMP9|NFKBIA|PPARG|MAPK8|RB1|TGFB1	-10.7106
GO:1903532 positive regulation of secretion by cell	5.70177e-13	-12.244	7.73809	11.21	28160	282	271	21	7.74908	1.62415	43|135|1020|1080|1588|1956|2697|3091|3458|3552|3553|3565|3717|5319|5467|5724|6532|6622|6696|7040|7430	ACHE|ADORA2A|CDK5|CFTR|CYP19A1|EGFR|GJA1|HIF1A|IFNG|IL1A|IL1B|IL4|JAK2|PLA2G1B|PPARD|PTAFR|SLC6A4|SNCA|SPP1|TGFB1|EZR	-10.7106
GO:0043255 regulation of carbohydrate biosynthetic process	5.7279e-13	-12.242	14.9975	13.6128	28160	97	271	14	5.16605	1.34455	207|1950|2033|2475|2931|2932|3037|3481|3643|4790|5465|5724|6622|7040	AKT1|EGF|EP300|MTOR|GSK3A|GSK3B|HAS2|IGF2|INSR|NFKB1|PPARA|PTAFR|SNCA|TGFB1	-10.7102
GO:0070372 regulation of ERK1 and ERK2 cascade	5.73244e-13	-12.2417	7.25731	11.009	28160	315	271	22	8.11808	1.65904	25|351|673|1956|1969|2064|2950|3356|3383|3553|3791|4282|5159|5320|5578|5590|5604|5770|6347|7040|7124|7430	ABL1|APP|BRAF|EGFR|EPHA2|ERBB2|GSTP1|HTR2A|ICAM1|IL1B|KDR|MIF|PDGFRB|PLA2G2A|PRKCA|PRKCZ|MAP2K1|PTPN1|CCL2|TGFB1|TNF|EZR	-10.7102
GO:0032872 regulation of stress-activated MAPK cascade	6.58081e-13	-12.1817	9.64127	11.9053	28160	194	271	18	6.64207	1.51266	207|351|1956|2950|3276|3553|4317|4609|5594|5604|5605|7124|7422|7430|7498|9611|54106|653361	AKT1|APP|EGFR|GSTP1|PRMT1|IL1B|MMP8|MYC|MAPK1|MAP2K1|MAP2K2|TNF|VEGFA|EZR|XDH|NCOR1|TLR9|NCF1	-10.6512
GO:0042311 vasodilation	6.86044e-13	-12.1636	24.3197	15.7723	28160	47	271	11	4.05904	1.19875	134|135|153|154|1812|1956|2697|3778|4846|5467|6647	ADORA1|ADORA2A|ADRB1|ADRB2|DRD1|EGFR|GJA1|KCNMA1|NOS3|PPARD|SOD1	-10.635
GO:0046677 response to antibiotic	6.86044e-13	-12.1636	24.3197	15.7723	28160	47	271	11	4.05904	1.19875	836|841|842|1543|3309|3320|3716|3717|4193|6647|7157	CASP3|CASP8|CASP9|CYP1A1|HSPA5|HSP90AA1|JAK1|JAK2|MDM2|SOD1|TP53	-10.635
GO:0060135 maternal process involved in female pregnancy	6.968e-13	-12.1569	20.1119	14.8504	28160	62	271	12	4.42804	1.24964	207|367|1508|2099|2475|2697|4316|5241|5467|5594|5743|6696	AKT1|AR|CTSB|ESR1|MTOR|GJA1|MMP7|PGR|PPARD|MAPK1|PTGS2|SPP1	-10.6291
GO:0008630 intrinsic apoptotic signaling pathway in response to DNA damage	7.65119e-13	-12.1163	14.6945	13.4552	28160	99	271	14	5.16605	1.34455	25|581|596|598|842|1026|1869|1969|2033|3162|4170|4282|7124|7157	ABL1|BAX|BCL2|BCL2L1|CASP9|CDKN1A|E2F1|EPHA2|EP300|HMOX1|MCL1|MIF|TNF|TP53	-10.5895
GO:0002274 myeloid leukocyte activation	8.076e-13	-12.0928	8.77474	11.542	28160	225	271	19	7.01107	1.55104	351|3162|3458|3565|3569|3576|3579|3586|3717|4282|4317|5170|5294|5320|5580|5724|6622|7124|7442	APP|HMOX1|IFNG|IL4|IL6|CXCL8|CXCR2|IL10|JAK2|MIF|MMP8|PDPK1|PIK3CG|PLA2G2A|PRKCD|PTAFR|SNCA|TNF|TRPV1	-10.5678
GO:0010001 glial cell differentiation	8.076e-13	-12.0928	8.77474	11.542	28160	225	271	19	7.01107	1.55104	25|135|207|351|983|1020|1956|2064|2147|2475|2950|3458|3569|5594|5604|5970|6647|7040|7124	ABL1|ADORA2A|AKT1|APP|CDK1|CDK5|EGFR|ERBB2|F2|MTOR|GSTP1|IFNG|IL6|MAPK1|MAP2K1|RELA|SOD1|TGFB1|TNF	-10.5678
GO:0070302 regulation of stress-activated protein kinase signaling cascade	8.56308e-13	-12.0674	9.49445	11.7938	28160	197	271	18	6.64207	1.51266	207|351|1956|2950|3276|3553|4317|4609|5594|5604|5605|7124|7422|7430|7498|9611|54106|653361	AKT1|APP|EGFR|GSTP1|PRMT1|IL1B|MMP8|MYC|MAPK1|MAP2K1|MAP2K2|TNF|VEGFA|EZR|XDH|NCOR1|TLR9|NCF1	-10.5433
GO:0060079 excitatory postsynaptic potential	8.82096e-13	-12.0545	14.5476	13.3781	28160	100	271	14	5.16605	1.34455	134|135|154|207|351|1020|2902|2931|2932|5027|5530|5590|6622|7442	ADORA1|ADORA2A|ADRB2|AKT1|APP|CDK5|GRIN1|GSK3A|GSK3B|P2RX7|PPP3CA|PRKCZ|SNCA|TRPV1	-10.5314
GO:0043524 negative regulation of neuron apoptotic process	8.86335e-13	-12.0524	11.4661	12.4552	28160	145	271	16	5.90406	1.43178	135|558|581|596|598|3091|3162|3586|3717|5170|5290|6347|6622|6647|7015|7301	ADORA2A|AXL|BAX|BCL2|BCL2L1|HIF1A|HMOX1|IL10|JAK2|PDPK1|PIK3CA|CCL2|SNCA|SOD1|TERT|TYRO3	-10.5302
GO:0051928 positive regulation of calcium ion transport	9.37037e-13	-12.0282	12.776	12.8493	28160	122	271	15	5.53506	1.38903	25|581|857|1020|1812|2147|2902|3627|5027|5159|5170|5319|6347|6373|6622	ABL1|BAX|CAV1|CDK5|DRD1|F2|GRIN1|CXCL10|P2RX7|PDGFRB|PDPK1|PLA2G1B|CCL2|CXCL11|SNCA	-10.507
GO:0016485 protein processing	9.45932e-13	-12.0241	8.69743	11.4783	28160	227	271	19	7.01107	1.55104	142|331|836|840|841|1215|1636|2152|2155|3816|4193|4311|4325|5054|5327|5328|5972|6868|10531	PARP1|XIAP|CASP3|CASP7|CASP8|CMA1|ACE|F3|F7|KLK1|MDM2|MME|MMP16|SERPINE1|PLAT|PLAU|REN|ADAM17|PITRM1	-10.5038
GO:0002683 negative regulation of immune system process	1.01074e-12	-11.9954	5.99951	10.3347	28160	433	271	25	9.22509	1.75786	134|135|196|207|558|836|1281|1432|1803|2064|3162|3558|3565|3586|3718|4282|4321|4609|5468|6347|7040|7124|7301|7430|10461	ADORA1|ADORA2A|AHR|AKT1|AXL|CASP3|COL3A1|MAPK14|DPP4|ERBB2|HMOX1|IL2|IL4|IL10|JAK3|MIF|MMP12|MYC|PPARG|CCL2|TGFB1|TNF|TYRO3|EZR|MERTK	-10.4759
GO:0006163 purine nucleotide metabolic process	1.10385e-12	-11.9571	6.2818	10.4477	28160	397	271	24	8.85609	1.72584	142|351|506|1969|2033|2194|3091|3099|3356|3458|3565|3643|3939|4843|4846|5027|5465|6622|6783|7040|7498|8654|9611|9759	PARP1|APP|ATP5F1B|EPHA2|EP300|FASN|HIF1A|HK2|HTR2A|IFNG|IL4|INSR|LDHA|NOS2|NOS3|P2RX7|PPARA|SNCA|SULT1E1|TGFB1|XDH|PDE5A|NCOR1|HDAC4	-10.4385
GO:1904385 cellular response to angiotensin	1.10692e-12	-11.9559	37.4081	17.9524	28160	25	271	9	3.32103	1.08847	185|760|857|4780|4790|5580|5970|6093|9475	AGTR1|CA2|CAV1|NFE2L2|NFKB1|PRKCD|RELA|ROCK1|ROCK2	-10.4383
GO:0045444 fat cell differentiation	1.19551e-12	-11.9224	8.58399	11.3842	28160	230	271	19	7.01107	1.55104	153|154|207|240|595|1432|1869|2033|2475|3356|3569|5467|5468|5743|6517|6783|7040|7124|10013	ADRB1|ADRB2|AKT1|ALOX5|CCND1|MAPK14|E2F1|EP300|MTOR|HTR2A|IL6|PPARD|PPARG|PTGS2|SLC2A4|SULT1E1|TGFB1|TNF|HDAC6	-10.4057
GO:0034349 glial cell apoptotic process	1.49635e-12	-11.825	48.8995	19.4736	28160	17	271	8	2.95203	1.02818	836|842|1020|5578|5580|5925|6347|7157	CASP3|CASP9|CDK5|PRKCA|PRKCD|RB1|CCL2|TP53	-10.3091
GO:0050728 negative regulation of inflammatory response	1.51693e-12	-11.819	10.0369	11.8549	28160	176	271	17	6.27306	1.47295	134|135|240|1432|1991|2950|3558|3565|3586|4790|5465|5467|5468|5580|5925|6647|7301	ADORA1|ADORA2A|ALOX5|MAPK14|ELANE|GSTP1|IL2|IL4|IL10|NFKB1|PPARA|PPARD|PPARG|PRKCD|RB1|SOD1|TYRO3	-10.3041
GO:0030193 regulation of blood coagulation	1.53476e-12	-11.814	18.893	14.3458	28160	66	271	12	4.42804	1.24964	239|857|2147|2152|2155|4780|4846|5054|5327|5328|5580|7056	ALOX12|CAV1|F2|F3|F7|NFE2L2|NOS3|SERPINE1|PLAT|PLAU|PRKCD|THBD	-10.2999
GO:0044089 positive regulation of cellular component biogenesis	1.58931e-12	-11.7988	5.37473	9.94512	28160	522	271	27	9.9631	1.81938	25|581|857|1786|1969|2099|2475|2932|3320|3383|3458|3791|4233|4312|4314|5027|5290|5578|6093|6622|7040|7124|7157|7422|9475|9759|50507	ABL1|BAX|CAV1|DNMT1|EPHA2|ESR1|MTOR|GSK3B|HSP90AA1|ICAM1|IFNG|KDR|MET|MMP1|MMP3|P2RX7|PIK3CA|PRKCA|ROCK1|SNCA|TGFB1|TNF|TP53|VEGFA|ROCK2|HDAC4|NOX4	-10.2857
GO:0032885 regulation of polysaccharide biosynthetic process	1.59909e-12	-11.7961	28.0842	16.2503	28160	37	271	10	3.69004	1.14516	207|1950|2475|2931|2932|3037|3481|3643|4790|7040	AKT1|EGF|MTOR|GSK3A|GSK3B|HAS2|IGF2|INSR|NFKB1|TGFB1	-10.2839
GO:0008643 carbohydrate transport	1.66872e-12	-11.7776	11.0105	12.1583	28160	151	271	16	5.90406	1.43178	207|673|1432|2931|3099|3553|3643|4780|5319|5467|5579|6517|6524|7015|7124|7430	AKT1|BRAF|MAPK14|GSK3A|HK2|IL1B|INSR|NFE2L2|PLA2G1B|PPARD|PRKCB|SLC2A4|SLC5A2|TERT|TNF|EZR	-10.2663
GO:0010564 regulation of cell cycle process	1.68302e-12	-11.7739	4.7812	9.62944	28160	652	271	30	11.0701	1.90597	207|351|595|596|598|891|983|1017|1019|1026|1432|1543|1869|1950|1956|3481|3552|3553|3643|4193|5159|5925|6347|6790|6868|7015|7157|7465|9475|23476	AKT1|APP|CCND1|BCL2|BCL2L1|CCNB1|CDK1|CDK2|CDK4|CDKN1A|MAPK14|CYP1A1|E2F1|EGF|EGFR|IGF2|IL1A|IL1B|INSR|MDM2|PDGFRB|RB1|CCL2|AURKA|ADAM17|TERT|TP53|WEE1|ROCK2|BRD4	-10.2635
GO:1901990 regulation of mitotic cell cycle phase transition	1.76219e-12	-11.7539	7.29813	10.7926	28160	299	271	21	7.74908	1.62415	207|351|595|596|891|983|1017|1019|1026|1543|1869|1956|4193|5925|6347|6790|6868|7015|7157|7465|23476	AKT1|APP|CCND1|BCL2|CCNB1|CDK1|CDK2|CDK4|CDKN1A|CYP1A1|E2F1|EGFR|MDM2|RB1|CCL2|AURKA|ADAM17|TERT|TP53|WEE1|BRD4	-10.2444
GO:0035265 organ growth	1.82378e-12	-11.739	9.92413	11.7737	28160	178	271	17	6.27306	1.47295	207|367|596|891|983|1432|1901|2099|2475|2697|2931|3481|5159|5465|5594|6532|6647	AKT1|AR|BCL2|CCNB1|CDK1|MAPK14|S1PR1|ESR1|MTOR|GJA1|GSK3A|IGF2|PDGFRB|PPARA|MAPK1|SLC6A4|SOD1	-10.2304
GO:0050708 regulation of protein secretion	1.9869e-12	-11.7018	7.75459	10.9522	28160	268	271	20	7.38007	1.58817	43|135|240|1080|1803|1956|2697|3091|3458|3552|3553|3569|3717|4843|5319|5467|5530|7040|7124|7430	ACHE|ADORA2A|ALOX5|CFTR|DPP4|EGFR|GJA1|HIF1A|IFNG|IL1A|IL1B|IL6|JAK2|NOS2|PLA2G1B|PPARD|PPP3CA|TGFB1|TNF|EZR	-10.1941
GO:0099565 chemical synaptic transmission, postsynaptic	2.00471e-12	-11.6979	13.7242	12.9378	28160	106	271	14	5.16605	1.34455	134|135|154|207|351|1020|2902|2931|2932|5027|5530|5590|6622|7442	ADORA1|ADORA2A|ADRB2|AKT1|APP|CDK5|GRIN1|GSK3A|GSK3B|P2RX7|PPP3CA|PRKCZ|SNCA|TRPV1	-10.1911
GO:0060322 head development	2.06529e-12	-11.685	4.30789	9.33242	28160	796	271	33	12.1771	1.98651	25|238|351|558|581|596|836|1020|1215|1277|1281|1812|1869|1901|1950|2033|2475|2902|2932|3091|3283|3284|3309|3579|4313|5530|5594|5604|5894|6532|7157|7301|8648	ABL1|ALK|APP|AXL|BAX|BCL2|CASP3|CDK5|CMA1|COL1A1|COL3A1|DRD1|E2F1|S1PR1|EGF|EP300|MTOR|GRIN1|GSK3B|HIF1A|HSD3B1|HSD3B2|HSPA5|CXCR2|MMP2|PPP3CA|MAPK1|MAP2K1|RAF1|SLC6A4|TP53|TYRO3|NCOA1	-10.179
GO:0060969 negative regulation of gene silencing	2.15192e-12	-11.6672	27.3451	16.0194	28160	38	271	10	3.69004	1.14516	2099|3569|5468|5530|7015|7040|7124|7157|9611|9612	ESR1|IL6|PPARG|PPP3CA|TERT|TGFB1|TNF|TP53|NCOR1|NCOR2	-10.1621
GO:0010517 regulation of phospholipase activity	2.23188e-12	-11.6513	18.3373	14.1098	28160	68	271	12	4.42804	1.24964	25|185|1956|2099|3356|5159|5170|5319|5590|5724|6401|6622	ABL1|AGTR1|EGFR|ESR1|HTR2A|PDGFRB|PDPK1|PLA2G1B|PRKCZ|PTAFR|SELE|SNCA	-10.148
GO:1900046 regulation of hemostasis	2.23188e-12	-11.6513	18.3373	14.1098	28160	68	271	12	4.42804	1.24964	239|857|2147|2152|2155|4780|4846|5054|5327|5328|5580|7056	ALOX12|CAV1|F2|F3|F7|NFE2L2|NOS3|SERPINE1|PLAT|PLAU|PRKCD|THBD	-10.148
GO:0042886 amide transport	2.42099e-12	-11.616	7.17809	10.676	28160	304	271	21	7.74908	1.62415	134|240|760|1080|1803|1956|2697|3091|3458|3553|3569|3717|4547|4843|5243|5467|5530|5894|7124|7442|9429	ADORA1|ALOX5|CA2|CFTR|DPP4|EGFR|GJA1|HIF1A|IFNG|IL1B|IL6|JAK2|MTTP|NOS2|ABCB1|PPARD|PPP3CA|RAF1|TNF|TRPV1|ABCG2	-10.1136
GO:0034103 regulation of tissue remodeling	2.47181e-12	-11.607	15.527	13.3773	28160	87	271	13	4.79705	1.29816	760|1901|1956|3558|3569|5027|5530|5578|6093|6696|7040|7157|9475	CA2|S1PR1|EGFR|IL2|IL6|P2RX7|PPP3CA|PRKCA|ROCK1|SPP1|TGFB1|TP53|ROCK2	-10.1063
GO:1900182 positive regulation of protein localization to nucleus	2.47181e-12	-11.607	15.527	13.3773	28160	87	271	13	4.79705	1.29816	142|207|983|1432|2147|3458|3717|5580|5594|5743|7015|7040|9451	PARP1|AKT1|CDK1|MAPK14|F2|IFNG|JAK2|PRKCD|MAPK1|PTGS2|TERT|TGFB1|EIF2AK3	-10.1063
GO:0060401 cytosolic calcium ion transport	2.61779e-12	-11.5821	9.70601	11.6151	28160	182	271	17	6.27306	1.47295	25|207|356|581|596|857|1812|2147|2902|3356|3627|5027|5170|5319|6373|6622|7442	ABL1|AKT1|FASLG|BAX|BCL2|CAV1|DRD1|F2|GRIN1|HTR2A|CXCL10|P2RX7|PDPK1|PLA2G1B|CXCL11|SNCA|TRPV1	-10.0822
GO:0042698 ovulation cycle	2.67883e-12	-11.5721	18.0716	13.9956	28160	69	271	12	4.42804	1.24964	558|836|1956|2099|3037|3309|4316|5111|5241|7301|8648|9612	AXL|CASP3|EGFR|ESR1|HAS2|HSPA5|MMP7|PCNA|PGR|TYRO3|NCOA1|NCOR2	-10.0731
GO:0045637 regulation of myeloid cell differentiation	2.76052e-12	-11.559	8.86448	11.3033	28160	211	271	18	6.64207	1.51266	760|841|1432|2101|2353|2475|3091|3276|3458|3565|3725|4609|4792|5578|5925|6772|7040|7124	CA2|CASP8|MAPK14|ESRRA|FOS|MTOR|HIF1A|PRMT1|IFNG|IL4|JUN|MYC|NFKBIA|PRKCA|RB1|STAT1|TGFB1|TNF	-10.0609
GO:0016572 histone phosphorylation	2.8696e-12	-11.5422	26.644	15.7972	28160	39	271	10	3.69004	1.14516	891|983|1017|1020|3553|3717|5578|5579|5580|6790	CCNB1|CDK1|CDK2|CDK5|IL1B|JAK2|PRKCA|PRKCB|PRKCD|AURKA	-10.045
GO:0072521 purine-containing compound metabolic process	2.9798e-12	-11.5258	5.99489	10.1173	28160	416	271	24	8.85609	1.72584	142|351|506|1969|2033|2194|3091|3099|3356|3458|3565|3643|3939|4843|4846|5027|5465|6622|6783|7040|7498|8654|9611|9759	PARP1|APP|ATP5F1B|EPHA2|EP300|FASN|HIF1A|HK2|HTR2A|IFNG|IL4|INSR|LDHA|NOS2|NOS3|P2RX7|PPARA|SNCA|SULT1E1|TGFB1|XDH|PDE5A|NCOR1|HDAC4	-10.0295
GO:0051346 negative regulation of hydrolase activity	3.07731e-12	-11.5118	6.30597	10.2515	28160	379	271	23	8.48708	1.69292	25|135|207|331|351|1800|2932|4193|4318|5054|5590|5743|5894|6093|6590|6622|7124|7137|7139|7422|9475|9734|54583	ABL1|ADORA2A|AKT1|XIAP|APP|DPEP1|GSK3B|MDM2|MMP9|SERPINE1|PRKCZ|PTGS2|RAF1|ROCK1|SLPI|SNCA|TNF|TNNI3|TNNT2|VEGFA|ROCK2|HDAC9|EGLN1	-10.0163
GO:0051651 maintenance of location in cell	3.23913e-12	-11.4896	8.78125	11.2369	28160	213	271	18	6.64207	1.51266	25|207|356|581|857|1020|1812|2147|2697|3099|3309|3356|3627|5170|6373|6622|7184|7442	ABL1|AKT1|FASLG|BAX|CAV1|CDK5|DRD1|F2|GJA1|HK2|HSPA5|HTR2A|CXCL10|PDPK1|CXCL11|SNCA|HSP90B1|TRPV1	-9.99494
GO:1905954 positive regulation of lipid localization	3.36677e-12	-11.4728	13.2251	12.6636	28160	110	271	14	5.16605	1.34455	338|356|857|1066|1071|1588|3553|4790|4792|5444|5468|5580|6256|6696	APOB|FASLG|CAV1|CES1|CETP|CYP19A1|IL1B|NFKB1|NFKBIA|PON1|PPARG|PRKCD|RXRA|SPP1	-9.97902
GO:0007548 sex differentiation	3.64867e-12	-11.4379	7.50263	10.721	28160	277	271	20	7.38007	1.58817	367|558|581|595|596|598|836|1588|2099|3309|3383|3417|5159|5241|5972|6647|7301|7422|8648|10461	AR|AXL|BAX|CCND1|BCL2|BCL2L1|CASP3|CYP19A1|ESR1|HSPA5|ICAM1|IDH1|PDGFRB|PGR|REN|SOD1|TYRO3|VEGFA|NCOA1|MERTK	-9.94496
GO:0001938 positive regulation of endothelial cell proliferation	3.81989e-12	-11.4179	13.1059	12.5973	28160	111	271	14	5.16605	1.34455	185|207|1950|2152|2475|3091|3162|3481|3586|3791|5170|5578|6868|7422	AGTR1|AKT1|EGF|F3|MTOR|HIF1A|HMOX1|IGF2|IL10|KDR|PDPK1|PRKCA|ADAM17|VEGFA	-9.92618
GO:0050818 regulation of coagulation	3.82491e-12	-11.4174	17.5625	13.7741	28160	71	271	12	4.42804	1.24964	239|857|2147|2152|2155|4780|4846|5054|5327|5328|5580|7056	ALOX12|CAV1|F2|F3|F7|NFE2L2|NOS3|SERPINE1|PLAT|PLAU|PRKCD|THBD	-9.92618
GO:0019932 second-messenger-mediated signaling	3.97406e-12	-11.4008	6.99404	10.4949	28160	312	271	21	7.74908	1.62415	185|196|1956|2475|2902|2932|3576|3579|3791|4843|4846|5027|5170|5530|6401|7124|7137|7412|7422|9451|9759	AGTR1|AHR|EGFR|MTOR|GRIN1|GSK3B|CXCL8|CXCR2|KDR|NOS2|NOS3|P2RX7|PDPK1|PPP3CA|SELE|TNF|TNNI3|VCAM1|VEGFA|EIF2AK3|HDAC4	-9.91042
GO:0060402 calcium ion transport into cytosol	4.09262e-12	-11.388	10.3911	11.7429	28160	160	271	16	5.90406	1.43178	25|356|581|596|857|1812|2147|2902|3356|3627|5027|5170|5319|6373|6622|7442	ABL1|FASLG|BAX|BCL2|CAV1|DRD1|F2|GRIN1|HTR2A|CXCL10|P2RX7|PDPK1|PLA2G1B|CXCL11|SNCA|TRPV1	-9.89851
GO:0060191 regulation of lipase activity	5.16807e-12	-11.2867	14.6831	12.9584	28160	92	271	13	4.79705	1.29816	25|185|1956|2099|3356|5159|5170|5319|5590|5724|6401|6622|9734	ABL1|AGTR1|EGFR|ESR1|HTR2A|PDGFRB|PDPK1|PLA2G1B|PRKCZ|PTAFR|SELE|SNCA|HDAC9	-9.79803
GO:0060078 regulation of postsynaptic membrane potential	5.19598e-12	-11.2843	11.3772	12.0021	28160	137	271	15	5.53506	1.38903	134|135|153|154|207|351|1020|2902|2931|2932|5027|5530|5590|6622|7442	ADORA1|ADORA2A|ADRB1|ADRB2|AKT1|APP|CDK5|GRIN1|GSK3A|GSK3B|P2RX7|PPP3CA|PRKCZ|SNCA|TRPV1	-9.79654
GO:0035924 cellular response to vascular endothelial growth factor stimulus	5.40002e-12	-11.2676	17.0813	13.5615	28160	73	271	12	4.42804	1.24964	207|1432|2081|2322|3315|3791|5159|5290|5970|7412|7422|7498	AKT1|MAPK14|ERN1|FLT3|HSPB1|KDR|PDGFRB|PIK3CA|RELA|VCAM1|VEGFA|XDH	-9.78066
GO:0040013 negative regulation of locomotion	5.51683e-12	-11.2583	6.12811	10.0526	28160	390	271	23	8.48708	1.69292	134|135|207|596|1281|1545|1800|1803|1991|2697|2950|3162|3486|3488|3565|4282|4780|5054|5467|5468|6347|7040|7124	ADORA1|ADORA2A|AKT1|BCL2|COL3A1|CYP1B1|DPEP1|DPP4|ELANE|GJA1|GSTP1|HMOX1|IGFBP3|IGFBP5|IL4|MIF|NFE2L2|SERPINE1|PPARD|PPARG|CCL2|TGFB1|TNF	-9.77221
GO:0007005 mitochondrion organization	5.561e-12	-11.2548	5.30785	9.6681	28160	509	271	26	9.5941	1.78902	142|207|581|596|598|1020|1890|2033|2931|2932|3091|3099|3320|3725|3791|4318|4541|4846|5468|5599|6622|6790|7015|7157|10013|10531	PARP1|AKT1|BAX|BCL2|BCL2L1|CDK5|TYMP|EP300|GSK3A|GSK3B|HIF1A|HK2|HSP90AA1|JUN|KDR|MMP9|ND6|NOS3|PPARG|MAPK8|SNCA|AURKA|TERT|TP53|HDAC6|PITRM1	-9.76959
GO:0044262 cellular carbohydrate metabolic process	5.76222e-12	-11.2394	7.31771	10.5482	28160	284	271	20	7.38007	1.58817	207|673|2033|2475|2931|2932|3037|3099|3417|3481|3487|3643|5465|5724|6622|7157|8972|9611|9759|10499	AKT1|BRAF|EP300|MTOR|GSK3A|GSK3B|HAS2|HK2|IDH1|IGF2|IGFBP4|INSR|PPARA|PTAFR|SNCA|TP53|MGAM|NCOR1|HDAC4|NCOA2	-9.755
GO:0045471 response to ethanol	5.77994e-12	-11.2381	11.2947	11.9504	28160	138	271	15	5.53506	1.38903	595|761|841|983|1728|2902|2950|3383|3558|5465|6517|6647|6916|7298|7412	CCND1|CA3|CASP8|CDK1|NQO1|GRIN1|GSTP1|ICAM1|IL2|PPARA|SLC2A4|SOD1|TBXAS1|TYMS|VCAM1	-9.75451
GO:1901992 positive regulation of mitotic cell cycle phase transition	5.95679e-12	-11.225	14.5253	12.8785	28160	93	271	13	4.79705	1.29816	207|351|595|891|983|1019|1543|1956|4193|5925|6868|7015|23476	AKT1|APP|CCND1|CCNB1|CDK1|CDK4|CYP1A1|EGFR|MDM2|RB1|ADAM17|TERT|BRD4	-9.74226
GO:0003015 heart process	6.01514e-12	-11.2208	7.83459	10.743	28160	252	271	19	7.01107	1.55104	134|153|857|1129|1636|2475|2697|2931|3558|3717|4193|5290|5294|6647|7137|7139|7442|9759|50507	ADORA1|ADRB1|CAV1|CHRM2|ACE|MTOR|GJA1|GSK3A|IL2|JAK2|MDM2|PIK3CA|PIK3CG|SOD1|TNNI3|TNNT2|TRPV1|HDAC4|NOX4	-9.7397
GO:0046883 regulation of hormone secretion	6.01514e-12	-11.2208	7.83459	10.743	28160	252	271	19	7.01107	1.55104	134|185|240|1080|1588|1803|1956|2697|3091|3458|3553|3569|3717|4843|5467|5530|5972|6696|7124	ADORA1|AGTR1|ALOX5|CFTR|CYP19A1|DPP4|EGFR|GJA1|HIF1A|IFNG|IL1B|IL6|JAK2|NOS2|PPARD|PPP3CA|REN|SPP1|TNF	-9.7397
GO:0043254 regulation of protein-containing complex assembly	6.59772e-12	-11.1806	5.77286	9.85457	28160	432	271	24	8.85609	1.72584	25|142|581|2033|2099|2475|2932|3309|3320|3383|3458|4233|4312|4314|5580|5590|5894|5925|6622|7040|7124|7157|7422|10013	ABL1|PARP1|BAX|EP300|ESR1|MTOR|GSK3B|HSPA5|HSP90AA1|ICAM1|IFNG|MET|MMP1|MMP3|PRKCD|PRKCZ|RAF1|RB1|SNCA|TGFB1|TNF|TP53|VEGFA|HDAC6	-9.70038
GO:0043200 response to amino acid	7.04779e-12	-11.1519	12.541	12.2781	28160	116	271	14	5.16605	1.34455	598|836|1277|1728|1786|2155|2475|2902|2950|3383|4313|5111|5970|7124	BCL2L1|CASP3|COL1A1|NQO1|DNMT1|F7|MTOR|GRIN1|GSTP1|ICAM1|MMP2|PCNA|RELA|TNF	-9.67256
GO:0009306 protein secretion	7.67578e-12	-11.1149	6.36783	10.09	28160	359	271	22	8.11808	1.65904	43|135|240|1080|1803|1956|2697|3091|3458|3552|3553|3569|3717|4547|4843|5319|5467|5530|5894|7040|7124|7430	ACHE|ADORA2A|ALOX5|CFTR|DPP4|EGFR|GJA1|HIF1A|IFNG|IL1A|IL1B|IL6|JAK2|MTTP|NOS2|PLA2G1B|PPARD|PPP3CA|RAF1|TGFB1|TNF|EZR	-9.63632
GO:0034767 positive regulation of ion transmembrane transport	7.90837e-12	-11.1019	9.95559	11.4421	28160	167	271	16	5.90406	1.43178	25|154|581|1020|1080|1812|2147|3458|3627|5027|5170|5243|5724|6347|6373|6622	ABL1|ADRB2|BAX|CDK5|CFTR|DRD1|F2|IFNG|CXCL10|P2RX7|PDPK1|ABCB1|PTAFR|CCL2|CXCL11|SNCA	-9.6255
GO:0003158 endothelium development	7.9146e-12	-11.1016	11.0544	11.7982	28160	141	271	15	5.53506	1.38903	239|1901|2194|2697|3383|3553|3627|3791|4233|6093|7124|7422|7430|7498|9475	ALOX12|S1PR1|FASN|GJA1|ICAM1|IL1B|CXCL10|KDR|MET|ROCK1|TNF|VEGFA|EZR|XDH|ROCK2	-9.6255
GO:0016241 regulation of macroautophagy	7.9146e-12	-11.1016	11.0544	11.7982	28160	141	271	15	5.53506	1.38903	154|207|836|1020|2081|2475|3091|3162|3565|3791|5290|5599|7157|10013|29110	ADRB2|AKT1|CASP3|CDK5|ERN1|MTOR|HIF1A|HMOX1|IL4|KDR|PIK3CA|MAPK8|TP53|HDAC6|TBK1	-9.6255
GO:0035592 establishment of protein localization to extracellular region	8.10582e-12	-11.0912	6.35014	10.071	28160	360	271	22	8.11808	1.65904	43|135|240|1080|1803|1956|2697|3091|3458|3552|3553|3569|3717|4547|4843|5319|5467|5530|5894|7040|7124|7430	ACHE|ADORA2A|ALOX5|CFTR|DPP4|EGFR|GJA1|HIF1A|IFNG|IL1A|IL1B|IL6|JAK2|MTTP|NOS2|PLA2G1B|PPARD|PPP3CA|RAF1|TGFB1|TNF|EZR	-9.61595
GO:0045981 positive regulation of nucleotide metabolic process	8.36661e-12	-11.0775	24.1655	14.9854	28160	43	271	10	3.69004	1.14516	351|3091|3356|3458|3565|3643|4843|4846|5027|5465	APP|HIF1A|HTR2A|IFNG|IL4|INSR|NOS2|NOS3|P2RX7|PPARA	-9.60385
GO:1900544 positive regulation of purine nucleotide metabolic process	8.36661e-12	-11.0775	24.1655	14.9854	28160	43	271	10	3.69004	1.14516	351|3091|3356|3458|3565|3643|4843|4846|5027|5465	APP|HIF1A|HTR2A|IFNG|IL4|INSR|NOS2|NOS3|P2RX7|PPARA	-9.60385
GO:0071674 mononuclear cell migration	8.66182e-12	-11.0624	9.01273	11.0965	28160	196	271	17	6.27306	1.47295	207|240|351|1901|3383|3565|3569|3579|3627|5054|5294|5594|5979|6347|6373|6868|7124	AKT1|ALOX5|APP|S1PR1|ICAM1|IL4|IL6|CXCR2|CXCL10|SERPINE1|PIK3CG|MAPK1|RET|CCL2|CXCL11|ADAM17|TNF	-9.58961
GO:2000045 regulation of G1/S transition of mitotic cell cycle	8.77396e-12	-11.0568	10.9766	11.7485	28160	142	271	15	5.53506	1.38903	207|595|596|1017|1026|1543|1869|1956|4193|5925|6347|6868|7015|7157|7465	AKT1|CCND1|BCL2|CDK2|CDKN1A|CYP1A1|E2F1|EGFR|MDM2|RB1|CCL2|ADAM17|TERT|TP53|WEE1	-9.58484
GO:0050670 regulation of lymphocyte proliferation	8.79311e-12	-11.0559	8.27613	10.8259	28160	226	271	18	6.64207	1.51266	196|596|836|959|1026|2064|3481|3485|3552|3553|3558|3565|3569|3586|3718|4282|7412|54106	AHR|BCL2|CASP3|CD40LG|CDKN1A|ERBB2|IGF2|IGFBP2|IL1A|IL1B|IL2|IL4|IL6|IL10|JAK3|MIF|VCAM1|TLR9	-9.58471
GO:0031589 cell-substrate adhesion	1.00627e-11	-10.9973	6.28036	9.9954	28160	364	271	22	8.11808	1.65904	25|558|596|1020|1277|1281|2932|3037|3717|3791|4321|5054|5170|5328|5467|5590|6093|7301|7412|7422|9475|10461	ABL1|AXL|BCL2|CDK5|COL1A1|COL3A1|GSK3B|HAS2|JAK2|KDR|MMP12|SERPINE1|PDPK1|PLAU|PPARD|PRKCZ|ROCK1|TYRO3|VCAM1|VEGFA|ROCK2|MERTK	-9.52695
GO:0032944 regulation of mononuclear cell proliferation	1.01929e-11	-10.9917	8.20353	10.7656	28160	228	271	18	6.64207	1.51266	196|596|836|959|1026|2064|3481|3485|3552|3553|3558|3565|3569|3586|3718|4282|7412|54106	AHR|BCL2|CASP3|CD40LG|CDKN1A|ERBB2|IGF2|IGFBP2|IL1A|IL1B|IL2|IL4|IL6|IL10|JAK3|MIF|VCAM1|TLR9	-9.52218
GO:0032642 regulation of chemokine production	1.03375e-11	-10.9856	13.9263	12.571	28160	97	271	13	4.79705	1.29816	351|1969|1991|2950|3091|3162|3458|3553|3569|3586|6868|7124|54106	APP|EPHA2|ELANE|GSTP1|HIF1A|HMOX1|IFNG|IL1B|IL6|IL10|ADAM17|TNF|TLR9	-9.51688
GO:0071559 response to transforming growth factor beta	1.03969e-11	-10.9831	7.59353	10.5288	28160	260	271	19	7.01107	1.55104	142|857|1277|1281|2033|2353|2908|3309|3565|3725|5170|5465|5468|6093|6868|7040|7157|9475|50507	PARP1|CAV1|COL1A1|COL3A1|EP300|FOS|NR3C1|HSPA5|IL4|JUN|PDPK1|PPARA|PPARG|ROCK1|ADAM17|TGFB1|TP53|ROCK2|NOX4	-9.5152
GO:0010827 regulation of glucose transmembrane transport	1.0432e-11	-10.9816	16.194	13.1605	28160	77	271	12	4.42804	1.24964	207|673|1432|2931|3099|3553|3643|4780|5319|5579|7015|7124	AKT1|BRAF|MAPK14|GSK3A|HK2|IL1B|INSR|NFE2L2|PLA2G1B|PRKCB|TERT|TNF	-9.51455
GO:0002443 leukocyte mediated immunity	1.06511e-11	-10.9726	5.64225	9.69696	28160	442	271	24	8.85609	1.72584	196|959|1636|1991|2147|2208|3162|3383|3553|3558|3565|3569|3586|3718|4843|5170|5294|5319|5580|5590|5724|6868|7040|7124	AHR|CD40LG|ACE|ELANE|F2|FCER2|HMOX1|ICAM1|IL1B|IL2|IL4|IL6|IL10|JAK3|NOS2|PDPK1|PIK3CG|PLA2G1B|PRKCD|PRKCZ|PTAFR|ADAM17|TGFB1|TNF	-9.50633
GO:0032881 regulation of polysaccharide metabolic process	1.07362e-11	-10.9691	23.6162	14.7995	28160	44	271	10	3.69004	1.14516	207|1950|2475|2931|2932|3037|3481|3643|4790|7040	AKT1|EGF|MTOR|GSK3A|GSK3B|HAS2|IGF2|INSR|NFKB1|TGFB1	-9.50448
GO:0042554 superoxide anion generation	1.07362e-11	-10.9691	23.6162	14.7995	28160	44	271	10	3.69004	1.14516	207|239|1956|2950|5580|6647|7040|50506|50507|653361	AKT1|ALOX12|EGFR|GSTP1|PRKCD|SOD1|TGFB1|DUOX2|NOX4|NCF1	-9.50448
GO:0071695 anatomical structure maturation	1.0968e-11	-10.9599	8.16771	10.7357	28160	229	271	18	6.64207	1.51266	351|558|596|891|1026|1080|1901|2475|3091|4313|5241|5468|5925|5972|5979|6790|7298|7422	APP|AXL|BCL2|CCNB1|CDKN1A|CFTR|S1PR1|MTOR|HIF1A|MMP2|PGR|PPARG|RB1|REN|RET|AURKA|TYMS|VEGFA	-9.49601
GO:0048469 cell maturation	1.13621e-11	-10.9445	9.72271	11.278	28160	171	271	16	5.90406	1.43178	351|558|596|891|1026|1080|2475|3091|5241|5468|5925|5972|5979|6790|7298|7422	APP|AXL|BCL2|CCNB1|CDKN1A|CFTR|MTOR|HIF1A|PGR|PPARG|RB1|REN|RET|AURKA|TYMS|VEGFA	-9.48148
GO:0071692 protein localization to extracellular region	1.18127e-11	-10.9277	6.22902	9.93946	28160	367	271	22	8.11808	1.65904	43|135|240|1080|1803|1956|2697|3091|3458|3552|3553|3569|3717|4547|4843|5319|5467|5530|5894|7040|7124|7430	ACHE|ADORA2A|ALOX5|CFTR|DPP4|EGFR|GJA1|HIF1A|IFNG|IL1A|IL1B|IL6|JAK2|MTTP|NOS2|PLA2G1B|PPARD|PPP3CA|RAF1|TGFB1|TNF|EZR	-9.46602
GO:0032602 chemokine production	1.18172e-11	-10.9275	13.7842	12.4969	28160	98	271	13	4.79705	1.29816	351|1969|1991|2950|3091|3162|3458|3553|3569|3586|6868|7124|54106	APP|EPHA2|ELANE|GSTP1|HIF1A|HMOX1|IFNG|IL1B|IL6|IL10|ADAM17|TNF|TLR9	-9.46602
GO:0010952 positive regulation of peptidase activity	1.19747e-11	-10.9217	8.83247	10.9578	28160	200	271	17	6.27306	1.47295	239|351|356|581|841|842|857|2152|2902|3717|4609|5468|6622|7124|7498|9451|9475	ALOX12|APP|FASLG|BAX|CASP8|CASP9|CAV1|F3|GRIN1|JAK2|MYC|PPARG|SNCA|TNF|XDH|EIF2AK3|ROCK2	-9.46107
GO:0051767 nitric-oxide synthase biosynthetic process	1.21148e-11	-10.9167	39.5853	17.4363	28160	21	271	8	2.95203	1.02818	2208|2950|3458|3717|3791|6347|6772|54106	FCER2|GSTP1|IFNG|JAK2|KDR|CCL2|STAT1|TLR9	-9.45761
GO:0051769 regulation of nitric-oxide synthase biosynthetic process	1.21148e-11	-10.9167	39.5853	17.4363	28160	21	271	8	2.95203	1.02818	2208|2950|3458|3717|3791|6347|6772|54106	FCER2|GSTP1|IFNG|JAK2|KDR|CCL2|STAT1|TLR9	-9.45761
GO:0051604 protein maturation	1.22401e-11	-10.9122	7.02104	10.2653	28160	296	271	20	7.38007	1.58817	142|331|836|840|841|1215|1636|2033|2152|2155|3816|4193|4311|4325|5054|5327|5328|5972|6868|10531	PARP1|XIAP|CASP3|CASP7|CASP8|CMA1|ACE|EP300|F3|F7|KLK1|MDM2|MME|MMP16|SERPINE1|PLAT|PLAU|REN|ADAM17|PITRM1	-9.45393
GO:0042098 T cell proliferation	1.29695e-11	-10.8871	8.78853	10.9237	28160	201	271	17	6.27306	1.47295	25|581|836|959|2064|3481|3485|3552|3553|3558|3565|3569|3586|3718|5294|7157|7412	ABL1|BAX|CASP3|CD40LG|ERBB2|IGF2|IGFBP2|IL1A|IL1B|IL2|IL4|IL6|IL10|JAK3|PIK3CG|TP53|VCAM1	-9.42959
GO:0009150 purine ribonucleotide metabolic process	1.31339e-11	-10.8816	6.19526	9.90251	28160	369	271	22	8.11808	1.65904	142|351|506|1969|2033|2194|3091|3099|3356|3458|3565|3643|3939|5027|5465|6622|6783|7040|7498|8654|9611|9759	PARP1|APP|ATP5F1B|EPHA2|EP300|FASN|HIF1A|HK2|HTR2A|IFNG|IL4|INSR|LDHA|P2RX7|PPARA|SNCA|SULT1E1|TGFB1|XDH|PDE5A|NCOR1|HDAC4	-9.42536
GO:0010675 regulation of cellular carbohydrate metabolic process	1.3144e-11	-10.8813	10.6758	11.5546	28160	146	271	15	5.53506	1.38903	207|2033|2475|2931|2932|3481|3487|3643|5465|5724|6622|7157|9611|9759|10499	AKT1|EP300|MTOR|GSK3A|GSK3B|IGF2|IGFBP4|INSR|PPARA|PTAFR|SNCA|TP53|NCOR1|HDAC4|NCOA2	-9.42536
GO:0042100 B cell proliferation	1.34879e-11	-10.8701	13.6449	12.4239	28160	99	271	13	4.79705	1.29816	25|196|581|596|836|959|1026|3558|3565|3586|4282|5580|54106	ABL1|AHR|BAX|BCL2|CASP3|CD40LG|CDKN1A|IL2|IL4|IL10|MIF|PRKCD|TLR9	-9.41493
GO:0006110 regulation of glycolytic process	1.36875e-11	-10.8637	23.0914	14.6197	28160	45	271	10	3.69004	1.14516	351|2033|3091|3356|3458|3643|5027|5465|9611|9759	APP|EP300|HIF1A|HTR2A|IFNG|INSR|P2RX7|PPARA|NCOR1|HDAC4	-9.40934
GO:0046879 hormone secretion	1.38293e-11	-10.8592	6.97392	10.2197	28160	298	271	20	7.38007	1.58817	134|185|240|1080|1588|1803|1956|2697|3091|3458|3553|3569|3717|4843|5467|5530|5894|5972|6696|7124	ADORA1|AGTR1|ALOX5|CFTR|CYP19A1|DPP4|EGFR|GJA1|HIF1A|IFNG|IL1B|IL6|JAK2|NOS2|PPARD|PPP3CA|RAF1|REN|SPP1|TNF	-9.40565
GO:0019722 calcium-mediated signaling	1.40405e-11	-10.8526	8.74502	10.8899	28160	202	271	17	6.27306	1.47295	185|1956|2475|2902|2932|3576|3579|3791|5027|5170|5530|6401|7124|7137|7412|9451|9759	AGTR1|EGFR|MTOR|GRIN1|GSK3B|CXCL8|CXCR2|KDR|P2RX7|PDPK1|PPP3CA|SELE|TNF|TNNI3|VCAM1|EIF2AK3|HDAC4	-9.39985
GO:0038127 ERBB signaling pathway	1.41428e-11	-10.8495	11.9243	11.92	28160	122	271	14	5.16605	1.34455	25|134|207|356|673|1950|1956|4318|5170|5290|5594|6868|7040|653361	ABL1|ADORA1|AKT1|FASLG|BRAF|EGF|EGFR|MMP9|PDPK1|PIK3CA|MAPK1|ADAM17|TGFB1|NCF1	-9.39748
GO:0050994 regulation of lipid catabolic process	1.46222e-11	-10.835	18.7381	13.6711	28160	61	271	11	4.05904	1.19875	134|207|238|1019|2475|3417|3553|5294|5465|5580|7124	ADORA1|AKT1|ALK|CDK4|MTOR|IDH1|IL1B|PIK3CG|PPARA|PRKCD|TNF	-9.38378
GO:0048145 regulation of fibroblast proliferation	1.66707e-11	-10.778	15.5867	12.879	28160	80	271	12	4.42804	1.24964	581|891|1019|1026|1869|2099|2950|4282|4609|5159|5319|7157	BAX|CCNB1|CDK4|CDKN1A|E2F1|ESR1|GSTP1|MIF|MYC|PDGFRB|PLA2G1B|TP53	-9.32762
GO:0035094 response to nicotine	1.73424e-11	-10.7609	22.5894	14.4456	28160	46	271	10	3.69004	1.14516	596|836|3162|4541|4790|5465|5594|5970|7124|7412	BCL2|CASP3|HMOX1|ND6|NFKB1|PPARA|MAPK1|RELA|TNF|VCAM1	-9.31124
GO:0046425 regulation of receptor signaling pathway via JAK-STAT	1.74924e-11	-10.7572	13.3747	12.2811	28160	101	271	13	4.79705	1.29816	857|1020|1545|1950|2147|3458|3565|3569|3586|3717|3718|5979|7124	CAV1|CDK5|CYP1B1|EGF|F2|IFNG|IL4|IL6|IL10|JAK2|JAK3|RET|TNF	-9.30828
GO:0046824 positive regulation of nucleocytoplasmic transport	1.76258e-11	-10.7539	18.4359	13.5481	28160	62	271	11	4.05904	1.19875	983|1432|2932|3458|3553|3717|4193|5580|5594|5743|7040	CDK1|MAPK14|GSK3B|IFNG|IL1B|JAK2|MDM2|PRKCD|MAPK1|PTGS2|TGFB1	-9.30729
GO:0001894 tissue homeostasis	1.76264e-11	-10.7538	7.36686	10.3236	28160	268	271	19	7.01107	1.55104	154|581|596|760|1901|1956|2103|2697|3315|3569|4846|5027|5578|5743|5925|6647|6696|7422|54106	ADRB2|BAX|BCL2|CA2|S1PR1|EGFR|ESRRB|GJA1|HSPB1|IL6|NOS3|P2RX7|PRKCA|PTGS2|RB1|SOD1|SPP1|VEGFA|TLR9	-9.30729
GO:0051348 negative regulation of transferase activity	1.76264e-11	-10.7538	7.36686	10.3236	28160	268	271	19	7.01107	1.55104	25|135|207|836|857|1026|2931|2932|2950|3315|3458|3553|5170|5468|5580|5770|5925|6622|7157	ABL1|ADORA2A|AKT1|CASP3|CAV1|CDKN1A|GSK3A|GSK3B|GSTP1|HSPB1|IFNG|IL1B|PDPK1|PPARG|PRKCD|PTPN1|RB1|SNCA|TP53	-9.30729
GO:0006096 glycolytic process	1.94039e-11	-10.7121	15.3943	12.7885	28160	81	271	12	4.42804	1.24964	351|2033|3091|3099|3356|3458|3643|3939|5027|5465|9611|9759	APP|EP300|HIF1A|HK2|HTR2A|IFNG|INSR|LDHA|P2RX7|PPARA|NCOR1|HDAC4	-9.26787
GO:0048144 fibroblast proliferation	1.94039e-11	-10.7121	15.3943	12.7885	28160	81	271	12	4.42804	1.24964	581|891|1019|1026|1869|2099|2950|4282|4609|5159|5319|7157	BAX|CCNB1|CDK4|CDKN1A|E2F1|ESR1|GSTP1|MIF|MYC|PDGFRB|PLA2G1B|TP53	-9.26787
GO:0071260 cellular response to mechanical stimulus	1.94039e-11	-10.7121	15.3943	12.7885	28160	81	271	12	4.42804	1.24964	207|841|1277|1956|2697|3553|4316|4790|5599|5743|9020|9759	AKT1|CASP8|COL1A1|EGFR|GJA1|IL1B|MMP7|NFKB1|MAPK8|PTGS2|MAP3K14|HDAC4	-9.26787
GO:0070665 positive regulation of leukocyte proliferation	1.94469e-11	-10.7112	10.3911	11.368	28160	150	271	15	5.53506	1.38903	596|959|1026|3481|3485|3552|3553|3558|3565|3569|3718|4282|5594|7412|54106	BCL2|CD40LG|CDKN1A|IGF2|IGFBP2|IL1A|IL1B|IL2|IL4|IL6|JAK3|MIF|MAPK1|VCAM1|TLR9	-9.26767
GO:0010522 regulation of calcium ion transport into cytosol	1.9877e-11	-10.7016	13.2436	12.2112	28160	102	271	13	4.79705	1.29816	25|581|596|857|1812|2147|2902|3627|5027|5170|5319|6373|6622	ABL1|BAX|BCL2|CAV1|DRD1|F2|GRIN1|CXCL10|P2RX7|PDPK1|PLA2G1B|CXCL11|SNCA	-9.25894
GO:0006757 ATP generation from ADP	2.25375e-11	-10.6471	15.2066	12.6996	28160	82	271	12	4.42804	1.24964	351|2033|3091|3099|3356|3458|3643|3939|5027|5465|9611|9759	APP|EP300|HIF1A|HK2|HTR2A|IFNG|INSR|LDHA|P2RX7|PPARA|NCOR1|HDAC4	-9.2071
GO:0008625 extrinsic apoptotic signaling pathway via death domain receptors	2.25375e-11	-10.6471	15.2066	12.6996	28160	82	271	12	4.42804	1.24964	356|581|596|598|841|2932|3162|3383|4846|5054|5894|7124	FASLG|BAX|BCL2|BCL2L1|CASP8|GSK3B|HMOX1|ICAM1|NOS3|SERPINE1|RAF1|TNF	-9.2071
GO:0019233 sensory perception of pain	2.25547e-11	-10.6468	13.115	12.1423	28160	103	271	13	4.79705	1.29816	134|1020|1312|2475|3356|3586|4311|5027|5594|5724|5743|6347|7442	ADORA1|CDK5|COMT|MTOR|HTR2A|IL10|MME|P2RX7|MAPK1|PTAFR|PTGS2|CCL2|TRPV1	-9.2071
GO:0071466 cellular response to xenobiotic stimulus	2.25547e-11	-10.6468	13.115	12.1423	28160	103	271	13	4.79705	1.29816	196|1543|1544|1545|1576|1728|1869|2902|2944|2950|5111|5925|8856	AHR|CYP1A1|CYP1A2|CYP1B1|CYP3A4|NQO1|E2F1|GRIN1|GSTM1|GSTP1|PCNA|RB1|NR1I2	-9.2071
GO:0030336 negative regulation of cell migration	2.37459e-11	-10.6244	6.36192	9.84894	28160	343	271	21	7.74908	1.62415	134|207|596|1281|1545|1800|1803|2697|2950|3162|3486|3488|3565|4282|4780|5054|5467|5468|6347|7040|7124	ADORA1|AKT1|BCL2|COL3A1|CYP1B1|DPEP1|DPP4|GJA1|GSTP1|HMOX1|IGFBP3|IGFBP5|IL4|MIF|NFE2L2|SERPINE1|PPARD|PPARG|CCL2|TGFB1|TNF	-9.18551
GO:0045639 positive regulation of myeloid cell differentiation	2.55577e-11	-10.5925	12.9889	12.0743	28160	104	271	13	4.79705	1.29816	760|841|1432|2353|3091|3276|3458|3725|5578|5925|6772|7040|7124	CA2|CASP8|MAPK14|FOS|HIF1A|PRMT1|IFNG|JUN|PRKCA|RB1|STAT1|TGFB1|TNF	-9.15433
GO:0016125 sterol metabolic process	2.58863e-11	-10.5869	10.1874	11.2326	28160	153	271	15	5.53506	1.38903	338|351|1066|1071|1080|1544|1545|1576|1588|3565|5444|5467|6256|6646|6647	APOB|APP|CES1|CETP|CFTR|CYP1A2|CYP1B1|CYP3A4|CYP19A1|IL4|PON1|PPARD|RXRA|SOAT1|SOD1	-9.15029
GO:0051092 positive regulation of NF-kappaB transcription factor activity	2.58863e-11	-10.5869	10.1874	11.2326	28160	153	271	15	5.53506	1.38903	238|351|367|857|959|2033|3383|3553|3569|5319|5579|5590|5970|7124|54106	ALK|APP|AR|CAV1|CD40LG|EP300|ICAM1|IL1B|IL6|PLA2G1B|PRKCB|PRKCZ|RELA|TNF|TLR9	-9.15029
GO:0009914 hormone transport	2.66103e-11	-10.575	6.72566	9.97611	28160	309	271	20	7.38007	1.58817	134|185|240|1080|1588|1803|1956|2697|3091|3458|3553|3569|3717|4843|5467|5530|5894|5972|6696|7124	ADORA1|AGTR1|ALOX5|CFTR|CYP19A1|DPP4|EGFR|GJA1|HIF1A|IFNG|IL1B|IL6|JAK2|NOS2|PPARD|PPP3CA|RAF1|REN|SPP1|TNF	-9.13907
GO:0060047 heart contraction	2.75298e-11	-10.5602	7.72895	10.3631	28160	242	271	18	6.64207	1.51266	134|153|857|1129|1636|2475|2697|2931|3558|3717|4193|5290|5294|6647|7137|7139|7442|9759	ADORA1|ADRB1|CAV1|CHRM2|ACE|MTOR|GJA1|GSK3A|IL2|JAK2|MDM2|PIK3CA|PIK3CG|SOD1|TNNI3|TNNT2|TRPV1|HDAC4	-9.12506
GO:0016052 carbohydrate catabolic process	2.84353e-11	-10.5461	10.1212	11.1883	28160	154	271	15	5.53506	1.38903	351|2033|2931|3091|3099|3356|3458|3643|3939|5027|5465|7157|8972|9611|9759	APP|EP300|GSK3A|HIF1A|HK2|HTR2A|IFNG|INSR|LDHA|P2RX7|PPARA|TP53|MGAM|NCOR1|HDAC4	-9.11176
GO:0032370 positive regulation of lipid transport	3.02186e-11	-10.5197	14.8445	12.5264	28160	84	271	12	4.42804	1.24964	356|857|1066|1071|1588|3553|4792|5444|5468|5580|6256|6696	FASLG|CAV1|CES1|CETP|CYP19A1|IL1B|NFKBIA|PON1|PPARG|PRKCD|RXRA|SPP1	-9.08684
GO:0042310 vasoconstriction	3.02186e-11	-10.5197	14.8445	12.5264	28160	84	271	12	4.42804	1.24964	185|207|857|1636|1816|1956|2697|3356|3383|5743|6532|6916	AGTR1|AKT1|CAV1|ACE|DRD5|EGFR|GJA1|HTR2A|ICAM1|PTGS2|SLC6A4|TBXAS1	-9.08684
GO:0009259 ribonucleotide metabolic process	3.14831e-11	-10.5019	5.92241	9.59907	28160	386	271	22	8.11808	1.65904	142|351|506|1969|2033|2194|3091|3099|3356|3458|3565|3643|3939|5027|5465|6622|6783|7040|7498|8654|9611|9759	PARP1|APP|ATP5F1B|EPHA2|EP300|FASN|HIF1A|HK2|HTR2A|IFNG|IL4|INSR|LDHA|P2RX7|PPARA|SNCA|SULT1E1|TGFB1|XDH|PDE5A|NCOR1|HDAC4	-9.06979
GO:0031669 cellular response to nutrient levels	3.26501e-11	-10.4861	8.2934	10.5324	28160	213	271	17	6.27306	1.47295	596|1026|1277|1312|2475|3162|3309|3383|3725|4193|4780|5465|5594|5599|7157|8648|9451	BCL2|CDKN1A|COL1A1|COMT|MTOR|HMOX1|HSPA5|ICAM1|JUN|MDM2|NFE2L2|PPARA|MAPK1|MAPK8|TP53|NCOA1|EIF2AK3	-9.05472
GO:0045861 negative regulation of proteolysis	3.65129e-11	-10.4376	6.21692	9.6951	28160	351	271	21	7.74908	1.62415	135|207|331|351|1020|1800|2147|3586|4193|4318|5054|5327|5743|5894|6093|6590|6622|7124|7157|7422|10013	ADORA2A|AKT1|XIAP|APP|CDK5|DPEP1|F2|IL10|MDM2|MMP9|SERPINE1|PLAT|PTGS2|RAF1|ROCK1|SLPI|SNCA|TNF|TP53|VEGFA|HDAC6	-9.00691
GO:1901987 regulation of cell cycle phase transition	3.84145e-11	-10.4155	5.86167	9.5303	28160	390	271	22	8.11808	1.65904	207|351|595|596|891|983|1017|1019|1026|1432|1543|1869|1956|4193|5925|6347|6790|6868|7015|7157|7465|23476	AKT1|APP|CCND1|BCL2|CCNB1|CDK1|CDK2|CDK4|CDKN1A|MAPK14|CYP1A1|E2F1|EGFR|MDM2|RB1|CCL2|AURKA|ADAM17|TERT|TP53|WEE1|BRD4	-8.9856
GO:0042176 regulation of protein catabolic process	4.03583e-11	-10.3941	5.84668	9.51326	28160	391	271	22	8.11808	1.65904	207|857|1017|1950|1956|2697|2931|2932|3320|3458|3553|3586|4193|4780|4843|4953|5970|6093|6622|6790|7124|7430	AKT1|CAV1|CDK2|EGF|EGFR|GJA1|GSK3A|GSK3B|HSP90AA1|IFNG|IL1B|IL10|MDM2|NFE2L2|NOS2|ODC1|RELA|ROCK1|SNCA|AURKA|TNF|EZR	-8.9649
GO:0050870 positive regulation of T cell activation	4.0742e-11	-10.39	8.17822	10.4394	28160	216	271	17	6.27306	1.47295	207|857|959|1803|3458|3481|3485|3552|3553|3558|3565|3569|3718|5290|5590|6347|7412	AKT1|CAV1|CD40LG|DPP4|IFNG|IGF2|IGFBP2|IL1A|IL1B|IL2|IL4|IL6|JAK3|PIK3CA|PRKCZ|CCL2|VCAM1	-8.96154
GO:0035264 multicellular organism growth	4.15747e-11	-10.3812	11.0209	11.3756	28160	132	271	14	5.16605	1.34455	153|154|351|367|596|1019|2033|2475|3481|5290|6647|7157|7430|80351	ADRB1|ADRB2|APP|AR|BCL2|CDK4|EP300|MTOR|IGF2|PIK3CA|SOD1|TP53|EZR|TNKS2	-8.95349
GO:0043122 regulation of I-kappaB kinase/NF-kappaB signaling	4.41342e-11	-10.3552	7.51167	10.1738	28160	249	271	18	6.64207	1.51266	25|356|841|2099|2697|2950|3162|3315|3553|5170|5579|5970|6772|7124|9020|23476|29110|54106	ABL1|FASLG|CASP8|ESR1|GJA1|GSTP1|HMOX1|HSPB1|IL1B|PDPK1|PRKCB|RELA|STAT1|TNF|MAP3K14|BRD4|TBK1|TLR9	-8.92902
GO:0045926 negative regulation of growth	4.41342e-11	-10.3552	7.51167	10.1738	28160	249	271	18	6.64207	1.51266	153|154|596|1020|1026|2100|2697|2931|3091|3488|5465|5467|5925|6532|6595|6696|7040|7157	ADRB1|ADRB2|BCL2|CDK5|CDKN1A|ESR2|GJA1|GSK3A|HIF1A|IGFBP5|PPARA|PPARD|RB1|SLC6A4|SMARCA2|SPP1|TGFB1|TP53	-8.92902
GO:0015980 energy derivation by oxidation of organic compounds	4.45499e-11	-10.3512	6.53531	9.78548	28160	318	271	20	7.38007	1.58817	207|506|891|983|1544|2475|2931|2932|3091|3417|3458|3481|3565|3643|4541|4609|4843|5290|6622|7157	AKT1|ATP5F1B|CCNB1|CDK1|CYP1A2|MTOR|GSK3A|GSK3B|HIF1A|IDH1|IFNG|IGF2|IL4|INSR|ND6|MYC|NOS2|PIK3CA|SNCA|TP53	-8.92568
GO:0019915 lipid storage	4.6238e-11	-10.335	14.3326	12.2774	28160	87	271	12	4.42804	1.24964	338|857|1066|3553|3569|4790|4792|5465|5467|5468|6646|7124	APOB|CAV1|CES1|IL1B|IL6|NFKB1|NFKBIA|PPARA|PPARD|PPARG|SOAT1|TNF	-8.91026
GO:2000352 negative regulation of endothelial cell apoptotic process	4.65056e-11	-10.3325	25.9779	14.7824	28160	36	271	9	3.32103	1.08847	25|3383|3565|3586|3791|4780|5054|5170|7015	ABL1|ICAM1|IL4|IL10|KDR|NFE2L2|SERPINE1|PDPK1|TERT	-8.90849
GO:0007173 epidermal growth factor receptor signaling pathway	4.68078e-11	-10.3297	12.3931	11.7478	28160	109	271	13	4.79705	1.29816	25|134|207|356|673|1950|1956|4318|5170|5290|6868|7040|653361	ABL1|ADORA1|AKT1|FASLG|BRAF|EGF|EGFR|MMP9|PDPK1|PIK3CA|ADAM17|TGFB1|NCF1	-8.90641
GO:0090316 positive regulation of intracellular protein transport	4.9247e-11	-10.3076	9.7417	10.9308	28160	160	271	15	5.53506	1.38903	983|1020|1432|2064|2931|2932|3458|3553|3717|4193|5580|5594|5599|5743|7040	CDK1|CDK5|MAPK14|ERBB2|GSK3A|GSK3B|IFNG|IL1B|JAK2|MDM2|PRKCD|MAPK1|MAPK8|PTGS2|TGFB1	-8.88508
GO:0006939 smooth muscle contraction	5.26298e-11	-10.2788	12.2804	11.6851	28160	110	271	13	4.79705	1.29816	134|154|857|1129|3356|3778|5724|5743|6093|6647|7137|7442|9475	ADORA1|ADRB2|CAV1|CHRM2|HTR2A|KCNMA1|PTAFR|PTGS2|ROCK1|SOD1|TNNI3|TRPV1|ROCK2	-8.85783
GO:0009410 response to xenobiotic stimulus	5.26298e-11	-10.2788	12.2804	11.6851	28160	110	271	13	4.79705	1.29816	196|1543|1544|1545|1576|1728|1869|2902|2944|2950|5111|5925|8856	AHR|CYP1A1|CYP1A2|CYP1B1|CYP3A4|NQO1|E2F1|GRIN1|GSTM1|GSTP1|PCNA|RB1|NR1I2	-8.85783
GO:2000146 negative regulation of cell motility	5.27006e-11	-10.2782	6.09536	9.56435	28160	358	271	21	7.74908	1.62415	134|207|596|1281|1545|1800|1803|2697|2950|3162|3486|3488|3565|4282|4780|5054|5467|5468|6347|7040|7124	ADORA1|AKT1|BCL2|COL3A1|CYP1B1|DPEP1|DPP4|GJA1|GSTP1|HMOX1|IGFBP3|IGFBP5|IL4|MIF|NFE2L2|SERPINE1|PPARD|PPARG|CCL2|TGFB1|TNF	-8.85783
GO:0019693 ribose phosphate metabolic process	5.40982e-11	-10.2668	5.75832	9.41222	28160	397	271	22	8.11808	1.65904	142|351|506|1969|2033|2194|3091|3099|3356|3458|3565|3643|3939|5027|5465|6622|6783|7040|7498|8654|9611|9759	PARP1|APP|ATP5F1B|EPHA2|EP300|FASN|HIF1A|HK2|HTR2A|IFNG|IL4|INSR|LDHA|P2RX7|PPARA|SNCA|SULT1E1|TGFB1|XDH|PDE5A|NCOR1|HDAC4	-8.84718
GO:0002687 positive regulation of leukocyte migration	5.64242e-11	-10.2485	10.776	11.2236	28160	135	271	14	5.16605	1.34455	351|2155|3383|3565|3569|3576|3579|3627|5054|5594|5724|6868|7124|7422	APP|F7|ICAM1|IL4|IL6|CXCL8|CXCR2|CXCL10|SERPINE1|MAPK1|PTAFR|ADAM17|TNF|VEGFA	-8.82963
GO:0008406 gonad development	5.84668e-11	-10.2331	7.99319	10.2883	28160	221	271	17	6.27306	1.47295	367|581|595|596|598|836|1588|2099|3309|3383|3417|5159|5241|5972|6647|7422|8648	AR|BAX|CCND1|BCL2|BCL2L1|CASP3|CYP19A1|ESR1|HSPA5|ICAM1|IDH1|PDGFRB|PGR|REN|SOD1|VEGFA|NCOA1	-8.81491
GO:0034250 positive regulation of cellular amide metabolic process	5.88322e-11	-10.2304	9.62143	10.848	28160	162	271	15	5.53506	1.38903	836|1019|2064|2475|2931|3458|3569|4780|5580|5594|5724|5970|6198|7124|9475	CASP3|CDK4|ERBB2|MTOR|GSK3A|IFNG|IL6|NFE2L2|PRKCD|MAPK1|PTAFR|RELA|RPS6KB1|TNF|ROCK2	-8.81292
GO:0009408 response to heat	5.91046e-11	-10.2284	12.1698	11.6232	28160	111	271	13	4.79705	1.29816	207|1026|2033|2475|2932|3162|3320|3552|3627|4846|5743|6647|7442	AKT1|CDKN1A|EP300|MTOR|GSK3B|HMOX1|HSP90AA1|IL1A|CXCL10|NOS3|PTGS2|SOD1|TRPV1	-8.81164
GO:1900407 regulation of cellular response to oxidative stress	6.08373e-11	-10.2158	14.0105	12.1182	28160	89	271	12	4.42804	1.24964	142|207|240|3091|3315|3586|4170|4233|4314|4780|6647|10013	PARP1|AKT1|ALOX5|HIF1A|HSPB1|IL10|MCL1|MET|MMP3|NFE2L2|SOD1|HDAC6	-8.79981
GO:0051052 regulation of DNA metabolic process	6.15144e-11	-10.211	6.04471	9.50938	28160	361	271	21	7.74908	1.62415	142|207|581|1026|1956|2697|2931|3320|3558|3565|3569|3586|4609|5111|5159|5290|5580|5594|7040|7157|80351	PARP1|AKT1|BAX|CDKN1A|EGFR|GJA1|GSK3A|HSP90AA1|IL2|IL4|IL6|IL10|MYC|PCNA|PDGFRB|PIK3CA|PRKCD|MAPK1|TGFB1|TP53|TNKS2	-8.79572
GO:1904996 positive regulation of leukocyte adhesion to vascular endothelial cell	6.22818e-11	-10.2056	33.2517	15.9029	28160	25	271	8	2.95203	1.02818	240|1991|3383|3569|5724|5970|6401|7124	ALOX5|ELANE|ICAM1|IL6|PTAFR|RELA|SELE|TNF	-8.7912
GO:1900180 regulation of protein localization to nucleus	6.23636e-11	-10.2051	10.6968	11.174	28160	136	271	14	5.16605	1.34455	142|207|983|1432|2147|2932|3458|3717|5580|5594|5743|7015|7040|9451	PARP1|AKT1|CDK1|MAPK14|F2|GSK3B|IFNG|JAK2|PRKCD|MAPK1|PTGS2|TERT|TGFB1|EIF2AK3	-8.7912
GO:0034754 cellular hormone metabolic process	6.88704e-11	-10.162	10.6187	11.1249	28160	137	271	14	5.16605	1.34455	125|1312|1543|1544|1545|1576|1588|2099|3283|3284|3292|6696|6783|57016	ADH1B|COMT|CYP1A1|CYP1A2|CYP1B1|CYP3A4|CYP19A1|ESR1|HSD3B1|HSD3B2|HSD17B1|SPP1|SULT1E1|AKR1B10	-8.74952
GO:0050671 positive regulation of lymphocyte proliferation	6.88704e-11	-10.162	10.6187	11.1249	28160	137	271	14	5.16605	1.34455	596|959|1026|3481|3485|3552|3553|3558|3565|3569|3718|4282|7412|54106	BCL2|CD40LG|CDKN1A|IGF2|IGFBP2|IL1A|IL1B|IL2|IL4|IL6|JAK3|MIF|VCAM1|TLR9	-8.74952
GO:0046031 ADP metabolic process	6.96016e-11	-10.1574	13.8549	12.0405	28160	90	271	12	4.42804	1.24964	351|2033|3091|3099|3356|3458|3643|3939|5027|5465|9611|9759	APP|EP300|HIF1A|HK2|HTR2A|IFNG|INSR|LDHA|P2RX7|PPARA|NCOR1|HDAC4	-8.74587
GO:0034976 response to endoplasmic reticulum stress	6.96807e-11	-10.1569	7.30627	9.99163	28160	256	271	18	6.64207	1.51266	240|581|595|596|598|857|1080|2033|2081|2932|3309|3576|3725|4780|5770|7157|7184|9451	ALOX5|BAX|CCND1|BCL2|BCL2L1|CAV1|CFTR|EP300|ERN1|GSK3B|HSPA5|CXCL8|JUN|NFE2L2|PTPN1|TP53|HSP90B1|EIF2AK3	-8.74587
GO:0050806 positive regulation of synaptic transmission	7.01074e-11	-10.1542	9.5041	10.7666	28160	164	271	15	5.53506	1.38903	25|134|135|351|1020|1812|1956|2932|4311|5590|5594|5743|6347|6622|7124	ABL1|ADORA1|ADORA2A|APP|CDK5|DRD1|EGFR|GSK3B|MME|PRKCZ|MAPK1|PTGS2|CCL2|SNCA|TNF	-8.74393
GO:0051770 positive regulation of nitric-oxide synthase biosynthetic process	7.51605e-11	-10.124	45.4613	17.5358	28160	16	271	7	2.58303	0.963601	2208|3458|3717|3791|6347|6772|54106	FCER2|IFNG|JAK2|KDR|CCL2|STAT1|TLR9	-8.71441
GO:0032946 positive regulation of mononuclear cell proliferation	7.59936e-11	-10.1192	10.5417	11.0763	28160	138	271	14	5.16605	1.34455	596|959|1026|3481|3485|3552|3553|3558|3565|3569|3718|4282|7412|54106	BCL2|CD40LG|CDKN1A|IGF2|IGFBP2|IL1A|IL1B|IL2|IL4|IL6|JAK3|MIF|VCAM1|TLR9	-8.71033
GO:0031348 negative regulation of defense response	7.91797e-11	-10.1014	7.24964	9.94085	28160	258	271	18	6.64207	1.51266	134|135|240|1432|1991|2950|3558|3565|3586|4321|4790|5465|5467|5468|5580|5925|6647|7301	ADORA1|ADORA2A|ALOX5|MAPK14|ELANE|GSTP1|IL2|IL4|IL10|MMP12|NFKB1|PPARA|PPARD|PPARG|PRKCD|RB1|SOD1|TYRO3	-8.69388
GO:0008210 estrogen metabolic process	7.91844e-11	-10.1014	24.6106	14.3566	28160	38	271	9	3.32103	1.08847	1312|1543|1544|1545|1576|1588|3283|3292|6783	COMT|CYP1A1|CYP1A2|CYP1B1|CYP3A4|CYP19A1|HSD3B1|HSD17B1|SULT1E1	-8.69388
GO:0051271 negative regulation of cellular component movement	7.93294e-11	-10.1006	5.96213	9.41911	28160	366	271	21	7.74908	1.62415	134|207|596|1281|1545|1800|1803|2697|2950|3162|3486|3488|3565|4282|4780|5054|5467|5468|6347|7040|7124	ADORA1|AKT1|BCL2|COL3A1|CYP1B1|DPEP1|DPP4|GJA1|GSTP1|HMOX1|IGFBP3|IGFBP5|IL4|MIF|NFE2L2|SERPINE1|PPARD|PPARG|CCL2|TGFB1|TNF	-8.69379
GO:0045598 regulation of fat cell differentiation	8.37854e-11	-10.0768	10.4659	11.0282	28160	139	271	14	5.16605	1.34455	207|240|1432|1869|2475|3356|3569|5467|5468|5743|6783|7040|7124|10013	AKT1|ALOX5|MAPK14|E2F1|MTOR|HTR2A|IL6|PPARD|PPARG|PTGS2|SULT1E1|TGFB1|TNF|HDAC6	-8.67076
GO:0045927 positive regulation of growth	8.43676e-11	-10.0738	7.22164	9.91567	28160	259	271	18	6.64207	1.51266	207|596|891|983|1432|1956|2064|2147|2475|3481|3484|3558|3643|5467|5594|6868|7422|7430	AKT1|BCL2|CCNB1|CDK1|MAPK14|EGFR|ERBB2|F2|MTOR|IGF2|IGFBP1|IL2|INSR|PPARD|MAPK1|ADAM17|VEGFA|EZR	-8.66846
GO:0050778 positive regulation of immune response	8.45538e-11	-10.0729	4.69045	8.82142	28160	576	271	26	9.5941	1.78902	25|581|596|1991|2033|2208|3320|3458|3553|3558|3565|3569|3586|4321|5290|5319|5579|5580|5590|5594|5724|5970|7040|7124|7430|29110	ABL1|BAX|BCL2|ELANE|EP300|FCER2|HSP90AA1|IFNG|IL1B|IL2|IL4|IL6|IL10|MMP12|PIK3CA|PLA2G1B|PRKCB|PRKCD|PRKCZ|MAPK1|PTAFR|RELA|TGFB1|TNF|EZR|TBK1	-8.6682
GO:0044403 biological process involved in symbiotic interaction	8.69209e-11	-10.0609	6.71537	9.71085	28160	294	271	19	7.01107	1.55104	185|558|598|857|983|1508|1803|1956|1969|1991|2033|2147|3356|3383|3576|3643|3725|6256|7301	AGTR1|AXL|BCL2L1|CAV1|CDK1|CTSB|DPP4|EGFR|EPHA2|ELANE|EP300|F2|HTR2A|ICAM1|CXCL8|INSR|JUN|RXRA|TYRO3	-8.65691
GO:0045137 development of primary sexual characteristics	8.9081e-11	-10.0502	7.78191	10.1131	28160	227	271	17	6.27306	1.47295	367|581|595|596|598|836|1588|2099|3309|3383|3417|5159|5241|5972|6647|7422|8648	AR|BAX|CCND1|BCL2|BCL2L1|CASP3|CYP19A1|ESR1|HSPA5|ICAM1|IDH1|PDGFRB|PGR|REN|SOD1|VEGFA|NCOA1	-8.64698
GO:0001963 synaptic transmission, dopaminergic	8.92165e-11	-10.0496	31.9728	15.575	28160	26	271	8	2.95203	1.02818	135|1020|1812|1816|5743|6530|6532|6622	ADORA2A|CDK5|DRD1|DRD5|PTGS2|SLC6A2|SLC6A4|SNCA	-8.64698
GO:0006006 glucose metabolic process	8.95038e-11	-10.0482	8.48257	10.3623	28160	196	271	16	5.90406	1.43178	207|1432|2033|2475|2931|2932|3099|3481|3487|3643|5290|5465|5467|7124|7157|10499	AKT1|MAPK14|EP300|MTOR|GSK3A|GSK3B|HK2|IGF2|IGFBP4|INSR|PIK3CA|PPARA|PPARD|TNF|TP53|NCOA2	-8.64628
GO:1901989 positive regulation of cell cycle phase transition	9.29254e-11	-10.0319	11.7465	11.3832	28160	115	271	13	4.79705	1.29816	207|351|595|891|983|1019|1543|1956|4193|5925|6868|7015|23476	AKT1|APP|CCND1|CCNB1|CDK1|CDK4|CYP1A1|EGFR|MDM2|RB1|ADAM17|TERT|BRD4	-8.63069
GO:0034765 regulation of ion transmembrane transport	9.32529e-11	-10.0303	5.07917	8.98862	28160	491	271	24	8.85609	1.72584	25|154|207|351|581|857|1020|1080|1812|2147|2475|3458|3627|3778|4318|5027|5170|5243|5294|5724|6347|6373|6622|54106	ABL1|ADRB2|AKT1|APP|BAX|CAV1|CDK5|CFTR|DRD1|F2|MTOR|IFNG|CXCL10|KCNMA1|MMP9|P2RX7|PDPK1|ABCB1|PIK3CG|PTAFR|CCL2|CXCL11|SNCA|TLR9	-8.62985
GO:1902806 regulation of cell cycle G1/S phase transition	9.88344e-11	-10.0051	9.27781	10.6079	28160	168	271	15	5.53506	1.38903	207|595|596|1017|1026|1543|1869|1956|4193|5925|6347|6868|7015|7157|7465	AKT1|CCND1|BCL2|CDK2|CDKN1A|CYP1A1|E2F1|EGFR|MDM2|RB1|CCL2|ADAM17|TERT|TP53|WEE1	-8.6053
GO:0033559 unsaturated fatty acid metabolic process	1.03764e-10	-9.98395	11.6452	11.3251	28160	116	271	13	4.79705	1.29816	239|240|1543|1544|1545|2944|2950|3553|4282|5742|5743|6916|8824	ALOX12|ALOX5|CYP1A1|CYP1A2|CYP1B1|GSTM1|GSTP1|IL1B|MIF|PTGS1|PTGS2|TBXAS1|CES2	-8.58554
GO:1990748 cellular detoxification	1.03764e-10	-9.98395	11.6452	11.3251	28160	116	271	13	4.79705	1.29816	241|1728|2944|2950|4353|4780|4846|5742|5743|6647|9429|50506|57016	ALOX5AP|NQO1|GSTM1|GSTP1|MPO|NFE2L2|NOS3|PTGS1|PTGS2|SOD1|ABCG2|DUOX2|AKR1B10	-8.58554
GO:0031214 biomineral tissue development	1.07537e-10	-9.96844	9.22291	10.5691	28160	169	271	15	5.53506	1.38903	154|240|1080|1277|1901|3091|4846|5027|5465|5743|6093|6696|7040|9451|9475	ADRB2|ALOX5|CFTR|COL1A1|S1PR1|HIF1A|NOS3|P2RX7|PPARA|PTGS2|ROCK1|SPP1|TGFB1|EIF2AK3|ROCK2	-8.57072
GO:0015833 peptide transport	1.1538e-10	-9.93787	7.08487	9.79172	28160	264	271	18	6.64207	1.51266	134|240|760|1080|1803|1956|2697|3091|3458|3553|3569|3717|4843|5467|5530|5894|7124|7442	ADORA1|ALOX5|CA2|CFTR|DPP4|EGFR|GJA1|HIF1A|IFNG|IL1B|IL6|JAK2|NOS2|PPARD|PPP3CA|RAF1|TNF|TRPV1	-8.54084
GO:1901655 cellular response to ketone	1.17287e-10	-9.93075	13.2653	11.7416	28160	94	271	12	4.42804	1.24964	196|207|367|842|1019|1080|1956|2002|2908|3383|6696|9475	AHR|AKT1|AR|CASP9|CDK4|CFTR|EGFR|ELK1|NR3C1|ICAM1|SPP1|ROCK2	-8.53509
GO:1903035 negative regulation of response to wounding	1.17287e-10	-9.93075	13.2653	11.7416	28160	94	271	12	4.42804	1.24964	239|240|2147|2697|4846|5054|5327|5328|5580|6696|7056|7124	ALOX12|ALOX5|F2|GJA1|NOS3|SERPINE1|PLAT|PLAU|PRKCD|SPP1|THBD|TNF	-8.53509
GO:0070555 response to interleukin-1	1.22832e-10	-9.91069	10.1731	10.8406	28160	143	271	14	5.16605	1.34455	351|3037|3091|3383|3553|3569|3576|4790|5578|5970|6347|6401|6622|9759	APP|HAS2|HIF1A|ICAM1|IL1B|IL6|CXCL8|NFKB1|PRKCA|RELA|CCL2|SELE|SNCA|HDAC4	-8.51572
GO:0032386 regulation of intracellular transport	1.25167e-10	-9.90251	6.16685	9.40623	28160	337	271	20	7.38007	1.58817	983|1020|1432|2064|2931|2932|3458|3553|3717|4193|5580|5594|5599|5604|5605|5743|5770|7040|7139|7430	CDK1|CDK5|MAPK14|ERBB2|GSK3A|GSK3B|IFNG|IL1B|JAK2|MDM2|PRKCD|MAPK1|MAPK8|MAP2K1|MAP2K2|PTGS2|PTPN1|TGFB1|TNNT2|EZR	-8.50823
GO:0046890 regulation of lipid biosynthetic process	1.2709e-10	-9.89589	9.11504	10.4923	28160	171	271	15	5.53506	1.38903	207|338|1019|1066|2475|3356|3417|3458|3553|4790|5465|5580|5743|6647|7124	AKT1|APOB|CDK4|CES1|MTOR|HTR2A|IDH1|IFNG|IL1B|NFKB1|PPARA|PRKCD|PTGS2|SOD1|TNF	-8.50297
GO:0110148 biomineralization	1.2709e-10	-9.89589	9.11504	10.4923	28160	171	271	15	5.53506	1.38903	154|240|1080|1277|1901|3091|4846|5027|5465|5743|6093|6696|7040|9451|9475	ADRB2|ALOX5|CFTR|COL1A1|S1PR1|HIF1A|NOS3|P2RX7|PPARA|PTGS2|ROCK1|SPP1|TGFB1|EIF2AK3|ROCK2	-8.50297
GO:0046323 glucose import	1.30909e-10	-9.88303	15.4463	12.266	28160	74	271	11	4.05904	1.19875	207|1432|2931|3099|3643|4780|5319|6517|6524|7015|7124	AKT1|MAPK14|GSK3A|HK2|INSR|NFE2L2|PLA2G1B|SLC2A4|SLC5A2|TERT|TNF	-8.49215
GO:0051881 regulation of mitochondrial membrane potential	1.30909e-10	-9.88303	15.4463	12.266	28160	74	271	11	4.05904	1.19875	25|135|142|207|239|581|596|598|3791|6647|7442	ABL1|ADORA2A|PARP1|AKT1|ALOX12|BAX|BCL2|BCL2L1|KDR|SOD1|TRPV1	-8.49215
GO:1903201 regulation of oxidative stress-induced cell death	1.30909e-10	-9.88303	15.4463	12.266	28160	74	271	11	4.05904	1.19875	142|207|3091|3315|3586|4170|4233|4314|4780|6647|10013	PARP1|AKT1|HIF1A|HSPB1|IL10|MCL1|MET|MMP3|NFE2L2|SOD1|HDAC6	-8.49215
GO:0008585 female gonad development	1.33106e-10	-9.8758	13.1257	11.6697	28160	95	271	12	4.42804	1.24964	581|596|598|836|1588|2099|3309|3383|3417|5241|6647|7422	BAX|BCL2|BCL2L1|CASP3|CYP19A1|ESR1|HSPA5|ICAM1|IDH1|PGR|SOD1|VEGFA	-8.4856
GO:0010821 regulation of mitochondrion organization	1.34902e-10	-9.86998	10.1025	10.7948	28160	144	271	14	5.16605	1.34455	207|581|598|2033|2931|2932|3091|3791|4318|5468|5599|6790|7157|10013	AKT1|BAX|BCL2L1|EP300|GSK3A|GSK3B|HIF1A|KDR|MMP9|PPARG|MAPK8|AURKA|TP53|HDAC6	-8.48046
GO:0010518 positive regulation of phospholipase activity	1.39211e-10	-9.85633	18.5556	12.9629	28160	56	271	10	3.69004	1.14516	185|1956|2099|3356|5159|5170|5319|5590|5724|6401	AGTR1|EGFR|ESR1|HTR2A|PDGFRB|PDPK1|PLA2G1B|PRKCZ|PTAFR|SELE	-8.46815
GO:0043388 positive regulation of DNA binding	1.39211e-10	-9.85633	18.5556	12.9629	28160	56	271	10	3.69004	1.14516	142|1950|2033|3458|3717|4317|4318|5468|5925|7040	PARP1|EGF|EP300|IFNG|JAK2|MMP8|MMP9|PPARG|RB1|TGFB1	-8.46815
GO:0032388 positive regulation of intracellular transport	1.40404e-10	-9.85262	8.23061	10.1666	28160	202	271	16	5.90406	1.43178	983|1020|1432|2064|2931|2932|3458|3553|3717|4193|5580|5594|5599|5743|7040|7430	CDK1|CDK5|MAPK14|ERBB2|GSK3A|GSK3B|IFNG|IL1B|JAK2|MDM2|PRKCD|MAPK1|MAPK8|PTGS2|TGFB1|EZR	-8.46579
GO:0090087 regulation of peptide transport	1.40404e-10	-9.85262	8.23061	10.1666	28160	202	271	16	5.90406	1.43178	134|240|760|1080|1803|1956|2697|3091|3458|3553|3569|3717|4843|5467|5530|7124	ADORA1|ALOX5|CA2|CFTR|DPP4|EGFR|GJA1|HIF1A|IFNG|IL1B|IL6|JAK2|NOS2|PPARD|PPP3CA|TNF	-8.46579
GO:0007162 negative regulation of cell adhesion	1.45305e-10	-9.83772	6.5159	9.51584	28160	303	271	19	7.01107	1.55104	25|135|207|239|836|1277|1545|2064|3558|3565|3586|3717|3718|4321|5054|5465|5580|7040|7422	ABL1|ADORA2A|AKT1|ALOX12|CASP3|COL1A1|CYP1B1|ERBB2|IL2|IL4|IL10|JAK2|JAK3|MMP12|SERPINE1|PPARA|PRKCD|TGFB1|VEGFA	-8.45156
GO:0002697 regulation of immune effector process	1.54202e-10	-9.81191	6.09451	9.33009	28160	341	271	20	7.38007	1.58817	196|959|2208|3162|3383|3458|3553|3558|3565|3569|3586|3718|4843|5170|5590|5724|7040|7124|54106|653361	AHR|CD40LG|FCER2|HMOX1|ICAM1|IFNG|IL1B|IL2|IL4|IL6|IL10|JAK3|NOS2|PDPK1|PRKCZ|PTAFR|TGFB1|TNF|TLR9|NCF1	-8.42643
GO:0002761 regulation of myeloid leukocyte differentiation	1.59626e-10	-9.7969	11.2571	11.0995	28160	120	271	13	4.79705	1.29816	760|841|2101|2353|2475|3458|3565|3725|4609|5578|5925|7040|7124	CA2|CASP8|ESRRA|FOS|MTOR|IFNG|IL4|JUN|MYC|PRKCA|RB1|TGFB1|TNF	-8.41208
GO:0038061 NIK/NF-kappaB signaling	1.62356e-10	-9.78953	9.96411	10.7047	28160	146	271	14	5.16605	1.34455	207|238|351|1956|2033|3553|4306|4317|4792|5970|7124|7430|9020|54106	AKT1|ALK|APP|EGFR|EP300|IL1B|NR3C2|MMP8|NFKBIA|RELA|TNF|EZR|MAP3K14|TLR9	-8.40539
GO:0072594 establishment of protein localization to organelle	1.65883e-10	-9.7802	5.43005	9.02778	28160	421	271	22	8.11808	1.65904	207|581|983|1026|1432|2931|3099|3309|3320|3458|3717|4321|4792|5530|5580|5594|5599|5743|7015|7040|7157|10531	AKT1|BAX|CDK1|CDKN1A|MAPK14|GSK3A|HK2|HSPA5|HSP90AA1|IFNG|JAK2|MMP12|NFKBIA|PPP3CA|PRKCD|MAPK1|MAPK8|PTGS2|TERT|TGFB1|TP53|PITRM1	-8.39672
GO:0061756 leukocyte adhesion to vascular endothelial cell	1.6741e-10	-9.77622	18.2301	12.8359	28160	57	271	10	3.69004	1.14516	240|1991|3383|3569|5724|5970|6093|6401|7124|7412	ALOX5|ELANE|ICAM1|IL6|PTAFR|RELA|ROCK1|SELE|TNF|VCAM1	-8.39341
GO:1901361 organic cyclic compound catabolic process	1.71863e-10	-9.76482	4.92861	8.79046	28160	506	271	24	8.85609	1.72584	207|581|1312|1432|1543|1544|1576|1588|1869|1890|2081|2475|2931|3162|3569|4780|5578|5580|6093|6696|6783|7498|8654|9475	AKT1|BAX|COMT|MAPK14|CYP1A1|CYP1A2|CYP3A4|CYP19A1|E2F1|TYMP|ERN1|MTOR|GSK3A|HMOX1|IL6|NFE2L2|PRKCA|PRKCD|ROCK1|SPP1|SULT1E1|XDH|PDE5A|ROCK2	-8.38267
GO:0010575 positive regulation of vascular endothelial growth factor production	1.74562e-10	-9.75805	29.689	14.9717	28160	28	271	8	2.95203	1.02818	1545|3091|3552|3553|3569|5743|7040|9451	CYP1B1|HIF1A|IL1A|IL1B|IL6|PTGS2|TGFB1|EIF2AK3	-8.37657
GO:0043500 muscle adaptation	1.7732e-10	-9.75124	11.164	11.0447	28160	121	271	13	4.79705	1.29816	142|2475|2931|3162|3488|3553|4846|5465|5530|5578|6093|9475|9759	PARP1|MTOR|GSK3A|HMOX1|IGFBP5|IL1B|NOS3|PPARA|PPP3CA|PRKCA|ROCK1|ROCK2|HDAC4	-8.37042
GO:2001243 negative regulation of intrinsic apoptotic signaling pathway	1.9283e-10	-9.71482	12.7238	11.4604	28160	98	271	12	4.42804	1.24964	207|596|598|3091|3315|4170|4193|4282|4318|4780|5743|5770	AKT1|BCL2|BCL2L1|HIF1A|HSPB1|MCL1|MDM2|MIF|MMP9|NFE2L2|PTGS2|PTPN1	-8.33467
GO:1902652 secondary alcohol metabolic process	1.94834e-10	-9.71034	9.82946	10.6162	28160	148	271	14	5.16605	1.34455	338|351|1066|1071|1080|1544|1576|3417|3565|5444|5467|6256|6646|6647	APOB|APP|CES1|CETP|CFTR|CYP1A2|CYP3A4|IDH1|IL4|PON1|PPARD|RXRA|SOAT1|SOD1	-8.33084
GO:0002931 response to ischemia	2.00585e-10	-9.6977	17.9158	12.712	28160	58	271	10	3.69004	1.14516	207|596|842|857|1728|2697|3099|5027|7157|9475	AKT1|BCL2|CASP9|CAV1|NQO1|GJA1|HK2|P2RX7|TP53|ROCK2	-8.31887
GO:0045786 negative regulation of cell cycle	2.00981e-10	-9.69685	5.6679	9.09078	28160	385	271	21	7.74908	1.62415	25|595|596|836|891|983|1017|1020|1026|1432|1869|1956|3586|4193|5743|5925|6347|7040|7124|7157|7465	ABL1|CCND1|BCL2|CASP3|CCNB1|CDK1|CDK2|CDK5|CDKN1A|MAPK14|E2F1|EGFR|IL10|MDM2|PTGS2|RB1|CCL2|TGFB1|TNF|TP53|WEE1	-8.31867
GO:0016570 histone modification	2.01388e-10	-9.69597	5.11769	8.84513	28160	467	271	23	8.48708	1.69292	891|983|1017|1020|1786|2033|3276|3481|3553|3717|5578|5579|5580|5599|6622|6790|7157|7422|8648|9734|9759|10013|23476	CCNB1|CDK1|CDK2|CDK5|DNMT1|EP300|PRMT1|IGF2|IL1B|JAK2|PRKCA|PRKCB|PRKCD|MAPK8|SNCA|AURKA|TP53|VEGFA|NCOA1|HDAC9|HDAC4|HDAC6|BRD4	-8.31845
GO:0031649 heat generation	2.05669e-10	-9.68683	40.41	16.487	28160	18	271	7	2.58303	0.963601	153|154|3552|3553|5743|7124|7442	ADRB1|ADRB2|IL1A|IL1B|PTGS2|TNF|TRPV1	-8.30997
GO:0030574 collagen catabolic process	2.09442e-10	-9.67894	22.2667	13.596	28160	42	271	9	3.32103	1.08847	1508|4312|4313|4314|4316|4317|4318|4321|4325	CTSB|MMP1|MMP2|MMP3|MMP7|MMP8|MMP9|MMP12|MMP16	-8.30339
GO:0046688 response to copper ion	2.09442e-10	-9.67894	22.2667	13.596	28160	42	271	9	3.32103	1.08847	351|983|1543|1544|3383|3552|4780|6622|6647	APP|CDK1|CYP1A1|CYP1A2|ICAM1|IL1A|NFE2L2|SNCA|SOD1	-8.30339
GO:0006165 nucleoside diphosphate phosphorylation	2.17567e-10	-9.66241	12.5953	11.3927	28160	99	271	12	4.42804	1.24964	351|2033|3091|3099|3356|3458|3643|3939|5027|5465|9611|9759	APP|EP300|HIF1A|HK2|HTR2A|IFNG|INSR|LDHA|P2RX7|PPARA|NCOR1|HDAC4	-8.28817
GO:1902882 regulation of response to oxidative stress	2.17567e-10	-9.66241	12.5953	11.3927	28160	99	271	12	4.42804	1.24964	142|207|240|3091|3315|3586|4170|4233|4314|4780|6647|10013	PARP1|AKT1|ALOX5|HIF1A|HSPB1|IL10|MCL1|MET|MMP3|NFE2L2|SOD1|HDAC6	-8.28817
GO:0002688 regulation of leukocyte chemotaxis	2.18168e-10	-9.66121	10.9825	10.9371	28160	123	271	13	4.79705	1.29816	1803|2155|3565|3569|3576|3579|3627|4282|5054|5594|6347|6868|7422	DPP4|F7|IL4|IL6|CXCL8|CXCR2|CXCL10|MIF|SERPINE1|MAPK1|CCL2|ADAM17|VEGFA	-8.28762
GO:0043154 negative regulation of cysteine-type endopeptidase activity involved in apoptotic process	2.35491e-10	-9.62802	14.6542	11.9035	28160	78	271	11	4.05904	1.19875	135|207|331|1800|4193|4318|5743|5894|6622|7124|7422	ADORA2A|AKT1|XIAP|DPEP1|MDM2|MMP9|PTGS2|RAF1|SNCA|TNF|VEGFA	-8.25574
GO:0061045 negative regulation of wound healing	2.35491e-10	-9.62802	14.6542	11.9035	28160	78	271	11	4.05904	1.19875	239|240|2147|2697|4846|5054|5327|5328|5580|7056|7124	ALOX12|ALOX5|F2|GJA1|NOS3|SERPINE1|PLAT|PLAU|PRKCD|THBD|TNF	-8.25574
GO:0051353 positive regulation of oxidoreductase activity	2.39489e-10	-9.62071	17.6121	12.5912	28160	59	271	10	3.69004	1.14516	25|185|207|2208|3091|3458|3553|6622|7015|7124	ABL1|AGTR1|AKT1|FCER2|HIF1A|IFNG|IL1B|SNCA|TERT|TNF	-8.24908
GO:0097237 cellular response to toxic substance	2.41648e-10	-9.61682	10.8939	10.8843	28160	124	271	13	4.79705	1.29816	241|1728|2944|2950|4353|4780|4846|5742|5743|6647|9429|50506|57016	ALOX5AP|NQO1|GSTM1|GSTP1|MPO|NFE2L2|NOS3|PTGS1|PTGS2|SOD1|ABCG2|DUOX2|AKR1B10	-8.24635
GO:0002790 peptide secretion	2.41723e-10	-9.61668	7.29956	9.70181	28160	242	271	17	6.27306	1.47295	134|240|1080|1803|1956|2697|3091|3458|3553|3569|3717|4843|5467|5530|5894|7124|7442	ADORA1|ALOX5|CFTR|DPP4|EGFR|GJA1|HIF1A|IFNG|IL1B|IL6|JAK2|NOS2|PPARD|PPP3CA|RAF1|TNF|TRPV1	-8.24635
GO:0046545 development of primary female sexual characteristics	2.45139e-10	-9.61059	12.4694	11.3259	28160	100	271	12	4.42804	1.24964	581|596|598|836|1588|2099|3309|3383|3417|5241|6647|7422	BAX|BCL2|BCL2L1|CASP3|CYP19A1|ESR1|HSPA5|ICAM1|IDH1|PGR|SOD1|VEGFA	-8.2409
GO:0050866 negative regulation of cell activation	2.49954e-10	-9.60214	7.91706	9.91784	28160	210	271	16	5.90406	1.43178	135|239|558|836|2064|2147|3162|3558|3565|3586|3718|4846|5580|7056|7301|10461	ADORA2A|ALOX12|AXL|CASP3|ERBB2|F2|HMOX1|IL2|IL4|IL10|JAK3|NOS3|PRKCD|THBD|TYRO3|MERTK	-8.2331
GO:2001056 positive regulation of cysteine-type endopeptidase activity	2.54792e-10	-9.59381	9.63417	10.4867	28160	151	271	14	5.16605	1.34455	239|356|581|841|842|2152|2902|3717|4609|5468|6622|7124|7498|9451	ALOX12|FASLG|BAX|CASP8|CASP9|F3|GRIN1|JAK2|MYC|PPARG|SNCA|TNF|XDH|EIF2AK3	-8.22541
GO:0051051 negative regulation of transport	2.58444e-10	-9.58763	5.05278	8.76238	28160	473	271	23	8.48708	1.69292	134|207|351|596|857|1020|1312|1950|2475|2697|2931|3162|3356|3383|3553|4318|4790|5530|5579|5743|6622|7124|54106	ADORA1|AKT1|APP|BCL2|CAV1|CDK5|COMT|EGF|MTOR|GJA1|GSK3A|HMOX1|HTR2A|ICAM1|IL1B|MMP9|NFKB1|PPP3CA|PRKCB|PTGS2|SNCA|TNF|TLR9	-8.21988
GO:0045776 negative regulation of blood pressure	2.62667e-10	-9.58059	21.7489	13.4221	28160	43	271	9	3.32103	1.08847	134|153|154|1816|4843|4846|5465|5724|7442	ADORA1|ADRB1|ADRB2|DRD5|NOS2|NOS3|PPARA|PTAFR|TRPV1	-8.21412
GO:2001239 regulation of extrinsic apoptotic signaling pathway in absence of ligand	2.62667e-10	-9.58059	21.7489	13.4221	28160	43	271	9	3.32103	1.08847	207|596|598|3552|3553|4170|5979|7015|7124	AKT1|BCL2|BCL2L1|IL1A|IL1B|MCL1|RET|TERT|TNF	-8.21412
GO:0046939 nucleotide phosphorylation	2.75833e-10	-9.55935	12.3459	11.2601	28160	101	271	12	4.42804	1.24964	351|2033|3091|3099|3356|3458|3643|3939|5027|5465|9611|9759	APP|EP300|HIF1A|HK2|HTR2A|IFNG|INSR|LDHA|P2RX7|PPARA|NCOR1|HDAC4	-8.19352
GO:0098754 detoxification	2.78252e-10	-9.55556	9.57079	10.4443	28160	152	271	14	5.16605	1.34455	241|1728|2944|2950|4353|4780|4846|5243|5742|5743|6647|9429|50506|57016	ALOX5AP|NQO1|GSTM1|GSTP1|MPO|NFE2L2|NOS3|ABCB1|PTGS1|PTGS2|SOD1|ABCG2|DUOX2|AKR1B10	-8.19037
GO:0031663 lipopolysaccharide-mediated signaling pathway	2.84969e-10	-9.5452	17.3186	12.4733	28160	60	271	10	3.69004	1.14516	207|1432|3553|4792|5578|5594|5724|6347|7040|7124	AKT1|MAPK14|IL1B|NFKBIA|PRKCA|MAPK1|PTAFR|CCL2|TGFB1|TNF	-8.18065
GO:0002263 cell activation involved in immune response	3.00329e-10	-9.5224	6.68002	9.41585	28160	280	271	18	6.64207	1.51266	25|351|959|2475|3162|3383|3458|3558|3565|3569|3586|3718|5170|5294|5590|5724|7040|7157	ABL1|APP|CD40LG|MTOR|HMOX1|ICAM1|IFNG|IL2|IL4|IL6|IL10|JAK3|PDPK1|PIK3CG|PRKCZ|PTAFR|TGFB1|TP53	-8.15913
GO:0021700 developmental maturation	3.00329e-10	-9.5224	6.68002	9.41585	28160	280	271	18	6.64207	1.51266	351|558|596|891|1026|1080|1901|2475|3091|4313|5241|5468|5925|5972|5979|6790|7298|7422	APP|AXL|BCL2|CCNB1|CDKN1A|CFTR|S1PR1|MTOR|HIF1A|MMP2|PGR|PPARG|RB1|REN|RET|AURKA|TYMS|VEGFA	-8.15913
GO:0010950 positive regulation of endopeptidase activity	3.06485e-10	-9.51359	8.56413	10.0917	28160	182	271	15	5.53506	1.38903	239|356|581|841|842|2152|2902|3717|4609|5468|6622|7124|7498|9451|9475	ALOX12|FASLG|BAX|CASP8|CASP9|F3|GRIN1|JAK2|MYC|PPARG|SNCA|TNF|XDH|EIF2AK3|ROCK2	-8.15095
GO:0006469 negative regulation of protein kinase activity	3.08277e-10	-9.51106	7.80555	9.82794	28160	213	271	16	5.90406	1.43178	25|135|207|836|857|1026|2950|3315|3458|3553|5170|5468|5580|5770|5925|6622	ABL1|ADORA2A|AKT1|CASP3|CAV1|CDKN1A|GSTP1|HSPB1|IFNG|IL1B|PDPK1|PPARG|PRKCD|PTPN1|RB1|SNCA	-8.14906
GO:0050999 regulation of nitric-oxide synthase activity	3.2745e-10	-9.48486	21.2546	13.2541	28160	44	271	9	3.32103	1.08847	207|857|1956|2208|3091|3552|3553|7015|7124	AKT1|CAV1|EGFR|FCER2|HIF1A|IL1A|IL1B|TERT|TNF	-8.12412
GO:0150076 neuroinflammatory response	3.2745e-10	-9.48486	21.2546	13.2541	28160	44	271	9	3.32103	1.08847	3458|3553|3565|3569|4314|4317|4318|5743|7124	IFNG|IL1B|IL4|IL6|MMP3|MMP8|MMP9|PTGS2|TNF	-8.12412
GO:0006606 protein import into nucleus	3.31193e-10	-9.47992	9.44649	10.3607	28160	154	271	14	5.16605	1.34455	207|983|1026|1432|3458|3717|4321|4792|5530|5580|5594|5743|7040|7157	AKT1|CDK1|CDKN1A|MAPK14|IFNG|JAK2|MMP12|NFKBIA|PPP3CA|PRKCD|MAPK1|PTGS2|TGFB1|TP53	-8.11982
GO:0040014 regulation of multicellular organism growth	3.37979e-10	-9.47111	17.0347	12.3582	28160	61	271	10	3.69004	1.14516	153|154|351|596|1019|3481|5290|6647|7430|80351	ADRB1|ADRB2|APP|BCL2|CDK4|IGF2|PIK3CA|SOD1|EZR|TNKS2	-8.11164
GO:0009135 purine nucleoside diphosphate metabolic process	3.4786e-10	-9.4586	12.1062	11.1311	28160	103	271	12	4.42804	1.24964	351|2033|3091|3099|3356|3458|3643|3939|5027|5465|9611|9759	APP|EP300|HIF1A|HK2|HTR2A|IFNG|INSR|LDHA|P2RX7|PPARA|NCOR1|HDAC4	-8.10038
GO:0009179 purine ribonucleoside diphosphate metabolic process	3.4786e-10	-9.4586	12.1062	11.1311	28160	103	271	12	4.42804	1.24964	351|2033|3091|3099|3356|3458|3643|3939|5027|5465|9611|9759	APP|EP300|HIF1A|HK2|HTR2A|IFNG|INSR|LDHA|P2RX7|PPARA|NCOR1|HDAC4	-8.10038
GO:0016569 covalent chromatin modification	3.58255e-10	-9.44581	4.96874	8.65419	28160	481	271	23	8.48708	1.69292	891|983|1017|1020|1786|2033|3276|3481|3553|3717|5578|5579|5580|5599|6622|6790|7157|7422|8648|9734|9759|10013|23476	CCNB1|CDK1|CDK2|CDK5|DNMT1|EP300|PRMT1|IGF2|IL1B|JAK2|PRKCA|PRKCB|PRKCD|MAPK8|SNCA|AURKA|TP53|VEGFA|NCOA1|HDAC9|HDAC4|HDAC6|BRD4	-8.08823
GO:0001818 negative regulation of cytokine production	3.8067e-10	-9.41945	5.78894	9.00188	28160	359	271	20	7.38007	1.58817	558|1969|1991|2147|2950|3162|3458|3565|3569|3586|3718|4317|4790|5465|7040|7124|7430|9734|10461|54106	AXL|EPHA2|ELANE|F2|GSTP1|HMOX1|IFNG|IL4|IL6|IL10|JAK3|MMP8|NFKB1|PPARA|TGFB1|TNF|EZR|HDAC9|MERTK|TLR9	-8.0625
GO:0032757 positive regulation of interleukin-8 production	3.99585e-10	-9.39839	16.7599	12.2458	28160	62	271	10	3.69004	1.14516	1991|2152|3553|3569|4843|5054|5319|5970|7124|54106	ELANE|F3|IL1B|IL6|NOS2|SERPINE1|PLA2G1B|RELA|TNF|TLR9	-8.04206
GO:0006919 activation of cysteine-type endopeptidase activity involved in apoptotic process	4.09766e-10	-9.38746	13.9393	11.5668	28160	82	271	11	4.05904	1.19875	356|581|841|842|2152|3717|5468|6622|7124|7498|9451	FASLG|BAX|CASP8|CASP9|F3|JAK2|PPARG|SNCA|TNF|XDH|EIF2AK3	-8.03176
GO:0015918 sterol transport	4.37753e-10	-9.35877	10.3911	10.5793	28160	130	271	13	4.79705	1.29816	338|857|1066|1071|1080|1950|4547|4790|4792|5444|5468|6256|6646	APOB|CAV1|CES1|CETP|CFTR|EGF|MTTP|NFKB1|NFKBIA|PON1|PPARG|RXRA|SOAT1	-8.0037
GO:0051170 import into nucleus	4.65627e-10	-9.33196	9.20734	10.198	28160	158	271	14	5.16605	1.34455	207|983|1026|1432|3458|3717|4321|4792|5530|5580|5594|5743|7040|7157	AKT1|CDK1|CDKN1A|MAPK14|IFNG|JAK2|MMP12|NFKBIA|PPP3CA|PRKCD|MAPK1|PTGS2|TGFB1|TP53	-7.97751
GO:0034248 regulation of cellular amide metabolic process	4.70948e-10	-9.32703	4.68773	8.46482	28160	532	271	24	8.85609	1.72584	207|351|836|1019|2064|2475|2931|3315|3458|3488|3569|4780|5580|5594|5724|5970|6093|6198|6622|7124|7157|7298|9451|9475	AKT1|APP|CASP3|CDK4|ERBB2|MTOR|GSK3A|HSPB1|IFNG|IGFBP5|IL6|NFE2L2|PRKCD|MAPK1|PTAFR|RELA|ROCK1|RPS6KB1|SNCA|TNF|TP53|TYMS|EIF2AK3|ROCK2	-7.9732
GO:0006090 pyruvate metabolic process	4.88026e-10	-9.31156	11.7636	10.9443	28160	106	271	12	4.42804	1.24964	351|2033|3091|3099|3356|3458|3643|3939|5027|5465|9611|9759	APP|EP300|HIF1A|HK2|HTR2A|IFNG|INSR|LDHA|P2RX7|PPARA|NCOR1|HDAC4	-7.96022
GO:0009185 ribonucleoside diphosphate metabolic process	4.88026e-10	-9.31156	11.7636	10.9443	28160	106	271	12	4.42804	1.24964	351|2033|3091|3099|3356|3458|3643|3939|5027|5465|9611|9759	APP|EP300|HIF1A|HK2|HTR2A|IFNG|INSR|LDHA|P2RX7|PPARA|NCOR1|HDAC4	-7.96022
GO:0046620 regulation of organ growth	4.88026e-10	-9.31156	11.7636	10.9443	28160	106	271	12	4.42804	1.24964	207|891|983|1432|2475|2697|2931|3481|5465|5594|6532|6647	AKT1|CCNB1|CDK1|MAPK14|MTOR|GJA1|GSK3A|IGF2|PPARA|MAPK1|SLC6A4|SOD1	-7.96022
GO:0046822 regulation of nucleocytoplasmic transport	4.88026e-10	-9.31156	11.7636	10.9443	28160	106	271	12	4.42804	1.24964	983|1020|1432|2932|3458|3553|3717|4193|5580|5594|5743|7040	CDK1|CDK5|MAPK14|GSK3B|IFNG|IL1B|JAK2|MDM2|PRKCD|MAPK1|PTGS2|TGFB1	-7.96022
GO:1902107 positive regulation of leukocyte differentiation	5.06238e-10	-9.29565	9.14943	10.1582	28160	159	271	14	5.16605	1.34455	558|760|841|2353|3458|3558|3565|3586|3725|5578|5590|5925|7040|7124	AXL|CA2|CASP8|FOS|IFNG|IL2|IL4|IL10|JUN|PRKCA|PRKCZ|RB1|TGFB1|TNF	-7.94554
GO:1903708 positive regulation of hemopoiesis	5.06238e-10	-9.29565	9.14943	10.1582	28160	159	271	14	5.16605	1.34455	558|760|841|2353|3458|3558|3565|3586|3725|5578|5590|5925|7040|7124	AXL|CA2|CASP8|FOS|IFNG|IL2|IL4|IL10|JUN|PRKCA|PRKCZ|RB1|TGFB1|TNF	-7.94554
GO:0009743 response to carbohydrate	5.10558e-10	-9.29195	6.9547	9.39734	28160	254	271	17	6.27306	1.47295	338|836|1080|1215|1728|2081|2697|2950|3091|3383|3939|5290|5467|5530|5579|5743|5894	APOB|CASP3|CFTR|CMA1|NQO1|ERN1|GJA1|GSTP1|HIF1A|ICAM1|LDHA|PIK3CA|PPARD|PPP3CA|PRKCB|PTGS2|RAF1	-7.94308
GO:0071560 cellular response to transforming growth factor beta stimulus	5.10558e-10	-9.29195	6.9547	9.39734	28160	254	271	17	6.27306	1.47295	142|857|1277|1281|2033|2353|2908|3309|3565|3725|5170|5465|5468|6868|7040|7157|50507	PARP1|CAV1|COL1A1|COL3A1|EP300|FOS|NR3C1|HSPA5|IL4|JUN|PDPK1|PPARA|PPARG|ADAM17|TGFB1|TP53|NOX4	-7.94308
GO:0043280 positive regulation of cysteine-type endopeptidase activity involved in apoptotic process	5.29947e-10	-9.27577	10.2337	10.482	28160	132	271	13	4.79705	1.29816	239|356|581|841|842|2152|3717|4609|5468|6622|7124|7498|9451	ALOX12|FASLG|BAX|CASP8|CASP9|F3|JAK2|MYC|PPARG|SNCA|TNF|XDH|EIF2AK3	-7.92767
GO:0070374 positive regulation of ERK1 and ERK2 cascade	5.30504e-10	-9.27531	7.523	9.59654	28160	221	271	16	5.90406	1.43178	25|351|673|1956|3356|3383|3791|4282|5159|5320|5578|5590|5604|6347|7040|7124	ABL1|APP|BRAF|EGFR|HTR2A|ICAM1|KDR|MIF|PDGFRB|PLA2G2A|PRKCA|PRKCZ|MAP2K1|CCL2|TGFB1|TNF	-7.92767
GO:0010039 response to iron ion	5.71396e-10	-9.24306	25.9779	13.936	28160	32	271	8	2.95203	1.02818	595|596|891|1543|3091|3162|4193|6622	CCND1|BCL2|CCNB1|CYP1A1|HIF1A|HMOX1|MDM2|SNCA	-7.89665
GO:0010743 regulation of macrophage derived foam cell differentiation	5.71396e-10	-9.24306	25.9779	13.936	28160	32	271	8	2.95203	1.02818	185|338|1071|4790|4792|5320|5465|5468	AGTR1|APOB|CETP|NFKB1|NFKBIA|PLA2G2A|PPARA|PPARG	-7.89665
GO:0010565 regulation of cellular ketone metabolic process	5.82367e-10	-9.2348	10.1568	10.4341	28160	133	271	13	4.79705	1.29816	207|857|1066|1312|2475|3553|5465|5467|5468|5743|6622|9611|9612	AKT1|CAV1|CES1|COMT|MTOR|IL1B|PPARA|PPARD|PPARG|PTGS2|SNCA|NCOR1|NCOR2	-7.889
GO:0060485 mesenchyme development	5.90413e-10	-9.22884	6.4055	9.15274	28160	292	271	18	6.64207	1.51266	596|1277|2475|2932|3037|3091|3553|3569|4193|4609|4846|5159|5594|5979|6093|6772|7040|9475	BCL2|COL1A1|MTOR|GSK3B|HAS2|HIF1A|IL1B|IL6|MDM2|MYC|NOS3|PDGFRB|MAPK1|RET|ROCK1|STAT1|TGFB1|ROCK2	-7.88365
GO:0060562 epithelial tube morphogenesis	6.12417e-10	-9.21295	5.98278	8.9753	28160	330	271	19	7.01107	1.55104	25|239|367|596|836|1950|1969|2099|3091|3579|3627|3791|4233|4609|5241|5979|7040|7124|7422	ABL1|ALOX12|AR|BCL2|CASP3|EGF|EPHA2|ESR1|HIF1A|CXCR2|CXCL10|KDR|MET|MYC|PGR|RET|TGFB1|TNF|VEGFA	-7.86865
GO:0001774 microglial cell activation	6.13744e-10	-9.21201	19.8979	12.7816	28160	47	271	9	3.32103	1.08847	351|3458|3565|3569|3717|4317|6622|7124|7442	APP|IFNG|IL4|IL6|JAK2|MMP8|SNCA|TNF|TRPV1	-7.86865
GO:0003044 regulation of systemic arterial blood pressure mediated by a chemical signal	6.13744e-10	-9.21201	19.8979	12.7816	28160	47	271	9	3.32103	1.08847	153|154|185|1215|1636|1816|4311|4846|5972	ADRB1|ADRB2|AGTR1|CMA1|ACE|DRD5|MME|NOS3|REN	-7.86865
GO:1900076 regulation of cellular response to insulin stimulus	6.48644e-10	-9.18799	15.9864	11.9238	28160	65	271	10	3.69004	1.14516	2101|2931|3481|3553|5579|5580|5590|5770|5970|6198	ESRRA|GSK3A|IGF2|IL1B|PRKCB|PRKCD|PRKCZ|PTPN1|RELA|RPS6KB1	-7.84524
GO:1903800 positive regulation of production of miRNAs involved in gene silencing by miRNA	6.61637e-10	-9.17938	51.9557	17.4035	28160	12	271	6	2.21402	0.893809	1956|3569|5604|5605|7040|7157	EGFR|IL6|MAP2K1|MAP2K2|TGFB1|TP53	-7.83723
GO:2000117 negative regulation of cysteine-type endopeptidase activity	6.92027e-10	-9.15988	13.291	11.2528	28160	86	271	11	4.05904	1.19875	135|207|331|1800|4193|4318|5743|5894|6622|7124|7422	ADORA2A|AKT1|XIAP|DPEP1|MDM2|MMP9|PTGS2|RAF1|SNCA|TNF|VEGFA	-7.81834
GO:0006633 fatty acid biosynthetic process	7.03128e-10	-9.15297	8.92491	10.0025	28160	163	271	14	5.16605	1.34455	239|240|1543|1544|1576|2194|2944|2950|3553|4282|5319|5742|5743|6916	ALOX12|ALOX5|CYP1A1|CYP1A2|CYP3A4|FASN|GSTM1|GSTP1|IL1B|MIF|PLA2G1B|PTGS1|PTGS2|TBXAS1	-7.81203
GO:0042593 glucose homeostasis	7.30633e-10	-9.1363	6.79421	9.25242	28160	260	271	17	6.27306	1.47295	207|240|1080|1215|2081|3091|3099|3383|3488|3569|3643|5290|5467|5468|5530|5894|6517	AKT1|ALOX5|CFTR|CMA1|ERN1|HIF1A|HK2|ICAM1|IGFBP5|IL6|INSR|PIK3CA|PPARD|PPARG|PPP3CA|RAF1|SLC2A4	-7.79597
GO:1901099 negative regulation of signal transduction in absence of ligand	7.47991e-10	-9.1261	25.1907	13.7063	28160	33	271	8	2.95203	1.02818	207|596|598|3552|3553|4170|7015|7124	AKT1|BCL2|BCL2L1|IL1A|IL1B|MCL1|TERT|TNF	-7.78816
GO:2001240 negative regulation of extrinsic apoptotic signaling pathway in absence of ligand	7.47991e-10	-9.1261	25.1907	13.7063	28160	33	271	8	2.95203	1.02818	207|596|598|3552|3553|4170|7015|7124	AKT1|BCL2|BCL2L1|IL1A|IL1B|MCL1|TERT|TNF	-7.78816
GO:0002673 regulation of acute inflammatory response	7.49064e-10	-9.12548	19.4834	12.6338	28160	48	271	9	3.32103	1.08847	134|241|2950|3553|3565|3569|5294|5743|7124	ADORA1|ALOX5AP|GSTP1|IL1B|IL4|IL6|PIK3CG|PTGS2|TNF	-7.78816
GO:0048146 positive regulation of fibroblast proliferation	7.49064e-10	-9.12548	19.4834	12.6338	28160	48	271	9	3.32103	1.08847	891|1019|1026|1869|2099|4282|4609|5159|5319	CCNB1|CDK4|CDKN1A|E2F1|ESR1|MIF|MYC|PDGFRB|PLA2G1B	-7.78816
GO:1904646 cellular response to amyloid-beta	7.49064e-10	-9.12548	19.4834	12.6338	28160	48	271	9	3.32103	1.08847	142|154|351|1020|2697|2902|2932|3383|7412	PARP1|ADRB2|APP|CDK5|GJA1|GRIN1|GSK3B|ICAM1|VCAM1	-7.78816
GO:0019229 regulation of vasoconstriction	7.58044e-10	-9.12031	15.7442	11.8212	28160	66	271	10	3.69004	1.14516	185|207|857|1636|1956|2697|3356|3383|5743|6916	AGTR1|AKT1|CAV1|ACE|EGFR|GJA1|HTR2A|ICAM1|PTGS2|TBXAS1	-7.78418
GO:1905953 negative regulation of lipid localization	7.58044e-10	-9.12031	15.7442	11.8212	28160	66	271	10	3.69004	1.14516	207|1066|1950|3569|4790|4792|5465|5467|5468|7124	AKT1|CES1|EGF|IL6|NFKB1|NFKBIA|PPARA|PPARD|PPARG|TNF	-7.78418
GO:0033500 carbohydrate homeostasis	7.7487e-10	-9.11077	6.76818	9.22872	28160	261	271	17	6.27306	1.47295	207|240|1080|1215|2081|3091|3099|3383|3488|3569|3643|5290|5467|5468|5530|5894|6517	AKT1|ALOX5|CFTR|CMA1|ERN1|HIF1A|HK2|ICAM1|IGFBP5|IL6|INSR|PIK3CA|PPARD|PPARG|PPP3CA|RAF1|SLC2A4	-7.77525
GO:0002703 regulation of leukocyte mediated immunity	7.85315e-10	-9.10496	7.32415	9.43047	28160	227	271	16	5.90406	1.43178	196|2208|3162|3383|3553|3558|3565|3569|3586|3718|4843|5170|5590|5724|7040|7124	AHR|FCER2|HMOX1|ICAM1|IL1B|IL2|IL4|IL6|IL10|JAK3|NOS2|PDPK1|PRKCZ|PTAFR|TGFB1|TNF	-7.77003
GO:0010720 positive regulation of cell development	8.17709e-10	-9.0874	6.27653	9.02666	28160	298	271	18	6.64207	1.51266	25|596|1869|1956|2475|3037|3091|3458|3553|3569|4311|5604|5970|5979|6790|7040|7124|7422	ABL1|BCL2|E2F1|EGFR|MTOR|HAS2|HIF1A|IFNG|IL1B|IL6|MME|MAP2K1|RELA|RET|AURKA|TGFB1|TNF|VEGFA	-7.75307
GO:0022408 negative regulation of cell-cell adhesion	8.63002e-10	-9.06399	7.95241	9.62809	28160	196	271	15	5.53506	1.38903	25|135|207|239|836|2064|3558|3565|3586|3717|3718|5465|5580|7040|7422	ABL1|ADORA2A|AKT1|ALOX12|CASP3|ERBB2|IL2|IL4|IL10|JAK2|JAK3|PPARA|PRKCD|TGFB1|VEGFA	-7.73025
GO:0035690 cellular response to drug	8.83541e-10	-9.05377	15.5092	11.7208	28160	67	271	10	3.69004	1.14516	1800|1956|3309|3553|4609|4780|4843|5972|7157|8648	DPEP1|EGFR|HSPA5|IL1B|MYC|NFE2L2|NOS2|REN|TP53|NCOA1	-7.72182
GO:0046626 regulation of insulin receptor signaling pathway	8.83541e-10	-9.05377	15.5092	11.7208	28160	67	271	10	3.69004	1.14516	1019|2931|3481|3553|5579|5580|5590|5770|5970|6198	CDK4|GSK3A|IGF2|IL1B|PRKCB|PRKCD|PRKCZ|PTPN1|RELA|RPS6KB1	-7.72182
GO:0050435 amyloid-beta metabolic process	8.83541e-10	-9.05377	15.5092	11.7208	28160	67	271	10	3.69004	1.14516	836|1636|2931|3458|4311|5970|5972|6093|7124|9475	CASP3|ACE|GSK3A|IFNG|MME|RELA|REN|ROCK1|TNF|ROCK2	-7.72182
GO:0033157 regulation of intracellular protein transport	8.92606e-10	-9.04934	7.26019	9.37645	28160	229	271	16	5.90406	1.43178	983|1020|1432|2064|2931|2932|3458|3553|3717|4193|5580|5594|5599|5743|5770|7040	CDK1|CDK5|MAPK14|ERBB2|GSK3A|GSK3B|IFNG|IL1B|JAK2|MDM2|PRKCD|MAPK1|MAPK8|PTGS2|PTPN1|TGFB1	-7.71798
GO:0006913 nucleocytoplasmic transport	9.09898e-10	-9.04101	6.23469	8.9854	28160	300	271	18	6.64207	1.51266	207|983|1020|1026|1432|2932|3458|3553|3717|4193|4321|4792|5530|5580|5594|5743|7040|7157	AKT1|CDK1|CDK5|CDKN1A|MAPK14|GSK3B|IFNG|IL1B|JAK2|MDM2|MMP12|NFKBIA|PPP3CA|PRKCD|MAPK1|PTGS2|TGFB1|TP53	-7.7114
GO:0051169 nuclear transport	9.09898e-10	-9.04101	6.23469	8.9854	28160	300	271	18	6.64207	1.51266	207|983|1020|1026|1432|2932|3458|3553|3717|4193|4321|4792|5530|5580|5594|5743|7040|7157	AKT1|CDK1|CDK5|CDKN1A|MAPK14|GSK3B|IFNG|IL1B|JAK2|MDM2|MMP12|NFKBIA|PPP3CA|PRKCD|MAPK1|PTGS2|TGFB1|TP53	-7.7114
GO:0030225 macrophage differentiation	9.09934e-10	-9.04099	19.0858	12.4903	28160	49	271	9	3.32103	1.08847	142|351|841|3458|4318|5578|5925|7040|7422	PARP1|APP|CASP8|IFNG|MMP9|PRKCA|RB1|TGFB1|VEGFA	-7.7114
GO:0008203 cholesterol metabolic process	9.2228e-10	-9.03514	9.78876	10.2022	28160	138	271	13	4.79705	1.29816	338|351|1066|1071|1080|1544|1576|3565|5444|5467|6256|6646|6647	APOB|APP|CES1|CETP|CFTR|CYP1A2|CYP3A4|IL4|PON1|PPARD|RXRA|SOAT1|SOD1	-7.70613
GO:0035304 regulation of protein dephosphorylation	1.13761e-09	-8.94401	12.7003	10.9591	28160	90	271	11	4.05904	1.19875	134|2475|2932|3717|5159|5580|6093|7040|7124|7184|9475	ADORA1|MTOR|GSK3B|JAK2|PDGFRB|PRKCD|ROCK1|TGFB1|TNF|HSP90B1|ROCK2	-7.61559
GO:0002791 regulation of peptide secretion	1.14195e-09	-8.94235	7.79336	9.50403	28160	200	271	15	5.53506	1.38903	134|240|1080|1803|1956|2697|3091|3458|3553|3569|3717|4843|5467|5530|7124	ADORA1|ALOX5|CFTR|DPP4|EGFR|GJA1|HIF1A|IFNG|IL1B|IL6|JAK2|NOS2|PPARD|PPP3CA|TNF	-7.61452
GO:0033344 cholesterol efflux	1.19116e-09	-8.92403	15.0596	11.5263	28160	69	271	10	3.69004	1.14516	338|857|1066|1071|1950|4792|5444|5468|6256|6646	APOB|CAV1|CES1|CETP|EGF|NFKBIA|PON1|PPARG|RXRA|SOAT1	-7.59737
GO:0060193 positive regulation of lipase activity	1.19116e-09	-8.92403	15.0596	11.5263	28160	69	271	10	3.69004	1.14516	185|1956|2099|3356|5159|5170|5319|5590|5724|6401	AGTR1|EGFR|ESR1|HTR2A|PDGFRB|PDPK1|PLA2G1B|PRKCZ|PTAFR|SELE	-7.59737
GO:0034405 response to fluid shear stress	1.24703e-09	-8.90412	23.7512	13.276	28160	35	271	8	2.95203	1.02818	207|760|2697|3037|4780|4846|5159|5743	AKT1|CA2|GJA1|HAS2|NFE2L2|NOS3|PDGFRB|PTGS2	-7.57922
GO:0045907 positive regulation of vasoconstriction	1.24703e-09	-8.90412	23.7512	13.276	28160	35	271	8	2.95203	1.02818	207|857|1956|2697|3356|3383|5743|6916	AKT1|CAV1|EGFR|GJA1|HTR2A|ICAM1|PTGS2|TBXAS1	-7.57922
GO:0097421 liver regeneration	1.24703e-09	-8.90412	23.7512	13.276	28160	35	271	8	2.95203	1.02818	595|1956|3162|3569|3586|5111|6790|7298	CCND1|EGFR|HMOX1|IL6|IL10|PCNA|AURKA|TYMS	-7.57922
GO:0007420 brain development	1.25434e-09	-8.90159	3.8639	7.85239	28160	753	271	28	10.3321	1.84896	25|238|351|558|581|596|836|1020|1215|1281|1812|1869|1901|1950|2475|2902|2932|3091|3283|3284|3309|3579|5530|5604|6532|7157|7301|8648	ABL1|ALK|APP|AXL|BAX|BCL2|CASP3|CDK5|CMA1|COL3A1|DRD1|E2F1|S1PR1|EGF|MTOR|GRIN1|GSK3B|HIF1A|HSD3B1|HSD3B2|HSPA5|CXCR2|PPP3CA|MAP2K1|SLC6A4|TP53|TYRO3|NCOA1	-7.57726
GO:0046849 bone remodeling	1.2831e-09	-8.89174	12.5607	10.8885	28160	91	271	11	4.05904	1.19875	154|760|1901|1956|1969|2697|3569|5027|5578|6696|7040	ADRB2|CA2|S1PR1|EGFR|EPHA2|GJA1|IL6|P2RX7|PRKCA|SPP1|TGFB1	-7.568
GO:0045930 negative regulation of mitotic cell cycle	1.3006e-09	-8.88586	7.07482	9.21823	28160	235	271	16	5.90406	1.43178	25|595|596|891|983|1017|1026|1956|3586|4193|5925|6347|7040|7124|7157|7465	ABL1|CCND1|BCL2|CCNB1|CDK1|CDK2|CDKN1A|EGFR|IL10|MDM2|RB1|CCL2|TGFB1|TNF|TP53|WEE1	-7.5627
GO:0051054 positive regulation of DNA metabolic process	1.31041e-09	-8.88259	7.7162	9.44328	28160	202	271	15	5.53506	1.38903	142|207|581|1956|3320|3558|3565|3569|4609|5111|5159|5580|5594|7040|80351	PARP1|AKT1|BAX|EGFR|HSP90AA1|IL2|IL4|IL6|MYC|PCNA|PDGFRB|PRKCD|MAPK1|TGFB1|TNKS2	-7.56001
GO:0034605 cellular response to heat	1.378e-09	-8.86075	14.8445	11.4321	28160	70	271	10	3.69004	1.14516	1026|2033|2475|2932|3162|3320|3552|3627|5743|7442	CDKN1A|EP300|MTOR|GSK3B|HMOX1|HSP90AA1|IL1A|CXCL10|PTGS2|TRPV1	-7.53933
GO:0061180 mammary gland epithelium development	1.378e-09	-8.86075	14.8445	11.4321	28160	70	271	10	3.69004	1.14516	207|367|581|595|1969|2099|3091|3717|5241|5594	AKT1|AR|BAX|CCND1|EPHA2|ESR1|HIF1A|JAK2|PGR|MAPK1	-7.53933
GO:0033673 negative regulation of kinase activity	1.38329e-09	-8.85909	7.04484	9.1924	28160	236	271	16	5.90406	1.43178	25|135|207|836|857|1026|2950|3315|3458|3553|5170|5468|5580|5770|5925|6622	ABL1|ADORA2A|AKT1|CASP3|CAV1|CDKN1A|GSTP1|HSPB1|IFNG|IL1B|PDPK1|PPARG|PRKCD|PTPN1|RB1|SNCA	-7.53824
GO:0030518 intracellular steroid hormone receptor signaling pathway	1.40076e-09	-8.85364	10.7495	10.3721	28160	116	271	12	4.42804	1.24964	142|367|2033|2099|2100|2908|3717|4306|5241|9611|9612|10013	PARP1|AR|EP300|ESR1|ESR2|NR3C1|JAK2|NR3C2|PGR|NCOR1|NCOR2|HDAC6	-7.53337
GO:0006936 muscle contraction	1.41165e-09	-8.85027	5.68968	8.66484	28160	347	271	19	7.01107	1.55104	134|154|857|1129|2475|2697|3356|3778|5290|5294|5724|5743|6093|6647|7137|7139|7442|9475|9759	ADORA1|ADRB2|CAV1|CHRM2|MTOR|GJA1|HTR2A|KCNMA1|PIK3CA|PIK3CG|PTAFR|PTGS2|ROCK1|SOD1|TNNI3|TNNT2|TRPV1|ROCK2|HDAC4	-7.53059
GO:0019318 hexose metabolic process	1.47079e-09	-8.83245	7.01512	9.16672	28160	237	271	16	5.90406	1.43178	207|1432|2033|2475|2931|2932|3099|3481|3487|3643|5290|5465|5467|7124|7157|10499	AKT1|MAPK14|EP300|MTOR|GSK3A|GSK3B|HK2|IGF2|IGFBP4|INSR|PIK3CA|PPARA|PPARD|TNF|TP53|NCOA2	-7.51334
GO:0051701 biological process involved in interaction with host	1.50134e-09	-8.82352	7.64055	9.38336	28160	204	271	15	5.53506	1.38903	185|558|598|857|983|1508|1803|1956|1969|3356|3383|3576|3643|6256|7301	AGTR1|AXL|BCL2L1|CAV1|CDK1|CTSB|DPP4|EGFR|EPHA2|HTR2A|ICAM1|CXCL8|INSR|RXRA|TYRO3	-7.50498
GO:0010888 negative regulation of lipid storage	1.52052e-09	-8.81801	31.6252	14.4838	28160	23	271	7	2.58303	0.963601	1066|3569|4792|5465|5467|5468|7124	CES1|IL6|NFKBIA|PPARA|PPARD|PPARG|TNF	-7.50062
GO:0035994 response to muscle stretch	1.52052e-09	-8.81801	31.6252	14.4838	28160	23	271	7	2.58303	0.963601	1432|2353|4790|4792|5290|5894|5970	MAPK14|FOS|NFKB1|NFKBIA|PIK3CA|RAF1|RELA	-7.50062
GO:0032409 regulation of transporter activity	1.53297e-09	-8.81447	6.03357	8.78458	28160	310	271	18	6.64207	1.51266	154|351|596|857|1020|1080|2697|3458|4318|5243|5444|5468|5580|5724|6256|6347|6622|54106	ADRB2|APP|BCL2|CAV1|CDK5|CFTR|GJA1|IFNG|MMP9|ABCB1|PON1|PPARG|PRKCD|PTAFR|RXRA|CCL2|SNCA|TLR9	-7.49765
GO:0030301 cholesterol transport	1.54761e-09	-8.81034	10.6576	10.3187	28160	117	271	12	4.42804	1.24964	338|857|1066|1071|1080|1950|4790|4792|5444|5468|6256|6646	APOB|CAV1|CES1|CETP|CFTR|EGF|NFKB1|NFKBIA|PON1|PPARG|RXRA|SOAT1	-7.49409
GO:0007612 learning	1.56239e-09	-8.80621	9.38089	9.93906	28160	144	271	13	4.79705	1.29816	351|590|1020|1312|1812|1816|2353|2475|2902|3091|3643|3725|5743	APP|BCHE|CDK5|COMT|DRD1|DRD5|FOS|MTOR|GRIN1|HIF1A|INSR|JUN|PTGS2	-7.49111
GO:0031644 regulation of nervous system process	1.56239e-09	-8.80621	9.38089	9.93906	28160	144	271	13	4.79705	1.29816	134|154|351|1312|1890|2475|2902|3586|4846|5590|5724|9451|9475	ADORA1|ADRB2|APP|COMT|TYMP|MTOR|GRIN1|IL10|NOS3|PRKCZ|PTAFR|EIF2AK3|ROCK2	-7.49111
GO:0046627 negative regulation of insulin receptor signaling pathway	1.59004e-09	-8.79859	23.0914	13.0741	28160	36	271	8	2.95203	1.02818	2931|3553|5579|5580|5590|5770|5970|6198	GSK3A|IL1B|PRKCB|PRKCD|PRKCZ|PTPN1|RELA|RPS6KB1	-7.48406
GO:0017038 protein import	1.60607e-09	-8.79424	7.60328	9.3537	28160	205	271	15	5.53506	1.38903	207|983|1026|1432|3320|3458|3717|4321|4792|5530|5580|5594|5743|7040|7157	AKT1|CDK1|CDKN1A|MAPK14|HSP90AA1|IFNG|JAK2|MMP12|NFKBIA|PPP3CA|PRKCD|MAPK1|PTGS2|TGFB1|TP53	-7.48027
GO:1905475 regulation of protein localization to membrane	1.78634e-09	-8.74804	8.31292	9.56585	28160	175	271	14	5.16605	1.34455	207|367|598|1020|1956|1969|2064|3458|5170|5590|5599|7040|7124|7430	AKT1|AR|BCL2L1|CDK5|EGFR|EPHA2|ERBB2|IFNG|PDPK1|PRKCZ|MAPK8|TGFB1|TNF|EZR	-7.43464
GO:0002366 leukocyte activation involved in immune response	1.8147e-09	-8.7412	6.40034	8.88741	28160	276	271	17	6.27306	1.47295	25|959|2475|3162|3383|3458|3558|3565|3569|3586|3718|5170|5294|5590|5724|7040|7157	ABL1|CD40LG|MTOR|HMOX1|ICAM1|IFNG|IL2|IL4|IL6|IL10|JAK3|PDPK1|PIK3CG|PRKCZ|PTAFR|TGFB1|TP53	-7.42836
GO:0007566 embryo implantation	1.898e-09	-8.7217	17.6453	11.9564	28160	53	271	9	3.32103	1.08847	2697|3553|4313|4318|5467|5743|6647|6696|7422	GJA1|IL1B|MMP2|MMP9|PPARD|PTGS2|SOD1|SPP1|VEGFA	-7.40944
GO:0042180 cellular ketone metabolic process	1.96166e-09	-8.70738	7.49361	9.26592	28160	208	271	15	5.53506	1.38903	207|857|1066|1312|2475|3292|3553|5465|5467|5468|5743|6622|9611|9612|57016	AKT1|CAV1|CES1|COMT|MTOR|HSD17B1|IL1B|PPARA|PPARD|PPARG|PTGS2|SNCA|NCOR1|NCOR2|AKR1B10	-7.39568
GO:0048009 insulin-like growth factor receptor signaling pathway	2.01186e-09	-8.6964	22.4673	12.8803	28160	37	271	8	2.95203	1.02818	207|367|3484|3485|3486|3487|3488|9451	AKT1|AR|IGFBP1|IGFBP2|IGFBP3|IGFBP4|IGFBP5|EIF2AK3	-7.38527
GO:0001889 liver development	2.01457e-09	-8.69582	9.18945	9.81319	28160	147	271	13	4.79705	1.29816	595|1543|1956|2002|3162|3569|3586|4233|5111|5290|5970|6790|7298	CCND1|CYP1A1|EGFR|ELK1|HMOX1|IL6|IL10|MET|PCNA|PIK3CA|RELA|AURKA|TYMS	-7.38525
GO:0022612 gland morphogenesis	2.07526e-09	-8.68293	10.3911	10.1624	28160	120	271	12	4.42804	1.24964	367|581|596|857|1969|2099|3488|3569|5241|7040|7124|7430	AR|BAX|BCL2|CAV1|EPHA2|ESR1|IGFBP5|IL6|PGR|TGFB1|TNF|EZR	-7.37292
GO:0000271 polysaccharide biosynthetic process	2.10427e-09	-8.6769	14.2344	11.1607	28160	73	271	10	3.69004	1.14516	207|1950|2475|2931|2932|3037|3481|3643|4790|7040	AKT1|EGF|MTOR|GSK3A|GSK3B|HAS2|IGF2|INSR|NFKB1|TGFB1	-7.36746
GO:0032147 activation of protein kinase activity	2.1898e-09	-8.6596	9.12736	9.77203	28160	148	271	13	4.79705	1.29816	25|154|1950|2475|3565|3643|3717|5170|5290|5580|5590|5604|7422	ABL1|ADRB2|EGF|MTOR|IL4|INSR|JAK2|PDPK1|PIK3CA|PRKCD|PRKCZ|MAP2K1|VEGFA	-7.35071
GO:0071320 cellular response to cAMP	2.25857e-09	-8.64617	17.3186	11.832	28160	54	271	9	3.32103	1.08847	196|351|1080|3309|3488|5294|5724|7430|50507	AHR|APP|CFTR|HSPA5|IGFBP5|PIK3CG|PTAFR|EZR|NOX4	-7.33785
GO:0019058 viral life cycle	2.29372e-09	-8.63946	5.88178	8.63015	28160	318	271	18	6.64207	1.51266	185|558|596|857|983|1508|1803|1956|1969|3356|3383|3576|5465|6347|6590|7124|7301|9475	AGTR1|AXL|BCL2|CAV1|CDK1|CTSB|DPP4|EGFR|EPHA2|HTR2A|ICAM1|CXCL8|PPARA|CCL2|SLPI|TNF|TYRO3|ROCK2	-7.3317
GO:0051960 regulation of nervous system development	2.50838e-09	-8.60061	4.92582	8.20987	28160	443	271	21	7.74908	1.62415	207|1020|1869|1890|1956|2147|2475|3091|3458|3553|3569|4311|5530|5604|5970|6696|7040|7124|7157|7422|9451	AKT1|CDK5|E2F1|TYMP|EGFR|F2|MTOR|HIF1A|IFNG|IL1B|IL6|MME|PPP3CA|MAP2K1|RELA|SPP1|TGFB1|TNF|TP53|VEGFA|EIF2AK3	-7.29341
GO:0051208 sequestering of calcium ion	2.51192e-09	-8.59999	10.2208	10.0612	28160	122	271	12	4.42804	1.24964	25|356|581|1812|2147|3356|3627|5170|6373|6622|7184|7442	ABL1|FASLG|BAX|DRD1|F2|HTR2A|CXCL10|PDPK1|CXCL11|SNCA|HSP90B1|TRPV1	-7.29336
GO:1900077 negative regulation of cellular response to insulin stimulus	2.52724e-09	-8.59735	21.8761	12.6939	28160	38	271	8	2.95203	1.02818	2931|3553|5579|5580|5590|5770|5970|6198	GSK3A|IL1B|PRKCB|PRKCD|PRKCZ|PTPN1|RELA|RPS6KB1	-7.29183
GO:1903580 positive regulation of ATP metabolic process	2.52724e-09	-8.59735	21.8761	12.6939	28160	38	271	8	2.95203	1.02818	351|3091|3356|3458|3565|3643|5027|5465	APP|HIF1A|HTR2A|IFNG|IL4|INSR|P2RX7|PPARA	-7.29183
GO:0032640 tumor necrosis factor production	2.57809e-09	-8.5887	8.082	9.39605	28160	180	271	14	5.16605	1.34455	351|558|2950|3315|3458|3552|3565|3569|3586|3717|4282|4317|5724|54106	APP|AXL|GSTP1|HSPB1|IFNG|IL1A|IL4|IL6|IL10|JAK2|MIF|MMP8|PTAFR|TLR9	-7.28429
GO:0032680 regulation of tumor necrosis factor production	2.57809e-09	-8.5887	8.082	9.39605	28160	180	271	14	5.16605	1.34455	351|558|2950|3315|3458|3552|3565|3569|3586|3717|4282|4317|5724|54106	APP|AXL|GSTP1|HSPB1|IFNG|IL1A|IL4|IL6|IL10|JAK2|MIF|MMP8|PTAFR|TLR9	-7.28429
GO:0061008 hepaticobiliary system development	2.58234e-09	-8.58799	9.00566	9.69087	28160	150	271	13	4.79705	1.29816	595|1543|1956|2002|3162|3569|3586|4233|5111|5290|5970|6790|7298	CCND1|CYP1A1|EGFR|ELK1|HMOX1|IL6|IL10|MET|PCNA|PIK3CA|RELA|AURKA|TYMS	-7.28413
GO:0045446 endothelial cell differentiation	2.75989e-09	-8.55911	10.1377	10.0115	28160	123	271	12	4.42804	1.24964	1901|2194|3383|3553|3791|4233|6093|7124|7422|7430|7498|9475	S1PR1|FASN|ICAM1|IL1B|KDR|MET|ROCK1|TNF|VEGFA|EZR|XDH|ROCK2	-7.25629
GO:0048662 negative regulation of smooth muscle cell proliferation	2.76037e-09	-8.55903	13.8549	10.9885	28160	75	271	10	3.69004	1.14516	1026|1312|2950|3162|3458|3486|3488|3586|5467|5468	CDKN1A|COMT|GSTP1|HMOX1|IFNG|IGFBP3|IGFBP5|IL10|PPARD|PPARG	-7.25629
GO:0002532 production of molecular mediator involved in inflammatory response	2.8627e-09	-8.54322	11.6635	10.4239	28160	98	271	11	4.05904	1.19875	240|241|1432|2147|3091|3569|4843|5054|5465|7124|653361	ALOX5|ALOX5AP|MAPK14|F2|HIF1A|IL6|NOS2|SERPINE1|PPARA|TNF|NCF1	-7.24159
GO:0043502 regulation of muscle adaptation	2.8627e-09	-8.54322	11.6635	10.4239	28160	98	271	11	4.05904	1.19875	142|2475|2931|3488|4846|5465|5530|5578|6093|9475|9759	PARP1|MTOR|GSK3A|IGFBP5|NOS3|PPARA|PPP3CA|PRKCA|ROCK1|ROCK2|HDAC4	-7.24159
GO:0072330 monocarboxylic acid biosynthetic process	2.89752e-09	-8.53797	7.28351	9.09549	28160	214	271	15	5.53506	1.38903	239|240|1066|1543|1544|1576|2194|2944|2950|3553|4282|5319|5742|5743|6916	ALOX12|ALOX5|CES1|CYP1A1|CYP1A2|CYP3A4|FASN|GSTM1|GSTP1|IL1B|MIF|PLA2G1B|PTGS1|PTGS2|TBXAS1	-7.23689
GO:0009132 nucleoside diphosphate metabolic process	3.02971e-09	-8.5186	10.0559	9.96239	28160	124	271	12	4.42804	1.24964	351|2033|3091|3099|3356|3458|3643|3939|5027|5465|9611|9759	APP|EP300|HIF1A|HK2|HTR2A|IFNG|INSR|LDHA|P2RX7|PPARA|NCOR1|HDAC4	-7.21807
GO:0046456 icosanoid biosynthetic process	3.16403e-09	-8.49976	16.7001	11.5928	28160	56	271	9	3.32103	1.08847	240|241|3553|4048|4282|5319|5742|5743|6916	ALOX5|ALOX5AP|IL1B|LTA4H|MIF|PLA2G1B|PTGS1|PTGS2|TBXAS1	-7.20033
GO:0048008 platelet-derived growth factor receptor signaling pathway	3.16403e-09	-8.49976	16.7001	11.5928	28160	56	271	9	3.32103	1.08847	25|2152|2155|3717|5159|5327|5770|6622|7422	ABL1|F3|F7|JAK2|PDGFRB|PLAT|PTPN1|SNCA|VEGFA	-7.20033
GO:1904375 regulation of protein localization to cell periphery	3.32305e-09	-8.47846	9.9755	9.9138	28160	125	271	12	4.42804	1.24964	207|367|598|1020|1956|1969|3458|5170|5590|7040|7124|7430	AKT1|AR|BCL2L1|CDK5|EGFR|EPHA2|IFNG|PDPK1|PRKCZ|TGFB1|TNF|EZR	-7.17958
GO:0010883 regulation of lipid storage	3.7259e-09	-8.42877	16.4071	11.4778	28160	57	271	9	3.32103	1.08847	338|1066|3569|4790|4792|5465|5467|5468|7124	APOB|CES1|IL6|NFKB1|NFKBIA|PPARA|PPARD|PPARG|TNF	-7.13098
GO:0033619 membrane protein proteolysis	3.7259e-09	-8.42877	16.4071	11.4778	28160	57	271	9	3.32103	1.08847	3458|3553|3586|4316|5979|6093|6868|7040|7124	IFNG|IL1B|IL10|MMP7|RET|ROCK1|ADAM17|TGFB1|TNF	-7.13098
GO:0010543 regulation of platelet activation	3.9087e-09	-8.40797	20.7823	12.3417	28160	40	271	8	2.95203	1.02818	239|2147|3569|3717|4846|5578|5580|7056	ALOX12|F2|IL6|JAK2|NOS3|PRKCA|PRKCD|THBD	-7.11237
GO:0051281 positive regulation of release of sequestered calcium ion into cytosol	3.9087e-09	-8.40797	20.7823	12.3417	28160	40	271	8	2.95203	1.02818	25|581|1812|2147|3627|5170|6373|6622	ABL1|BAX|DRD1|F2|CXCL10|PDPK1|CXCL11|SNCA	-7.11237
GO:0150077 regulation of neuroinflammatory response	3.9087e-09	-8.40797	20.7823	12.3417	28160	40	271	8	2.95203	1.02818	3553|3565|3569|4314|4317|4318|5743|7124	IL1B|IL4|IL6|MMP3|MMP8|MMP9|PTGS2|TNF	-7.11237
GO:1904994 regulation of leukocyte adhesion to vascular endothelial cell	3.9087e-09	-8.40797	20.7823	12.3417	28160	40	271	8	2.95203	1.02818	240|1991|3383|3569|5724|5970|6401|7124	ALOX5|ELANE|ICAM1|IL6|PTAFR|RELA|SELE|TNF	-7.11237
GO:0071706 tumor necrosis factor superfamily cytokine production	3.94319e-09	-8.40415	7.82129	9.20074	28160	186	271	14	5.16605	1.34455	351|558|2950|3315|3458|3552|3565|3569|3586|3717|4282|4317|5724|54106	APP|AXL|GSTP1|HSPB1|IFNG|IL1A|IL4|IL6|IL10|JAK2|MIF|MMP8|PTAFR|TLR9	-7.10964
GO:1903555 regulation of tumor necrosis factor superfamily cytokine production	3.94319e-09	-8.40415	7.82129	9.20074	28160	186	271	14	5.16605	1.34455	351|558|2950|3315|3458|3552|3565|3569|3586|3717|4282|4317|5724|54106	APP|AXL|GSTP1|HSPB1|IFNG|IL1A|IL4|IL6|IL10|JAK2|MIF|MMP8|PTAFR|TLR9	-7.10964
GO:0000904 cell morphogenesis involved in differentiation	4.33975e-09	-8.36254	3.89294	7.60672	28160	694	271	26	9.5941	1.78902	25|351|367|558|596|836|842|1020|1969|2033|2050|2064|2932|3037|3320|4233|5530|5604|5925|5979|6647|6696|7301|7422|10013|10461	ABL1|APP|AR|AXL|BCL2|CASP3|CASP9|CDK5|EPHA2|EP300|EPHB4|ERBB2|GSK3B|HAS2|HSP90AA1|MET|PPP3CA|MAP2K1|RB1|RET|SOD1|SPP1|TYRO3|VEGFA|HDAC6|MERTK	-7.06857
GO:0035303 regulation of dephosphorylation	4.36289e-09	-8.36023	9.7417	9.77126	28160	128	271	12	4.42804	1.24964	134|2475|2932|3458|3717|5159|5580|6093|7040|7124|7184|9475	ADORA1|MTOR|GSK3B|IFNG|JAK2|PDGFRB|PRKCD|ROCK1|TGFB1|TNF|HSP90B1|ROCK2	-7.06684
GO:0002763 positive regulation of myeloid leukocyte differentiation	4.37341e-09	-8.35918	16.1242	11.3656	28160	58	271	9	3.32103	1.08847	760|841|2353|3458|3725|5578|5925|7040|7124	CA2|CASP8|FOS|IFNG|JUN|PRKCA|RB1|TGFB1|TNF	-7.06684
GO:0042743 hydrogen peroxide metabolic process	4.37341e-09	-8.35918	16.1242	11.3656	28160	58	271	9	3.32103	1.08847	1543|1544|1956|4314|4353|6622|6647|10013|50506	CYP1A1|CYP1A2|EGFR|MMP3|MPO|SNCA|SOD1|HDAC6|DUOX2	-7.06684
GO:0002444 myeloid leukocyte mediated immunity	4.39992e-09	-8.35656	11.2061	10.1791	28160	102	271	11	4.05904	1.19875	1636|1991|2147|3162|3565|3569|5170|5294|5319|5724|6868	ACE|ELANE|F2|HMOX1|IL4|IL6|PDPK1|PIK3CG|PLA2G1B|PTAFR|ADAM17	-7.06529
GO:0032677 regulation of interleukin-8 production	4.39992e-09	-8.35656	11.2061	10.1791	28160	102	271	11	4.05904	1.19875	1991|2152|3553|3569|3586|4843|5054|5319|5970|7124|54106	ELANE|F3|IL1B|IL6|IL10|NOS2|SERPINE1|PLA2G1B|RELA|TNF|TLR9	-7.06529
GO:1990845 adaptive thermogenesis	4.51067e-09	-8.34576	8.60413	9.41833	28160	157	271	13	4.79705	1.29816	43|153|154|857|2697|3565|3717|4012|5925|6868|7422|7442|11096	ACHE|ADRB1|ADRB2|CAV1|GJA1|IL4|JAK2|LNPEP|RB1|ADAM17|VEGFA|TRPV1|ADAMTS5	-7.05503
GO:0002040 sprouting angiogenesis	4.52719e-09	-8.34417	7.73809	9.13757	28160	188	271	14	5.16605	1.34455	25|185|207|240|1969|2050|3162|3586|3716|3791|5170|5743|7422|9734	ABL1|AGTR1|AKT1|ALOX5|EPHA2|EPHB4|HMOX1|IL10|JAK1|KDR|PDPK1|PTGS2|VEGFA|HDAC9	-7.05398
GO:0014068 positive regulation of phosphatidylinositol 3-kinase signaling	4.63824e-09	-8.33365	13.1533	10.663	28160	79	271	10	3.69004	1.14516	1950|2147|2322|3643|3717|3791|5159|5467|7124|653361	EGF|F2|FLT3|INSR|JAK2|KDR|PDGFRB|PPARD|TNF|NCF1	-7.044
GO:0005996 monosaccharide metabolic process	4.72046e-09	-8.32602	6.46919	8.68243	28160	257	271	16	5.90406	1.43178	207|1432|2033|2475|2931|2932|3099|3481|3487|3643|5290|5465|5467|7124|7157|10499	AKT1|MAPK14|EP300|MTOR|GSK3A|GSK3B|HK2|IGF2|IGFBP4|INSR|PIK3CA|PPARA|PPARD|TNF|TP53|NCOA2	-7.0369
GO:0042307 positive regulation of protein import into nucleus	4.81604e-09	-8.31731	20.2754	12.1751	28160	41	271	8	2.95203	1.02818	983|1432|3458|3717|5580|5594|5743|7040	CDK1|MAPK14|IFNG|JAK2|PRKCD|MAPK1|PTGS2|TGFB1	-7.02874
GO:0032637 interleukin-8 production	4.88441e-09	-8.31119	11.0973	10.12	28160	103	271	11	4.05904	1.19875	1991|2152|3553|3569|3586|4843|5054|5319|5970|7124|54106	ELANE|F3|IL1B|IL6|IL10|NOS2|SERPINE1|PLA2G1B|RELA|TNF|TLR9	-7.02315
GO:0097529 myeloid leukocyte migration	5.08098e-09	-8.29405	6.98956	8.85185	28160	223	271	15	5.53506	1.38903	1800|1803|3565|3569|3576|3579|3627|4282|5054|5294|5319|5594|6347|6373|7422	DPEP1|DPP4|IL4|IL6|CXCL8|CXCR2|CXCL10|MIF|SERPINE1|PIK3CG|PLA2G1B|MAPK1|CCL2|CXCL11|VEGFA	-7.00655
GO:0046324 regulation of glucose import	5.11751e-09	-8.29094	15.8509	11.2563	28160	59	271	9	3.32103	1.08847	207|1432|2931|3099|3643|4780|5319|7015|7124	AKT1|MAPK14|GSK3A|HK2|INSR|NFE2L2|PLA2G1B|TERT|TNF	-7.00451
GO:0048010 vascular endothelial growth factor receptor signaling pathway	5.11751e-09	-8.29094	15.8509	11.2563	28160	59	271	9	3.32103	1.08847	558|1432|3091|3315|3553|3791|5579|5770|7422	AXL|MAPK14|HIF1A|HSPB1|IL1B|KDR|PRKCB|PTPN1|VEGFA	-7.00451
GO:1903076 regulation of protein localization to plasma membrane	5.41601e-09	-8.26632	10.9906	10.0618	28160	104	271	11	4.05904	1.19875	207|367|598|1020|1956|1969|3458|5170|7040|7124|7430	AKT1|AR|BCL2L1|CDK5|EGFR|EPHA2|IFNG|PDPK1|TGFB1|TNF|EZR	-6.98042
GO:0034374 low-density lipoprotein particle remodeling	5.55155e-09	-8.25559	38.9668	14.9743	28160	16	271	6	2.21402	0.893809	185|338|1071|4353|4547|5320	AGTR1|APOB|CETP|MPO|MTTP|PLA2G2A	-6.97022
GO:0048708 astrocyte differentiation	5.94621e-09	-8.22576	12.8286	10.509	28160	81	271	10	3.69004	1.14516	25|135|351|1956|2147|3458|3569|5594|5604|7124	ABL1|ADORA2A|APP|EGFR|F2|IFNG|IL6|MAPK1|MAP2K1|TNF	-6.94145
GO:2000106 regulation of leukocyte apoptotic process	5.94621e-09	-8.22576	12.8286	10.509	28160	81	271	10	3.69004	1.14516	558|581|3091|3558|3579|3586|3718|6868|7157|10461	AXL|BAX|HIF1A|IL2|CXCR2|IL10|JAK3|ADAM17|TP53|MERTK	-6.94145
GO:0042116 macrophage activation	5.99872e-09	-8.22194	10.886	10.0043	28160	105	271	11	4.05904	1.19875	351|3458|3565|3569|3586|3717|4282|4317|6622|7124|7442	APP|IFNG|IL4|IL6|IL10|JAK2|MIF|MMP8|SNCA|TNF|TRPV1	-6.93817
GO:0001655 urogenital system development	6.24755e-09	-8.20429	5.51742	8.24861	28160	339	271	18	6.64207	1.51266	185|367|581|596|760|842|1636|2099|3037|3579|4311|4318|4609|5159|5972|5979|6772|7422	AGTR1|AR|BAX|BCL2|CA2|CASP9|ACE|ESR1|HAS2|CXCR2|MME|MMP9|MYC|PDGFRB|REN|RET|STAT1|VEGFA	-6.92104
GO:0045840 positive regulation of mitotic nuclear division	7.18846e-09	-8.14336	19.3324	11.8589	28160	43	271	8	2.95203	1.02818	1950|3481|3552|3553|3643|5159|5925|6790	EGF|IGF2|IL1A|IL1B|INSR|PDGFRB|RB1|AURKA	-6.86118
GO:1904591 positive regulation of protein import	7.18846e-09	-8.14336	19.3324	11.8589	28160	43	271	8	2.95203	1.02818	983|1432|3458|3717|5580|5594|5743|7040	CDK1|MAPK14|IFNG|JAK2|PRKCD|MAPK1|PTGS2|TGFB1	-6.86118
GO:0030073 insulin secretion	7.24514e-09	-8.13995	7.46031	8.9236	28160	195	271	14	5.16605	1.34455	240|1080|1803|2697|3091|3458|3553|3569|3717|4843|5467|5530|5894|7124	ALOX5|CFTR|DPP4|GJA1|HIF1A|IFNG|IL1B|IL6|JAK2|NOS2|PPARD|PPP3CA|RAF1|TNF	-6.85829
GO:0008637 apoptotic mitochondrial changes	7.33482e-09	-8.13461	10.6825	9.89158	28160	107	271	11	4.05904	1.19875	207|581|596|598|2931|2932|3099|3725|4318|5599|7157	AKT1|BAX|BCL2|BCL2L1|GSK3A|GSK3B|HK2|JUN|MMP9|MAPK8|TP53	-6.85453
GO:0071868 cellular response to monoamine stimulus	7.33482e-09	-8.13461	10.6825	9.89158	28160	107	271	11	4.05904	1.19875	25|238|351|1129|1812|1816|2931|2932|3356|5594|6622	ABL1|ALK|APP|CHRM2|DRD1|DRD5|GSK3A|GSK3B|HTR2A|MAPK1|SNCA	-6.85453
GO:0071870 cellular response to catecholamine stimulus	7.33482e-09	-8.13461	10.6825	9.89158	28160	107	271	11	4.05904	1.19875	25|238|351|1129|1812|1816|2931|2932|3356|5594|6622	ABL1|ALK|APP|CHRM2|DRD1|DRD5|GSK3A|GSK3B|HTR2A|MAPK1|SNCA	-6.85453
GO:0051899 membrane depolarization	7.57089e-09	-8.12085	12.5195	10.3603	28160	83	271	10	3.69004	1.14516	25|135|142|239|596|857|3725|3791|5027|5590	ABL1|ADORA2A|PARP1|ALOX12|BCL2|CAV1|JUN|KDR|P2RX7|PRKCZ	-6.8413
GO:0001649 osteoblast differentiation	7.72297e-09	-8.11222	6.77683	8.67152	28160	230	271	15	5.53506	1.38903	43|207|506|1277|1432|1969|2101|2194|3481|3488|3569|5468|6696|7124|9759	ACHE|AKT1|ATP5F1B|COL1A1|MAPK14|EPHA2|ESRRA|FASN|IGF2|IGFBP5|IL6|PPARG|SPP1|TNF|HDAC4	-6.8335
GO:0090287 regulation of cellular response to growth factor stimulus	7.73578e-09	-8.1115	5.81084	8.31333	28160	304	271	17	6.27306	1.47295	25|331|857|2033|3091|3309|3553|3565|5170|5465|5468|5579|5770|6868|7040|7157|7498	ABL1|XIAP|CAV1|EP300|HIF1A|HSPA5|IL1B|IL4|PDPK1|PPARA|PPARG|PRKCB|PTPN1|ADAM17|TGFB1|TP53|XDH	-6.8335
GO:0090276 regulation of peptide hormone secretion	7.73608e-09	-8.11148	7.42225	8.8939	28160	196	271	14	5.16605	1.34455	240|1080|1803|1956|2697|3091|3458|3553|3569|3717|4843|5467|5530|7124	ALOX5|CFTR|DPP4|EGFR|GJA1|HIF1A|IFNG|IL1B|IL6|JAK2|NOS2|PPARD|PPP3CA|TNF	-6.8335
GO:0007588 excretion	8.05665e-09	-8.09385	15.0839	10.9436	28160	62	271	9	3.32103	1.08847	134|135|136|185|1312|3162|3778|7442|9429	ADORA1|ADORA2A|ADORA2B|AGTR1|COMT|HMOX1|KCNMA1|TRPV1|ABCG2	-6.81691
GO:0010573 vascular endothelial growth factor production	8.05665e-09	-8.09385	15.0839	10.9436	28160	62	271	9	3.32103	1.08847	1545|3091|3552|3553|3569|5743|7040|7124|9451	CYP1B1|HIF1A|IL1A|IL1B|IL6|PTGS2|TGFB1|TNF|EIF2AK3	-6.81691
GO:0005976 polysaccharide metabolic process	8.09767e-09	-8.09164	10.5836	9.83635	28160	108	271	11	4.05904	1.19875	207|1950|2475|2931|2932|3037|3481|3643|4790|7040|8972	AKT1|EGF|MTOR|GSK3A|GSK3B|HAS2|IGF2|INSR|NFKB1|TGFB1|MGAM	-6.81523
GO:0050796 regulation of insulin secretion	8.24594e-09	-8.08376	8.18696	9.12691	28160	165	271	13	4.79705	1.29816	240|1080|1803|2697|3091|3458|3553|3569|3717|4843|5467|5530|7124	ALOX5|CFTR|DPP4|GJA1|HIF1A|IFNG|IL1B|IL6|JAK2|NOS2|PPARD|PPP3CA|TNF	-6.80787
GO:1902894 negative regulation of pri-miRNA transcription by RNA polymerase II	8.51054e-09	-8.07004	36.6746	14.5036	28160	17	271	6	2.21402	0.893809	5465|5467|5468|5970|7040|9759	PPARA|PPARD|PPARG|RELA|TGFB1|HDAC4	-6.79467
GO:0050714 positive regulation of protein secretion	8.71276e-09	-8.05984	9.16866	9.41308	28160	136	271	12	4.42804	1.24964	43|135|1080|1956|2697|3091|3552|3717|5319|5467|7040|7430	ACHE|ADORA2A|CFTR|EGFR|GJA1|HIF1A|IL1A|JAK2|PLA2G1B|PPARD|TGFB1|EZR	-6.78549
GO:0002066 columnar/cuboidal epithelial cell development	8.71313e-09	-8.05983	18.893	11.7087	28160	44	271	8	2.95203	1.02818	207|1026|2194|2931|2932|3091|5170|7298	AKT1|CDKN1A|FASN|GSK3A|GSK3B|HIF1A|PDPK1|TYMS	-6.78549
GO:0014066 regulation of phosphatidylinositol 3-kinase signaling	8.93056e-09	-8.04912	10.4865	9.78184	28160	109	271	11	4.05904	1.19875	1950|1956|2147|2322|3643|3717|3791|5159|5467|7124|653361	EGF|EGFR|F2|FLT3|INSR|JAK2|KDR|PDGFRB|PPARD|TNF|NCF1	-6.77531
GO:0042759 long-chain fatty acid biosynthetic process	9.21426e-09	-8.03554	25.0821	12.7902	28160	29	271	7	2.58303	0.963601	239|240|1543|1544|1576|2944|2950	ALOX12|ALOX5|CYP1A1|CYP1A2|CYP3A4|GSTM1|GSTP1	-6.76276
GO:1902175 regulation of oxidative stress-induced intrinsic apoptotic signaling pathway	9.21426e-09	-8.03554	25.0821	12.7902	28160	29	271	7	2.58303	0.963601	142|207|3091|3315|4170|4780|6647	PARP1|AKT1|HIF1A|HSPB1|MCL1|NFE2L2|SOD1	-6.76276
GO:0000086 G2/M transition of mitotic cell cycle	9.4683e-09	-8.02373	9.10173	9.37039	28160	137	271	12	4.42804	1.24964	351|595|891|983|1017|1019|1026|2103|5243|6790|7465|23476	APP|CCND1|CCNB1|CDK1|CDK2|CDK4|CDKN1A|ESRRB|ABCB1|AURKA|WEE1|BRD4	-6.75198
GO:0055123 digestive system development	9.4683e-09	-8.02373	9.10173	9.37039	28160	137	271	12	4.42804	1.24964	596|891|1026|1543|1956|3091|3481|3576|5925|5979|7124|7298	BCL2|CCNB1|CDKN1A|CYP1A1|EGFR|HIF1A|IGF2|CXCL8|RB1|RET|TNF|TYMS	-6.75198
GO:0007254 JNK cascade	9.53772e-09	-8.02056	8.08891	9.05712	28160	167	271	13	4.79705	1.29816	136|207|351|1956|2950|3553|4317|4790|5599|7124|9611|54106|653361	ADORA2B|AKT1|APP|EGFR|GSTP1|IL1B|MMP8|NFKB1|MAPK8|TNF|NCOR1|TLR9|NCF1	-6.74984
GO:0043112 receptor metabolic process	9.53772e-09	-8.02056	8.08891	9.05712	28160	167	271	13	4.79705	1.29816	43|857|1020|1950|3576|3579|3643|5770|6401|6622|7040|7422|7430	ACHE|CAV1|CDK5|EGF|CXCL8|CXCR2|INSR|PTPN1|SELE|SNCA|TGFB1|VEGFA|EZR	-6.74984
GO:0006970 response to osmotic stress	9.57685e-09	-8.01878	12.2249	10.2166	28160	85	271	10	3.69004	1.14516	581|836|1956|3778|5170|5243|5743|6517|7124|7157	BAX|CASP3|EGFR|KCNMA1|PDPK1|ABCB1|PTGS2|SLC2A4|TNF|TP53	-6.74909
GO:0097194 execution phase of apoptosis	9.57685e-09	-8.01878	12.2249	10.2166	28160	85	271	10	3.69004	1.14516	207|356|581|598|836|840|841|842|3569|7157	AKT1|FASLG|BAX|BCL2L1|CASP3|CASP7|CASP8|CASP9|IL6|TP53	-6.74909
GO:0007160 cell-matrix adhesion	9.74494e-09	-8.01122	6.66099	8.57181	28160	234	271	15	5.53506	1.38903	25|596|1020|1281|2932|3791|4321|5054|5170|5328|5590|6093|7412|7422|9475	ABL1|BCL2|CDK5|COL3A1|GSK3B|KDR|MMP12|SERPINE1|PDPK1|PLAU|PRKCZ|ROCK1|VCAM1|VEGFA|ROCK2	-6.74204
GO:0072657 protein localization to membrane	1.02924e-08	-7.98748	4.1637	7.5489	28160	574	271	23	8.48708	1.69292	134|207|367|581|598|673|857|1020|1956|1969|2064|3309|3320|3458|5170|5590|5599|6093|7040|7124|7430|9475|653361	ADORA1|AKT1|AR|BAX|BCL2L1|BRAF|CAV1|CDK5|EGFR|EPHA2|ERBB2|HSPA5|HSP90AA1|IFNG|PDPK1|PRKCZ|MAPK8|ROCK1|TGFB1|TNF|EZR|ROCK2|NCF1	-6.71882
GO:0010660 regulation of muscle cell apoptotic process	1.07459e-08	-7.96876	12.0827	10.1466	28160	86	271	10	3.69004	1.14516	239|1786|3162|3458|3579|3717|4780|5170|5468|7157	ALOX12|DNMT1|HMOX1|IFNG|CXCR2|JAK2|NFE2L2|PDPK1|PPARG|TP53	-6.70124
GO:0006940 regulation of smooth muscle contraction	1.07556e-08	-7.96837	14.6125	10.7469	28160	64	271	9	3.32103	1.08847	134|154|857|1129|3778|5724|5743|6647|7137	ADORA1|ADRB2|CAV1|CHRM2|KCNMA1|PTAFR|PTGS2|SOD1|TNNI3	-6.70124
GO:0030888 regulation of B cell proliferation	1.07556e-08	-7.96837	14.6125	10.7469	28160	64	271	9	3.32103	1.08847	196|596|836|1026|3558|3565|3586|4282|54106	AHR|BCL2|CASP3|CDKN1A|IL2|IL4|IL10|MIF|TLR9	-6.70124
GO:0071867 response to monoamine	1.08292e-08	-7.9654	10.2975	9.67492	28160	111	271	11	4.05904	1.19875	25|238|351|1129|1812|1816|2931|2932|3356|5594|6622	ABL1|ALK|APP|CHRM2|DRD1|DRD5|GSK3A|GSK3B|HTR2A|MAPK1|SNCA	-6.69929
GO:0071869 response to catecholamine	1.08292e-08	-7.9654	10.2975	9.67492	28160	111	271	11	4.05904	1.19875	25|238|351|1129|1812|1816|2931|2932|3356|5594|6622	ABL1|ALK|APP|CHRM2|DRD1|DRD5|GSK3A|GSK3B|HTR2A|MAPK1|SNCA	-6.69929
GO:0030072 peptide hormone secretion	1.09273e-08	-7.96149	6.60454	8.52283	28160	236	271	15	5.53506	1.38903	240|1080|1803|1956|2697|3091|3458|3553|3569|3717|4843|5467|5530|5894|7124	ALOX5|CFTR|DPP4|EGFR|GJA1|HIF1A|IFNG|IL1B|IL6|JAK2|NOS2|PPARD|PPP3CA|RAF1|TNF	-6.69589
GO:0070588 calcium ion transmembrane transport	1.13679e-08	-7.94432	5.66184	8.16234	28160	312	271	17	6.27306	1.47295	25|207|356|581|1020|1812|2147|2902|3356|3627|5027|5170|5294|6373|6622|7442|54106	ABL1|AKT1|FASLG|BAX|CDK5|DRD1|F2|GRIN1|HTR2A|CXCL10|P2RX7|PDPK1|PIK3CG|CXCL11|SNCA|TRPV1|TLR9	-6.67923
GO:0002699 positive regulation of immune effector process	1.15663e-08	-7.93681	6.57667	8.49856	28160	237	271	15	5.53506	1.38903	2208|3162|3458|3553|3558|3565|3569|3586|4843|5170|5590|5724|7040|7124|54106	FCER2|HMOX1|IFNG|IL1B|IL2|IL4|IL6|IL10|NOS2|PDPK1|PRKCZ|PTAFR|TGFB1|TNF|TLR9	-6.67273
GO:0048738 cardiac muscle tissue development	1.15663e-08	-7.93681	6.57667	8.49856	28160	237	271	15	5.53506	1.38903	891|983|1432|1901|2475|2697|2931|3276|5159|5465|5594|7040|7137|7139|7422	CCNB1|CDK1|MAPK14|S1PR1|MTOR|GJA1|GSK3A|PRMT1|PDGFRB|PPARA|MAPK1|TGFB1|TNNI3|TNNT2|VEGFA	-6.67273
GO:0001676 long-chain fatty acid metabolic process	1.19072e-08	-7.92419	10.2056	9.62247	28160	112	271	11	4.05904	1.19875	239|240|1543|1544|1545|1576|2944|2950|5742|5743|6916	ALOX12|ALOX5|CYP1A1|CYP1A2|CYP1B1|CYP3A4|GSTM1|GSTP1|PTGS1|PTGS2|TBXAS1	-6.66062
GO:0010507 negative regulation of autophagy	1.20395e-08	-7.91939	11.9438	10.0777	28160	87	271	10	3.69004	1.14516	207|596|2475|3162|3586|4170|4233|5290|6622|7157	AKT1|BCL2|MTOR|HMOX1|IL10|MCL1|MET|PIK3CA|SNCA|TP53	-6.65683
GO:0044070 regulation of anion transport	1.20395e-08	-7.91939	11.9438	10.0777	28160	87	271	10	3.69004	1.14516	134|135|760|1066|1080|2475|3553|5243|5724|6622	ADORA1|ADORA2A|CA2|CES1|CFTR|MTOR|IL1B|ABCB1|PTAFR|SNCA	-6.65683
GO:0016051 carbohydrate biosynthetic process	1.21113e-08	-7.91681	7.16631	8.6917	28160	203	271	14	5.16605	1.34455	207|1950|2033|2475|2931|2932|3037|3481|3643|4790|5465|5724|6622|7040	AKT1|EGF|EP300|MTOR|GSK3A|GSK3B|HAS2|IGF2|INSR|NFKB1|PPARA|PTAFR|SNCA|TGFB1	-6.65475
GO:1905330 regulation of morphogenesis of an epithelium	1.23799e-08	-7.90728	14.3877	10.6519	28160	65	271	9	3.32103	1.08847	25|239|367|1950|2099|2697|3627|7124|7422	ABL1|ALOX12|AR|EGF|ESR1|GJA1|CXCL10|TNF|VEGFA	-6.64573
GO:0060749 mammary gland alveolus development	1.2663e-08	-7.89746	34.6371	14.072	28160	18	271	6	2.21402	0.893809	367|595|1950|2099|3091|7422	AR|CCND1|EGF|ESR1|HIF1A|VEGFA	-6.63692
GO:0061377 mammary gland lobule development	1.2663e-08	-7.89746	34.6371	14.072	28160	18	271	6	2.21402	0.893809	367|595|1950|2099|3091|7422	AR|CCND1|EGF|ESR1|HIF1A|VEGFA	-6.63692
GO:0046394 carboxylic acid biosynthetic process	1.30929e-08	-7.88296	5.60792	8.10706	28160	315	271	17	6.27306	1.47295	239|240|241|1066|1543|1544|1576|2194|2944|2950|3553|4048|4282|5319|5742|5743|6916	ALOX12|ALOX5|ALOX5AP|CES1|CYP1A1|CYP1A2|CYP3A4|FASN|GSTM1|GSTP1|IL1B|LTA4H|MIF|PLA2G1B|PTGS1|PTGS2|TBXAS1	-6.62292
GO:0042129 regulation of T cell proliferation	1.36046e-08	-7.86631	7.85377	8.8876	28160	172	271	13	4.79705	1.29816	836|959|2064|3481|3485|3552|3553|3558|3565|3569|3586|3718|7412	CASP3|CD40LG|ERBB2|IGF2|IGFBP2|IL1A|IL1B|IL2|IL4|IL6|IL10|JAK3|VCAM1	-6.60677
GO:1904062 regulation of cation transmembrane transport	1.39115e-08	-7.85663	5.23923	7.94607	28160	357	271	18	6.64207	1.51266	25|154|207|351|581|857|1020|1812|2147|3458|3627|4318|5170|5294|6347|6373|6622|54106	ABL1|ADRB2|AKT1|APP|BAX|CAV1|CDK5|DRD1|F2|IFNG|CXCL10|MMP9|PDPK1|PIK3CG|CCL2|CXCL11|SNCA|TLR9	-6.59758
GO:0097553 calcium ion transmembrane import into cytosol	1.42041e-08	-7.84759	8.78125	9.1633	28160	142	271	12	4.42804	1.24964	25|356|581|1812|2147|2902|3356|3627|5170|6373|6622|7442	ABL1|FASLG|BAX|DRD1|F2|GRIN1|HTR2A|CXCL10|PDPK1|CXCL11|SNCA|TRPV1	-6.58921
GO:0050918 positive chemotaxis	1.4215e-08	-7.84725	14.1697	10.5589	28160	66	271	9	3.32103	1.08847	1901|2152|2155|3576|3627|3791|4233|4282|7422	S1PR1|F3|F7|CXCL8|CXCL10|KDR|MET|MIF|VEGFA	-6.58921
GO:0016053 organic acid biosynthetic process	1.43731e-08	-7.84245	5.57254	8.0706	28160	317	271	17	6.27306	1.47295	239|240|241|1066|1543|1544|1576|2194|2944|2950|3553|4048|4282|5319|5742|5743|6916	ALOX12|ALOX5|ALOX5AP|CES1|CYP1A1|CYP1A2|CYP3A4|FASN|GSTM1|GSTP1|IL1B|LTA4H|MIF|PLA2G1B|PTGS1|PTGS2|TBXAS1	-6.58491
GO:0031334 positive regulation of protein-containing complex assembly	1.44774e-08	-7.83931	6.46752	8.40283	28160	241	271	15	5.53506	1.38903	581|2099|2475|2932|3320|3383|3458|4233|4312|4314|6622|7040|7124|7157|7422	BAX|ESR1|MTOR|GSK3B|HSP90AA1|ICAM1|IFNG|MET|MMP1|MMP3|SNCA|TGFB1|TNF|TP53|VEGFA	-6.58227
GO:0007260 tyrosine phosphorylation of STAT protein	1.50463e-08	-7.82257	11.6754	9.94326	28160	89	271	10	3.69004	1.14516	857|2322|3458|3558|3565|3569|3717|3718|7124|7422	CAV1|FLT3|IFNG|IL2|IL4|IL6|JAK2|JAK3|TNF|VEGFA	-6.56659
GO:0007595 lactation	1.50785e-08	-7.82164	17.6871	11.2863	28160	47	271	8	2.95203	1.02818	595|857|3091|3099|7422|7498|8648|9612	CCND1|CAV1|HIF1A|HK2|VEGFA|XDH|NCOA1|NCOR2	-6.56659
GO:0014911 positive regulation of smooth muscle cell migration	1.50785e-08	-7.82164	17.6871	11.2863	28160	47	271	8	2.95203	1.02818	596|3037|3488|4193|5159|7015|9759|50507	BCL2|HAS2|IGFBP5|MDM2|PDGFRB|TERT|HDAC4|NOX4	-6.56659
GO:0071827 plasma lipoprotein particle organization	1.50785e-08	-7.82164	17.6871	11.2863	28160	47	271	8	2.95203	1.02818	185|338|1071|4353|4547|5320|5444|6646	AGTR1|APOB|CETP|MPO|MTTP|PLA2G2A|PON1|SOAT1	-6.56659
GO:0034368 protein-lipid complex remodeling	1.52709e-08	-7.81614	23.4639	12.3357	28160	31	271	7	2.58303	0.963601	185|338|1071|4353|4547|5320|5444	AGTR1|APOB|CETP|MPO|MTTP|PLA2G2A|PON1	-6.56306
GO:0034369 plasma lipoprotein particle remodeling	1.52709e-08	-7.81614	23.4639	12.3357	28160	31	271	7	2.58303	0.963601	185|338|1071|4353|4547|5320|5444	AGTR1|APOB|CETP|MPO|MTTP|PLA2G2A|PON1	-6.56306
GO:0071480 cellular response to gamma radiation	1.52709e-08	-7.81614	23.4639	12.3357	28160	31	271	7	2.58303	0.963601	598|1026|2002|3309|4193|7157|50507	BCL2L1|CDKN1A|ELK1|HSPA5|MDM2|TP53|NOX4	-6.56306
GO:1902042 negative regulation of extrinsic apoptotic signaling pathway via death domain receptors	1.52709e-08	-7.81614	23.4639	12.3357	28160	31	271	7	2.58303	0.963601	598|2932|3162|3383|4846|5054|5894	BCL2L1|GSK3B|HMOX1|ICAM1|NOS3|SERPINE1|RAF1	-6.56306
GO:0006897 endocytosis	1.53432e-08	-7.81408	3.92119	7.34529	28160	636	271	24	8.85609	1.72584	25|43|154|351|558|598|857|1020|1950|3565|3576|3579|3643|5054|5294|5530|5594|5770|6093|6401|6517|6622|7422|7430	ABL1|ACHE|ADRB2|APP|AXL|BCL2L1|CAV1|CDK5|EGF|IL4|CXCL8|CXCR2|INSR|SERPINE1|PIK3CG|PPP3CA|MAPK1|PTPN1|ROCK1|SELE|SLC2A4|SNCA|VEGFA|EZR	-6.56151
GO:0008016 regulation of heart contraction	1.55211e-08	-7.80908	7.02783	8.58042	28160	207	271	14	5.16605	1.34455	134|153|857|1129|2697|2931|3558|3717|4193|5294|7137|7139|7442|9759	ADORA1|ADRB1|CAV1|CHRM2|GJA1|GSK3A|IL2|JAK2|MDM2|PIK3CG|TNNI3|TNNT2|TRPV1|HDAC4	-6.55699
GO:0006694 steroid biosynthetic process	1.56289e-08	-7.80607	7.7635	8.8217	28160	174	271	13	4.79705	1.29816	338|1066|1080|1543|1576|1588|3283|3284|3292|3458|4790|6647|7124	APOB|CES1|CFTR|CYP1A1|CYP3A4|CYP19A1|HSD3B1|HSD3B2|HSD17B1|IFNG|NFKB1|SOD1|TNF	-6.55448
GO:0051209 release of sequestered calcium ion into cytosol	1.57391e-08	-7.80302	9.93936	9.469	28160	115	271	11	4.05904	1.19875	25|356|581|1812|2147|3356|3627|5170|6373|6622|7442	ABL1|FASLG|BAX|DRD1|F2|HTR2A|CXCL10|PDPK1|CXCL11|SNCA|TRPV1	-6.55241
GO:1901222 regulation of NIK/NF-kappaB signaling	1.57391e-08	-7.80302	9.93936	9.469	28160	115	271	11	4.05904	1.19875	351|1956|2033|3553|4306|4317|4792|5970|7124|7430|54106	APP|EGFR|EP300|IL1B|NR3C2|MMP8|NFKBIA|RELA|TNF|EZR|TLR9	-6.55241
GO:0106106 cold-induced thermogenesis	1.66295e-08	-7.77912	8.65929	9.08329	28160	144	271	12	4.42804	1.24964	43|153|154|857|2697|3565|3717|4012|5925|6868|7422|11096	ACHE|ADRB1|ADRB2|CAV1|GJA1|IL4|JAK2|LNPEP|RB1|ADAM17|VEGFA|ADAMTS5	-6.52949
GO:0120161 regulation of cold-induced thermogenesis	1.66295e-08	-7.77912	8.65929	9.08329	28160	144	271	12	4.42804	1.24964	43|153|154|857|2697|3565|3717|4012|5925|6868|7422|11096	ACHE|ADRB1|ADRB2|CAV1|GJA1|IL4|JAK2|LNPEP|RB1|ADAM17|VEGFA|ADAMTS5	-6.52949
GO:0051283 negative regulation of sequestering of calcium ion	1.72412e-08	-7.76343	9.85367	9.4191	28160	116	271	11	4.05904	1.19875	25|356|581|1812|2147|3356|3627|5170|6373|6622|7442	ABL1|FASLG|BAX|DRD1|F2|HTR2A|CXCL10|PDPK1|CXCL11|SNCA|TRPV1	-6.5143
GO:0032989 cellular component morphogenesis	1.73746e-08	-7.76009	3.6362	7.1786	28160	743	271	26	9.5941	1.78902	25|135|351|581|596|598|1020|1956|1969|2050|2064|2697|2932|3320|5159|5530|5590|5604|5979|6093|6696|6790|7139|7422|7465|10013	ABL1|ADORA2A|APP|BAX|BCL2|BCL2L1|CDK5|EGFR|EPHA2|EPHB4|ERBB2|GJA1|GSK3B|HSP90AA1|PDGFRB|PPP3CA|PRKCZ|MAP2K1|RET|ROCK1|SPP1|AURKA|TNNT2|VEGFA|WEE1|HDAC6	-6.51144
GO:0045912 negative regulation of carbohydrate metabolic process	1.79444e-08	-7.74607	17.3186	11.1541	28160	48	271	8	2.95203	1.02818	2033|2931|2932|5465|7040|7157|9611|9759	EP300|GSK3A|GSK3B|PPARA|TGFB1|TP53|NCOR1|HDAC4	-6.49791
GO:0045821 positive regulation of glycolytic process	1.83584e-08	-7.73617	32.8141	13.6743	28160	19	271	6	2.21402	0.893809	351|3091|3356|3458|3643|5027	APP|HIF1A|HTR2A|IFNG|INSR|P2RX7	-6.48898
GO:0097709 connective tissue replacement	1.83584e-08	-7.73617	32.8141	13.6743	28160	19	271	6	2.21402	0.893809	3091|3552|5530|6093|7040|9475	HIF1A|IL1A|PPP3CA|ROCK1|TGFB1|ROCK2	-6.48898
GO:0002065 columnar/cuboidal epithelial cell differentiation	1.86987e-08	-7.72819	11.4188	9.81304	28160	91	271	10	3.69004	1.14516	25|207|1026|2194|2931|2932|3091|5054|5170|7298	ABL1|AKT1|CDKN1A|FASN|GSK3A|GSK3B|HIF1A|SERPINE1|PDPK1|TYMS	-6.48198
GO:0010657 muscle cell apoptotic process	1.86987e-08	-7.72819	11.4188	9.81304	28160	91	271	10	3.69004	1.14516	239|1786|3162|3458|3579|3717|4780|5170|5468|7157	ALOX12|DNMT1|HMOX1|IFNG|CXCR2|JAK2|NFE2L2|PDPK1|PPARG|TP53	-6.48198
GO:0050767 regulation of neurogenesis	1.8742e-08	-7.72718	5.13848	7.83388	28160	364	271	18	6.64207	1.51266	1020|1869|1956|2147|2475|3091|3458|3553|3569|4311|5530|5604|5970|6696|7040|7124|7157|7422	CDK5|E2F1|EGFR|F2|MTOR|HIF1A|IFNG|IL1B|IL6|MME|PPP3CA|MAP2K1|RELA|SPP1|TGFB1|TNF|TP53|VEGFA	-6.48146
GO:0097435 supramolecular fiber organization	1.88396e-08	-7.72493	3.62158	7.15357	28160	746	271	26	9.5941	1.78902	25|351|581|596|1277|1281|1545|1901|2475|3383|3717|4193|4233|5159|5290|5319|5580|5925|6093|6622|7139|7184|7430|9475|10013|50507	ABL1|APP|BAX|BCL2|COL1A1|COL3A1|CYP1B1|S1PR1|MTOR|ICAM1|JAK2|MDM2|MET|PDGFRB|PIK3CA|PLA2G1B|PRKCD|RB1|ROCK1|SNCA|TNNT2|HSP90B1|EZR|ROCK2|HDAC6|NOX4	-6.47969
GO:0030324 lung development	1.91777e-08	-7.7172	7.63191	8.72479	28160	177	271	13	4.79705	1.29816	1544|1956|2002|2033|3488|4311|4321|5159|5241|5594|5604|7124|7422	CYP1A2|EGFR|ELK1|EP300|IGFBP5|MME|MMP12|PDGFRB|PGR|MAPK1|MAP2K1|TNF|VEGFA	-6.47245
GO:0060068 vagina development	1.92737e-08	-7.71503	51.9557	15.8866	28160	10	271	5	1.84502	0.81747	558|581|2099|7301|10461	AXL|BAX|ESR1|TYRO3|MERTK	-6.47077
GO:0034330 cell junction organization	1.9432e-08	-7.71148	3.73782	7.20418	28160	695	271	25	9.22509	1.75786	25|43|351|596|857|1020|1432|1636|1812|1969|2064|2697|3553|3586|3643|3791|5170|5578|6093|6622|7040|7124|7422|9475|10013	ABL1|ACHE|APP|BCL2|CAV1|CDK5|MAPK14|ACE|DRD1|EPHA2|ERBB2|GJA1|IL1B|IL10|INSR|KDR|PDPK1|PRKCA|ROCK1|SNCA|TGFB1|TNF|VEGFA|ROCK2|HDAC6	-6.4677
GO:0051282 regulation of sequestering of calcium ion	2.0634e-08	-7.68542	9.68666	9.32108	28160	118	271	11	4.05904	1.19875	25|356|581|1812|2147|3356|3627|5170|6373|6622|7442	ABL1|FASLG|BAX|DRD1|F2|HTR2A|CXCL10|PDPK1|CXCL11|SNCA|TRPV1	-6.44212
GO:0001885 endothelial cell development	2.12238e-08	-7.67318	13.5537	10.2917	28160	69	271	9	3.32103	1.08847	2194|3383|3553|4233|6093|7124|7422|7430|9475	FASN|ICAM1|IL1B|MET|ROCK1|TNF|VEGFA|EZR|ROCK2	-6.4333
GO:0051966 regulation of synaptic transmission, glutamatergic	2.12238e-08	-7.67318	13.5537	10.2917	28160	69	271	9	3.32103	1.08847	134|135|1020|1812|1956|3356|5743|6347|7124	ADORA1|ADORA2A|CDK5|DRD1|EGFR|HTR2A|PTGS2|CCL2|TNF	-6.4333
GO:1901224 positive regulation of NIK/NF-kappaB signaling	2.12238e-08	-7.67318	13.5537	10.2917	28160	69	271	9	3.32103	1.08847	351|1956|2033|3553|4306|4317|5970|7124|54106	APP|EGFR|EP300|IL1B|NR3C2|MMP8|RELA|TNF|TLR9	-6.4333
GO:0006692 prostanoid metabolic process	2.12682e-08	-7.67227	16.9651	11.0258	28160	49	271	8	2.95203	1.02818	2944|2950|3553|4282|5742|5743|6916|8824	GSTM1|GSTP1|IL1B|MIF|PTGS1|PTGS2|TBXAS1|CES2	-6.4333
GO:0006693 prostaglandin metabolic process	2.12682e-08	-7.67227	16.9651	11.0258	28160	49	271	8	2.95203	1.02818	2944|2950|3553|4282|5742|5743|6916|8824	GSTM1|GSTP1|IL1B|MIF|PTGS1|PTGS2|TBXAS1|CES2	-6.4333
GO:0009409 response to cold	2.12682e-08	-7.67227	16.9651	11.0258	28160	49	271	8	2.95203	1.02818	153|154|841|2353|3320|3627|4792|9451	ADRB1|ADRB2|CASP8|FOS|HSP90AA1|CXCL10|NFKBIA|EIF2AK3	-6.4333
GO:0014075 response to amine	2.12682e-08	-7.67227	16.9651	11.0258	28160	49	271	8	2.95203	1.02818	135|983|1728|1816|3383|5530|6647|9734	ADORA2A|CDK1|NQO1|DRD5|ICAM1|PPP3CA|SOD1|HDAC9	-6.4333
GO:0030195 negative regulation of blood coagulation	2.12682e-08	-7.67227	16.9651	11.0258	28160	49	271	8	2.95203	1.02818	239|2147|4846|5054|5327|5328|5580|7056	ALOX12|F2|NOS3|SERPINE1|PLAT|PLAU|PRKCD|THBD	-6.4333
GO:1904894 positive regulation of receptor signaling pathway via STAT	2.12682e-08	-7.67227	16.9651	11.0258	28160	49	271	8	2.95203	1.02818	1545|2147|3565|3569|3586|3717|7040|7124	CYP1B1|F2|IL4|IL6|IL10|JAK2|TGFB1|TNF	-6.4333
GO:0030111 regulation of Wnt signaling pathway	2.1681e-08	-7.66392	5.41869	7.91028	28160	326	271	17	6.27306	1.47295	25|331|351|857|1277|1432|1950|1956|2931|2932|3484|3485|3487|4790|7015|7040|80351	ABL1|XIAP|APP|CAV1|COL1A1|MAPK14|EGF|EGFR|GSK3A|GSK3B|IGFBP1|IGFBP2|IGFBP4|NFKB1|TERT|TGFB1|TNKS2	-6.42542
GO:0010906 regulation of glucose metabolic process	2.25438e-08	-7.64697	9.60526	9.27294	28160	119	271	11	4.05904	1.19875	207|2033|2475|2931|2932|3481|3487|3643|5465|7157|10499	AKT1|EP300|MTOR|GSK3A|GSK3B|IGF2|IGFBP4|INSR|PPARA|TP53|NCOA2	-6.40896
GO:0044839 cell cycle G2/M phase transition	2.26244e-08	-7.64542	8.42525	8.92785	28160	148	271	12	4.42804	1.24964	351|595|891|983|1017|1019|1026|2103|5243|6790|7465|23476	APP|CCND1|CCNB1|CDK1|CDK2|CDK4|CDKN1A|ESRRB|ABCB1|AURKA|WEE1|BRD4	-6.40788
GO:0019217 regulation of fatty acid metabolic process	2.31134e-08	-7.63614	11.1733	9.68681	28160	93	271	10	3.69004	1.14516	207|857|2475|3553|5465|5467|5468|5743|6622|9611	AKT1|CAV1|MTOR|IL1B|PPARA|PPARD|PPARG|PTGS2|SNCA|NCOR1	-6.39955
GO:0032755 positive regulation of interleukin-6 production	2.31134e-08	-7.63614	11.1733	9.68681	28160	93	271	10	3.69004	1.14516	351|3458|3552|3553|3569|4317|4843|5724|7124|54106	APP|IFNG|IL1A|IL1B|IL6|MMP8|NOS2|PTAFR|TNF|TLR9	-6.39955
GO:0030100 regulation of endocytosis	2.36422e-08	-7.62631	6.79794	8.39263	28160	214	271	14	5.16605	1.34455	25|351|558|857|1950|3565|3643|5054|5530|5770|6093|6401|6622|7422	ABL1|APP|AXL|CAV1|EGF|IL4|INSR|SERPINE1|PPP3CA|PTPN1|ROCK1|SELE|SNCA|VEGFA	-6.3902
GO:0032990 cell part morphogenesis	2.38573e-08	-7.62238	3.83084	7.20352	28160	651	271	24	8.85609	1.72584	25|135|351|581|596|598|1020|1956|1969|2050|2064|2697|2932|3320|5530|5590|5604|5979|6093|6696|6790|7422|7465|10013	ABL1|ADORA2A|APP|BAX|BCL2|BCL2L1|CDK5|EGFR|EPHA2|EPHB4|ERBB2|GJA1|GSK3B|HSP90AA1|PPP3CA|PRKCZ|MAP2K1|RET|ROCK1|SPP1|AURKA|VEGFA|WEE1|HDAC6	-6.38674
GO:0032722 positive regulation of chemokine production	2.41519e-08	-7.61705	13.36	10.2063	28160	70	271	9	3.32103	1.08847	351|3091|3162|3458|3553|3569|6868|7124|54106	APP|HIF1A|HMOX1|IFNG|IL1B|IL6|ADAM17|TNF|TLR9	-6.38188
GO:0034367 protein-containing complex remodeling	2.44049e-08	-7.61252	22.0418	11.9222	28160	33	271	7	2.58303	0.963601	185|338|1071|4353|4547|5320|5444	AGTR1|APOB|CETP|MPO|MTTP|PLA2G2A|PON1	-6.37783
GO:0071901 negative regulation of protein serine/threonine kinase activity	2.46094e-08	-7.6089	9.52522	9.22537	28160	120	271	11	4.05904	1.19875	25|207|836|857|1026|2950|3553|5468|5580|5770|5925	ABL1|AKT1|CASP3|CAV1|CDKN1A|GSTP1|IL1B|PPARG|PRKCD|PTPN1|RB1	-6.37468
GO:0030323 respiratory tube development	2.50376e-08	-7.60141	7.46325	8.59906	28160	181	271	13	4.79705	1.29816	1544|1956|2002|2033|3488|4311|4321|5159|5241|5594|5604|7124|7422	CYP1A2|EGFR|ELK1|EP300|IGFBP5|MME|MMP12|PDGFRB|PGR|MAPK1|MAP2K1|TNF|VEGFA	-6.36766
GO:1900047 negative regulation of hemostasis	2.51097e-08	-7.60016	16.6258	10.9012	28160	50	271	8	2.95203	1.02818	239|2147|4846|5054|5327|5328|5580|7056	ALOX12|F2|NOS3|SERPINE1|PLAT|PLAU|PRKCD|THBD	-6.36689
GO:0002690 positive regulation of leukocyte chemotaxis	2.56477e-08	-7.59095	11.0544	9.62514	28160	94	271	10	3.69004	1.14516	2155|3565|3569|3576|3579|3627|5054|5594|6868|7422	F7|IL4|IL6|CXCL8|CXCR2|CXCL10|SERPINE1|MAPK1|ADAM17|VEGFA	-6.35815
GO:0060252 positive regulation of glial cell proliferation	2.6015e-08	-7.58478	31.1734	13.3062	28160	20	271	6	2.21402	0.893809	1869|1956|2475|3553|3569|7124	E2F1|EGFR|MTOR|IL1B|IL6|TNF	-6.35292
GO:1902004 positive regulation of amyloid-beta formation	2.6015e-08	-7.58478	31.1734	13.3062	28160	20	271	6	2.21402	0.893809	836|2931|3458|5970|7124|9475	CASP3|GSK3A|IFNG|RELA|TNF|ROCK2	-6.35292
GO:0010951 negative regulation of endopeptidase activity	2.62527e-08	-7.58083	6.1852	8.15039	28160	252	271	15	5.53506	1.38903	135|207|331|351|1800|4193|4318|5054|5743|5894|6093|6590|6622|7124|7422	ADORA2A|AKT1|XIAP|APP|DPEP1|MDM2|MMP9|SERPINE1|PTGS2|RAF1|ROCK1|SLPI|SNCA|TNF|VEGFA	-6.34944
GO:0051592 response to calcium ion	2.62947e-08	-7.58013	8.31292	8.85231	28160	150	271	12	4.42804	1.24964	241|595|673|857|1800|1956|2353|3309|3778|4547|5530|7139	ALOX5AP|CCND1|BRAF|CAV1|DPEP1|EGFR|FOS|HSPA5|KCNMA1|MTTP|PPP3CA|TNNT2	-6.34921
GO:0042752 regulation of circadian rhythm	2.68419e-08	-7.57119	9.44649	9.17835	28160	121	271	11	4.05904	1.19875	134|135|153|983|2475|2932|5465|5468|5599|7157|9475	ADORA1|ADORA2A|ADRB1|CDK1|MTOR|GSK3B|PPARA|PPARG|MAPK8|TP53|ROCK2	-6.34121
GO:0120254 olefinic compound metabolic process	2.68419e-08	-7.57119	9.44649	9.17835	28160	121	271	11	4.05904	1.19875	239|240|1543|1544|1545|2902|2950|3292|5742|5743|6916	ALOX12|ALOX5|CYP1A1|CYP1A2|CYP1B1|GRIN1|GSTP1|HSD17B1|PTGS1|PTGS2|TBXAS1	-6.34121
GO:0045123 cellular extravasation	2.7427e-08	-7.56182	13.1719	10.1227	28160	71	271	9	3.32103	1.08847	1991|3383|5294|5724|6093|6347|6401|7124|7412	ELANE|ICAM1|PIK3CG|PTAFR|ROCK1|CCL2|SELE|TNF|VCAM1	-6.33231
GO:0055067 monovalent inorganic cation homeostasis	2.83229e-08	-7.54786	8.25786	8.81506	28160	151	271	12	4.42804	1.24964	134|135|185|356|506|596|760|1080|1312|3552|3778|5594	ADORA1|ADORA2A|AGTR1|FASLG|ATP5F1B|BCL2|CA2|CFTR|COMT|IL1A|KCNMA1|MAPK1	-6.31929
GO:1904064 positive regulation of cation transmembrane transport	2.83229e-08	-7.54786	8.25786	8.81506	28160	151	271	12	4.42804	1.24964	25|154|581|1020|1812|2147|3458|3627|5170|6347|6373|6622	ABL1|ADRB2|BAX|CDK5|DRD1|F2|IFNG|CXCL10|PDPK1|CCL2|CXCL11|SNCA	-6.31929
GO:0007589 body fluid secretion	2.84243e-08	-7.54631	10.938	9.56439	28160	95	271	10	3.69004	1.14516	134|595|857|1956|3091|3099|7422|7498|8648|9612	ADORA1|CCND1|CAV1|EGFR|HIF1A|HK2|VEGFA|XDH|NCOA1|NCOR2	-6.31867
GO:0042982 amyloid precursor protein metabolic process	2.84243e-08	-7.54631	10.938	9.56439	28160	95	271	10	3.69004	1.14516	43|836|2931|3458|5970|6093|6646|6868|7124|9475	ACHE|CASP3|GSK3A|IFNG|RELA|ROCK1|SOAT1|ADAM17|TNF|ROCK2	-6.31867
GO:0061138 morphogenesis of a branching epithelium	2.85347e-08	-7.54463	7.38169	8.53763	28160	183	271	13	4.79705	1.29816	25|367|596|1950|1969|2099|3586|3791|4233|4609|5241|7124|7422	ABL1|AR|BCL2|EGF|EPHA2|ESR1|IL10|KDR|MET|MYC|PGR|TNF|VEGFA	-6.31745
GO:0010874 regulation of cholesterol efflux	2.95347e-08	-7.52967	16.2998	10.7802	28160	51	271	8	2.95203	1.02818	857|1066|1071|1950|4792|5444|5468|6256	CAV1|CES1|CETP|EGF|NFKBIA|PON1|PPARG|RXRA	-6.30388
GO:0061028 establishment of endothelial barrier	2.95347e-08	-7.52967	16.2998	10.7802	28160	51	271	8	2.95203	1.02818	2194|3383|3553|6093|7124|7422|7430|9475	FASN|ICAM1|IL1B|ROCK1|TNF|VEGFA|EZR|ROCK2	-6.30388
GO:0071825 protein-lipid complex subunit organization	2.95347e-08	-7.52967	16.2998	10.7802	28160	51	271	8	2.95203	1.02818	185|338|1071|4353|4547|5320|5444|6646	AGTR1|APOB|CETP|MPO|MTTP|PLA2G2A|PON1|SOAT1	-6.30388
GO:0032770 positive regulation of monooxygenase activity	3.04806e-08	-7.51598	21.3935	11.7288	28160	34	271	7	2.58303	0.963601	207|2208|3091|3458|3553|7015|7124	AKT1|FCER2|HIF1A|IFNG|IL1B|TERT|TNF	-6.29191
GO:0043276 anoikis	3.04806e-08	-7.51598	21.3935	11.7288	28160	34	271	7	2.58303	0.963601	207|596|857|1869|2475|4170|5290	AKT1|BCL2|CAV1|E2F1|MTOR|MCL1|PIK3CA	-6.29191
GO:0044409 entry into host	3.04902e-08	-7.51584	8.20353	8.77815	28160	152	271	12	4.42804	1.24964	185|558|857|983|1508|1803|1956|1969|3356|3383|3576|7301	AGTR1|AXL|CAV1|CDK1|CTSB|DPP4|EGFR|EPHA2|HTR2A|ICAM1|CXCL8|TYRO3	-6.29191
GO:0048754 branching morphogenesis of an epithelial tube	3.04902e-08	-7.51584	8.20353	8.77815	28160	152	271	12	4.42804	1.24964	25|367|596|1950|1969|2099|3791|4233|4609|5241|7124|7422	ABL1|AR|BCL2|EGF|EPHA2|ESR1|KDR|MET|MYC|PGR|TNF|VEGFA	-6.29191
GO:0014743 regulation of muscle hypertrophy	3.10835e-08	-7.50747	12.9889	10.0407	28160	72	271	9	3.32103	1.08847	142|2475|2931|3488|5465|5530|5578|6093|9475	PARP1|MTOR|GSK3A|IGFBP5|PPARA|PPP3CA|PRKCA|ROCK1|ROCK2	-6.28492
GO:0033555 multicellular organismal response to stress	3.10835e-08	-7.50747	12.9889	10.0407	28160	72	271	9	3.32103	1.08847	153|596|1312|1803|2697|5530|5979|6530|7442	ADRB1|BCL2|COMT|DPP4|GJA1|PPP3CA|RET|SLC6A2|TRPV1	-6.28492
GO:0033627 cell adhesion mediated by integrin	3.10835e-08	-7.50747	12.9889	10.0407	28160	72	271	9	3.32103	1.08847	1545|1803|1969|3383|5054|5294|5328|5979|6868	CYP1B1|DPP4|EPHA2|ICAM1|SERPINE1|PIK3CG|PLAU|RET|ADAM17	-6.28492
GO:0001822 kidney development	3.1444e-08	-7.50246	5.65504	7.90928	28160	294	271	16	5.90406	1.43178	185|581|596|760|842|1636|3037|3579|4311|4318|4609|5159|5972|5979|6772|7422	AGTR1|BAX|BCL2|CA2|CASP9|ACE|HAS2|CXCR2|MME|MMP9|MYC|PDGFRB|REN|RET|STAT1|VEGFA	-6.28037
GO:0034329 cell junction assembly	3.22317e-08	-7.49172	4.68959	7.51883	28160	421	271	19	7.01107	1.55104	25|43|351|596|857|1020|1636|1812|1969|2697|3553|3791|5170|5578|6093|6622|7124|7422|9475	ABL1|ACHE|APP|BCL2|CAV1|CDK5|ACE|DRD1|EPHA2|GJA1|IL1B|KDR|PDPK1|PRKCA|ROCK1|SNCA|TNF|VEGFA|ROCK2	-6.27009
GO:0030217 T cell differentiation	3.23479e-08	-7.49015	6.08856	8.06229	28160	256	271	15	5.53506	1.38903	25|596|2064|2475|3458|3552|3553|3558|3565|3569|3718|5590|6647|6868|7157	ABL1|BCL2|ERBB2|MTOR|IFNG|IL1A|IL1B|IL2|IL4|IL6|JAK3|PRKCZ|SOD1|ADAM17|TP53	-6.26899
GO:0043009 chordate embryonic development	3.44084e-08	-7.46334	3.8988	7.15299	28160	613	271	23	8.48708	1.69292	25|207|338|367|598|836|841|891|1277|1969|2033|2103|3091|3276|3481|3586|4325|5594|5604|7040|7157|7422|8648	ABL1|AKT1|APOB|AR|BCL2L1|CASP3|CASP8|CCNB1|COL1A1|EPHA2|EP300|ESRRB|HIF1A|PRMT1|IGF2|IL10|MMP16|MAPK1|MAP2K1|TGFB1|TP53|VEGFA|NCOA1	-6.24263
GO:2000378 negative regulation of reactive oxygen species metabolic process	3.46158e-08	-7.46073	15.9864	10.6625	28160	52	271	8	2.95203	1.02818	207|596|3091|3099|4314|5465|7157|10013	AKT1|BCL2|HIF1A|HK2|MMP3|PPARA|TP53|HDAC6	-6.24047
GO:0070167 regulation of biomineral tissue development	3.47849e-08	-7.45861	10.7125	9.44556	28160	97	271	10	3.69004	1.14516	154|240|1080|1901|3091|4846|5027|6093|7040|9475	ADRB2|ALOX5|CFTR|S1PR1|HIF1A|NOS3|P2RX7|ROCK1|TGFB1|ROCK2	-6.23882
GO:0001660 fever generation	3.50573e-08	-7.45522	47.2325	15.1178	28160	11	271	5	1.84502	0.81747	3552|3553|5743|7124|7442	IL1A|IL1B|PTGS2|TNF|TRPV1	-6.23634
GO:0071492 cellular response to UV-A	3.50573e-08	-7.45522	47.2325	15.1178	28160	11	271	5	1.84502	0.81747	4311|4312|4313|4314|4318	MME|MMP1|MMP2|MMP3|MMP9	-6.23634
GO:1904427 positive regulation of calcium ion transmembrane transport	3.51587e-08	-7.45397	12.811	9.96029	28160	73	271	9	3.32103	1.08847	25|581|1020|1812|2147|3627|5170|6373|6622	ABL1|BAX|CDK5|DRD1|F2|CXCL10|PDPK1|CXCL11|SNCA	-6.23554
GO:0007519 skeletal muscle tissue development	3.52761e-08	-7.45252	8.097	8.70535	28160	154	271	12	4.42804	1.24964	596|857|1020|1432|2033|2353|3481|5530|5925|7040|9734|9759	BCL2|CAV1|CDK5|MAPK14|EP300|FOS|IGF2|PPP3CA|RB1|TGFB1|HDAC9|HDAC4	-6.23455
GO:0010810 regulation of cell-substrate adhesion	3.54423e-08	-7.45048	6.58263	8.21308	28160	221	271	14	5.16605	1.34455	25|596|1277|2932|3037|3717|3791|4321|5054|5328|5590|6093|7422|9475	ABL1|BCL2|COL1A1|GSK3B|HAS2|JAK2|KDR|MMP12|SERPINE1|PLAU|PRKCZ|ROCK1|VEGFA|ROCK2	-6.23297
GO:0010878 cholesterol storage	3.61278e-08	-7.44216	29.689	12.9642	28160	21	271	6	2.21402	0.893809	338|1066|5465|5467|5468|6646	APOB|CES1|PPARA|PPARD|PPARG|SOAT1	-6.22556
GO:0038083 peptidyl-tyrosine autophosphorylation	3.61278e-08	-7.44216	29.689	12.9642	28160	21	271	6	2.21402	0.893809	25|857|1636|1956|3791|7422	ABL1|CAV1|ACE|EGFR|KDR|VEGFA	-6.22556
GO:0071621 granulocyte chemotaxis	3.76848e-08	-7.42383	9.14421	8.9956	28160	125	271	11	4.05904	1.19875	1800|1803|3565|3576|3579|3627|5294|5319|5594|6347|6373	DPEP1|DPP4|IL4|CXCL8|CXCR2|CXCL10|PIK3CG|PLA2G1B|MAPK1|CCL2|CXCL11	-6.20769
GO:0001893 maternal placenta development	3.7789e-08	-7.42263	20.7823	11.5436	28160	35	271	7	2.58303	0.963601	207|1508|2697|5467|5594|5743|6696	AKT1|CTSB|GJA1|PPARD|MAPK1|PTGS2|SPP1	-6.20694
GO:0030856 regulation of epithelial cell differentiation	3.79126e-08	-7.42122	8.04476	8.66944	28160	155	271	12	4.42804	1.24964	595|857|3458|3553|4318|5054|6093|6772|7124|7422|7498|9475	CCND1|CAV1|IFNG|IL1B|MMP9|SERPINE1|ROCK1|STAT1|TNF|VEGFA|XDH|ROCK2	-6.20598
GO:0006805 xenobiotic metabolic process	3.84124e-08	-7.41553	10.6032	9.38743	28160	98	271	10	3.69004	1.14516	196|1543|1544|1545|1576|1728|2902|2944|2950|8856	AHR|CYP1A1|CYP1A2|CYP1B1|CYP3A4|NQO1|GRIN1|GSTM1|GSTP1|NR1I2	-6.20074
GO:0030308 negative regulation of cell growth	3.92831e-08	-7.40579	7.18537	8.38802	28160	188	271	13	4.79705	1.29816	596|1020|1026|2100|2697|2931|5465|5467|5925|6595|6696|7040|7157	BCL2|CDK5|CDKN1A|ESR2|GJA1|GSK3A|PPARA|PPARD|RB1|SMARCA2|SPP1|TGFB1|TP53	-6.19146
GO:0010822 positive regulation of mitochondrion organization	3.96928e-08	-7.40129	12.6379	9.88147	28160	74	271	9	3.32103	1.08847	581|2931|2932|3091|3791|4318|5599|6790|7157	BAX|GSK3A|GSK3B|HIF1A|KDR|MMP9|MAPK8|AURKA|TP53	-6.1874
GO:0043620 regulation of DNA-templated transcription in response to stress	4.04323e-08	-7.39327	15.6847	10.5481	28160	53	271	8	2.95203	1.02818	3091|3162|3309|3725|4780|5970|7157|7422	HIF1A|HMOX1|HSPA5|JUN|NFE2L2|RELA|TP53|VEGFA	-6.18029
GO:0050819 negative regulation of coagulation	4.04323e-08	-7.39327	15.6847	10.5481	28160	53	271	8	2.95203	1.02818	239|2147|4846|5054|5327|5328|5580|7056	ALOX12|F2|NOS3|SERPINE1|PLAT|PLAU|PRKCD|THBD	-6.18029
GO:0009267 cellular response to starvation	4.07242e-08	-7.39015	7.99319	8.63384	28160	156	271	12	4.42804	1.24964	596|1026|1312|2475|3309|3725|4780|5465|5594|5599|7157|9451	BCL2|CDKN1A|COMT|MTOR|HSPA5|JUN|NFE2L2|PPARA|MAPK1|MAPK8|TP53|EIF2AK3	-6.17761
GO:0022614 membrane to membrane docking	4.16337e-08	-7.38056	83.1292	18.1043	28160	5	271	4	1.47601	0.732541	3383|6093|7412|7430	ICAM1|ROCK1|VCAM1|EZR	-6.16847
GO:0110149 regulation of biomineralization	4.23696e-08	-7.37295	10.4961	9.33014	28160	99	271	10	3.69004	1.14516	154|240|1080|1901|3091|4846|5027|6093|7040|9475	ADRB2|ALOX5|CFTR|S1PR1|HIF1A|NOS3|P2RX7|ROCK1|TGFB1|ROCK2	-6.16131
GO:0010466 negative regulation of peptidase activity	4.39254e-08	-7.35728	5.94913	7.93359	28160	262	271	15	5.53506	1.38903	135|207|331|351|1800|4193|4318|5054|5743|5894|6093|6590|6622|7124|7422	ADORA2A|AKT1|XIAP|APP|DPEP1|MDM2|MMP9|SERPINE1|PTGS2|RAF1|ROCK1|SLPI|SNCA|TNF|VEGFA	-6.1461
GO:0048565 digestive tract development	4.44453e-08	-7.35217	9.0002	8.90728	28160	127	271	11	4.05904	1.19875	596|891|1026|1543|1956|3091|3576|5925|5979|7124|7298	BCL2|CCNB1|CDKN1A|CYP1A1|EGFR|HIF1A|CXCL8|RB1|RET|TNF|TYMS	-6.14144
GO:0002446 neutrophil mediated immunity	4.65266e-08	-7.3323	20.205	11.3659	28160	36	271	7	2.58303	0.963601	1636|1991|2147|3569|5319|5724|6868	ACE|ELANE|F2|IL6|PLA2G1B|PTAFR|ADAM17	-6.12246
GO:0090322 regulation of superoxide metabolic process	4.65266e-08	-7.3323	20.205	11.3659	28160	36	271	7	2.58303	0.963601	207|1956|2950|4780|5580|6647|7040	AKT1|EGFR|GSTP1|NFE2L2|PRKCD|SOD1|TGFB1	-6.12246
GO:0034284 response to monosaccharide	4.68947e-08	-7.32888	6.43699	8.08953	28160	226	271	14	5.16605	1.34455	836|1080|1215|2081|2697|2950|3091|3383|3939|5290|5467|5530|5743|5894	CASP3|CFTR|CMA1|ERN1|GJA1|GSTP1|HIF1A|ICAM1|LDHA|PIK3CA|PPARD|PPP3CA|PTGS2|RAF1	-6.11948
GO:0072001 renal system development	4.77587e-08	-7.32095	5.48707	7.74095	28160	303	271	16	5.90406	1.43178	185|581|596|760|842|1636|3037|3579|4311|4318|4609|5159|5972|5979|6772|7422	AGTR1|BAX|BCL2|CA2|CASP9|ACE|HAS2|CXCR2|MME|MMP9|MYC|PDGFRB|REN|RET|STAT1|VEGFA	-6.112
GO:0001952 regulation of cell-matrix adhesion	4.82138e-08	-7.31683	8.92989	8.86384	28160	128	271	11	4.05904	1.19875	25|596|2932|3791|4321|5054|5328|5590|6093|7422|9475	ABL1|BCL2|GSK3B|KDR|MMP12|SERPINE1|PLAU|PRKCZ|ROCK1|VEGFA|ROCK2	-6.10833
GO:0031330 negative regulation of cellular catabolic process	4.85507e-08	-7.3138	5.90406	7.89157	28160	264	271	15	5.53506	1.38903	207|596|1432|1869|2475|2931|3162|3586|4170|4233|5290|5294|6093|6622|7157	AKT1|BCL2|MAPK14|E2F1|MTOR|GSK3A|HMOX1|IL10|MCL1|MET|PIK3CA|PIK3CG|ROCK1|SNCA|TP53	-6.10575
GO:0055093 response to hyperoxia	4.92758e-08	-7.30737	28.3395	12.6454	28160	22	271	6	2.21402	0.893809	857|1019|1026|1277|1543|5159	CAV1|CDK4|CDKN1A|COL1A1|CYP1A1|PDGFRB	-6.1002
GO:1901522 positive regulation of transcription from RNA polymerase II promoter involved in cellular response to chemical stimulus	4.92758e-08	-7.30737	28.3395	12.6454	28160	22	271	6	2.21402	0.893809	2033|3091|4780|5970|7157|7422	EP300|HIF1A|NFE2L2|RELA|TP53|VEGFA	-6.1002
GO:1903169 regulation of calcium ion transmembrane transport	5.03144e-08	-7.29831	7.84237	8.52894	28160	159	271	12	4.42804	1.24964	25|207|581|1020|1812|2147|3627|5170|5294|6373|6622|54106	ABL1|AKT1|BAX|CDK5|DRD1|F2|CXCL10|PDPK1|PIK3CG|CXCL11|SNCA|TLR9	-6.09159
GO:0042102 positive regulation of T cell proliferation	5.13768e-08	-7.28923	10.2883	9.21798	28160	101	271	10	3.69004	1.14516	959|3481|3485|3552|3553|3558|3565|3569|3718|7412	CD40LG|IGF2|IGFBP2|IL1A|IL1B|IL2|IL4|IL6|JAK3|VCAM1	-6.0834
GO:0098869 cellular oxidant detoxification	5.13768e-08	-7.28923	10.2883	9.21798	28160	101	271	10	3.69004	1.14516	241|1728|2950|4353|4780|4846|5742|5743|6647|50506	ALOX5AP|NQO1|GSTP1|MPO|NFE2L2|NOS3|PTGS1|PTGS2|SOD1|DUOX2	-6.0834
GO:0015849 organic acid transport	5.22997e-08	-7.2815	5.45109	7.70445	28160	305	271	16	5.90406	1.43178	134|135|207|1636|2697|3553|5243|5319|5320|5465|5467|5468|6198|6622|7442|9429	ADORA1|ADORA2A|AKT1|ACE|GJA1|IL1B|ABCB1|PLA2G1B|PLA2G2A|PPARA|PPARD|PPARG|RPS6KB1|SNCA|TRPV1|ABCG2	-6.07611
GO:0042220 response to cocaine	5.46275e-08	-7.26259	15.1144	10.3283	28160	55	271	8	2.95203	1.02818	1020|1816|2475|3309|3356|4193|4541|6622	CDK5|DRD5|MTOR|HSPA5|HTR2A|MDM2|ND6|SNCA	-6.05764
GO:0014897 striated muscle hypertrophy	5.6483e-08	-7.24808	10.1874	9.16307	28160	102	271	10	3.69004	1.14516	142|2475|2931|3488|5465|5530|5578|6093|9475|9759	PARP1|MTOR|GSK3A|IGFBP5|PPARA|PPP3CA|PRKCA|ROCK1|ROCK2|HDAC4	-6.04446
GO:0032760 positive regulation of tumor necrosis factor production	5.6483e-08	-7.24808	10.1874	9.16307	28160	102	271	10	3.69004	1.14516	351|3315|3458|3552|3569|3717|4282|4317|5724|54106	APP|HSPB1|IFNG|IL1A|IL6|JAK2|MIF|MMP8|PTAFR|TLR9	-6.04446
GO:0062014 negative regulation of small molecule metabolic process	5.6483e-08	-7.24808	10.1874	9.16307	28160	102	271	10	3.69004	1.14516	142|207|2033|2931|4790|5465|6647|7157|9611|9759	PARP1|AKT1|EP300|GSK3A|NFKB1|PPARA|SOD1|TP53|NCOR1|HDAC4	-6.04446
GO:0034101 erythrocyte homeostasis	5.66131e-08	-7.24708	8.79251	8.77837	28160	130	271	11	4.05904	1.19875	558|836|1432|3091|3162|3276|3717|3718|5925|6772|7422	AXL|CASP3|MAPK14|HIF1A|HMOX1|PRMT1|JAK2|JAK3|RB1|STAT1|VEGFA	-6.0439
GO:0002285 lymphocyte activation involved in immune response	5.69107e-08	-7.24481	6.96314	8.21556	28160	194	271	13	4.79705	1.29816	25|959|2475|3383|3458|3558|3565|3569|3586|3718|5590|7040|7157	ABL1|CD40LG|MTOR|ICAM1|IFNG|IL2|IL4|IL6|IL10|JAK3|PRKCZ|TGFB1|TP53	-6.04292
GO:0001990 regulation of systemic arterial blood pressure by hormone	5.69134e-08	-7.24479	19.6589	11.1952	28160	37	271	7	2.58303	0.963601	185|1215|1636|1816|4311|4846|5972	AGTR1|CMA1|ACE|DRD5|MME|NOS3|REN	-6.04292
GO:0032570 response to progesterone	5.69134e-08	-7.24479	19.6589	11.1952	28160	37	271	7	2.58303	0.963601	857|2353|5970|7040|7298|8648|10499	CAV1|FOS|RELA|TGFB1|TYMS|NCOA1|NCOA2	-6.04292
GO:0009792 embryo development ending in birth or egg hatching	6.14888e-08	-7.2112	3.77561	6.96239	28160	633	271	23	8.48708	1.69292	25|207|338|367|598|836|841|891|1277|1969|2033|2103|3091|3276|3481|3586|4325|5594|5604|7040|7157|7422|8648	ABL1|AKT1|APOB|AR|BCL2L1|CASP3|CASP8|CCNB1|COL1A1|EPHA2|EP300|ESRRB|HIF1A|PRMT1|IGF2|IL10|MMP16|MAPK1|MAP2K1|TGFB1|TP53|VEGFA|NCOA1	-6.00978
GO:0032371 regulation of sterol transport	6.33342e-08	-7.19836	11.9898	9.58074	28160	78	271	9	3.32103	1.08847	857|1066|1071|1950|4790|4792|5444|5468|6256	CAV1|CES1|CETP|EGF|NFKB1|NFKBIA|PON1|PPARG|RXRA	-5.99825
GO:0032374 regulation of cholesterol transport	6.33342e-08	-7.19836	11.9898	9.58074	28160	78	271	9	3.32103	1.08847	857|1066|1071|1950|4790|4792|5444|5468|6256	CAV1|CES1|CETP|EGF|NFKB1|NFKBIA|PON1|PPARG|RXRA	-5.99825
GO:0090559 regulation of membrane permeability	6.33342e-08	-7.19836	11.9898	9.58074	28160	78	271	9	3.32103	1.08847	581|596|598|2475|2931|2932|3099|5599|7157	BAX|BCL2|BCL2L1|MTOR|GSK3A|GSK3B|HK2|MAPK8|TP53	-5.99825
GO:0045732 positive regulation of protein catabolic process	6.49968e-08	-7.18711	6.27052	7.9461	28160	232	271	14	5.16605	1.34455	207|857|1950|2697|2931|2932|3320|3458|3553|4193|4780|6790|7124|7430	AKT1|CAV1|EGF|GJA1|GSK3A|GSK3B|HSP90AA1|IFNG|IL1B|MDM2|NFE2L2|AURKA|TNF|EZR	-5.98743
GO:0030194 positive regulation of blood coagulation	6.61306e-08	-7.1796	27.1073	12.3471	28160	23	271	6	2.21402	0.893809	2147|2152|2155|4780|5054|7056	F2|F3|F7|NFE2L2|SERPINE1|THBD	-5.98123
GO:0045932 negative regulation of muscle contraction	6.61306e-08	-7.1796	27.1073	12.3471	28160	23	271	6	2.21402	0.893809	134|154|3778|5294|5743|6647	ADORA1|ADRB2|KCNMA1|PIK3CG|PTGS2|SOD1	-5.98123
GO:1900048 positive regulation of hemostasis	6.61306e-08	-7.1796	27.1073	12.3471	28160	23	271	6	2.21402	0.893809	2147|2152|2155|4780|5054|7056	F2|F3|F7|NFE2L2|SERPINE1|THBD	-5.98123
GO:0014896 muscle hypertrophy	6.80542e-08	-7.16715	9.99148	9.05549	28160	104	271	10	3.69004	1.14516	142|2475|2931|3488|5465|5530|5578|6093|9475|9759	PARP1|MTOR|GSK3A|IGFBP5|PPARA|PPP3CA|PRKCA|ROCK1|ROCK2|HDAC4	-5.96943
GO:0001763 morphogenesis of a branching structure	6.81562e-08	-7.16649	6.8571	8.13206	28160	197	271	13	4.79705	1.29816	25|367|596|1950|1969|2099|3586|3791|4233|4609|5241|7124|7422	ABL1|AR|BCL2|EGF|EPHA2|ESR1|IL10|KDR|MET|MYC|PGR|TNF|VEGFA	-5.96943
GO:0048167 regulation of synaptic plasticity	6.81562e-08	-7.16649	6.8571	8.13206	28160	197	271	13	4.79705	1.29816	25|134|135|351|1020|1816|2902|2932|4311|5590|5594|5743|6622	ABL1|ADORA1|ADORA2A|APP|CDK5|DRD5|GRIN1|GSK3B|MME|PRKCZ|MAPK1|PTGS2|SNCA	-5.96943
GO:0032373 positive regulation of sterol transport	6.91942e-08	-7.15993	19.1416	11.0311	28160	38	271	7	2.58303	0.963601	857|1066|1071|4792|5444|5468|6256	CAV1|CES1|CETP|NFKBIA|PON1|PPARG|RXRA	-5.96384
GO:0032376 positive regulation of cholesterol transport	6.91942e-08	-7.15993	19.1416	11.0311	28160	38	271	7	2.58303	0.963601	857|1066|1071|4792|5444|5468|6256	CAV1|CES1|CETP|NFKBIA|PON1|PPARG|RXRA	-5.96384
GO:0016055 Wnt signaling pathway	6.92469e-08	-7.1596	4.46678	7.24158	28160	442	271	19	7.01107	1.55104	25|331|351|595|857|898|1277|1432|1950|1956|2931|2932|3484|3485|3487|4790|7015|7040|80351	ABL1|XIAP|APP|CCND1|CAV1|CCNE1|COL1A1|MAPK14|EGF|EGFR|GSK3A|GSK3B|IGFBP1|IGFBP2|IGFBP4|NFKB1|TERT|TGFB1|TNKS2	-5.96384
GO:0042742 defense response to bacterium	7.16254e-08	-7.14493	4.9901	7.44719	28160	354	271	17	6.27306	1.47295	1969|1991|2147|3569|3586|4353|4843|5054|5319|5320|5580|6590|6868|7124|11096|29110|54106	EPHA2|ELANE|F2|IL6|IL10|MPO|NOS2|SERPINE1|PLA2G1B|PLA2G2A|PRKCD|SLPI|ADAM17|TNF|ADAMTS5|TBK1|TLR9	-5.94961
GO:0051785 positive regulation of nuclear division	7.29156e-08	-7.13718	14.5841	10.1197	28160	57	271	8	2.95203	1.02818	1950|3481|3552|3553|3643|5159|5925|6790	EGF|IGF2|IL1A|IL1B|INSR|PDGFRB|RB1|AURKA	-5.94229
GO:0198738 cell-cell signaling by wnt	7.42996e-08	-7.12901	4.44666	7.21608	28160	444	271	19	7.01107	1.55104	25|331|351|595|857|898|1277|1432|1950|1956|2931|2932|3484|3485|3487|4790|7015|7040|80351	ABL1|XIAP|APP|CCND1|CAV1|CCNE1|COL1A1|MAPK14|EGF|EGFR|GSK3A|GSK3B|IGFBP1|IGFBP2|IGFBP4|NFKB1|TERT|TGFB1|TNKS2	-5.93455
GO:0050680 negative regulation of epithelial cell proliferation	7.57646e-08	-7.12053	7.5572	8.32716	28160	165	271	12	4.42804	1.24964	240|367|857|2697|5467|5468|5925|6347|6772|7040|7124|7498	ALOX5|AR|CAV1|GJA1|PPARD|PPARG|RB1|CCL2|STAT1|TGFB1|TNF|XDH	-5.92693
GO:0060538 skeletal muscle organ development	7.57646e-08	-7.12053	7.5572	8.32716	28160	165	271	12	4.42804	1.24964	596|857|1020|1432|2033|2353|3481|5530|5925|7040|9734|9759	BCL2|CAV1|CDK5|MAPK14|EP300|FOS|IGF2|PPP3CA|RB1|TGFB1|HDAC9|HDAC4	-5.92693
GO:0002700 regulation of production of molecular mediator of immune response	8.09772e-08	-7.09164	7.51167	8.29451	28160	166	271	12	4.42804	1.24964	959|3162|3553|3558|3565|3569|3586|3718|5590|7040|7124|54106	CD40LG|HMOX1|IL1B|IL2|IL4|IL6|IL10|JAK3|PRKCZ|TGFB1|TNF|TLR9	-5.89847
GO:1903557 positive regulation of tumor necrosis factor superfamily cytokine production	8.16644e-08	-7.08797	9.80297	8.95079	28160	106	271	10	3.69004	1.14516	351|3315|3458|3552|3569|3717|4282|4317|5724|54106	APP|HSPB1|IFNG|IL1A|IL6|JAK2|MIF|MMP8|PTAFR|TLR9	-5.89566
GO:1905477 positive regulation of protein localization to membrane	8.16644e-08	-7.08797	9.80297	8.95079	28160	106	271	10	3.69004	1.14516	207|1020|1956|1969|2064|3458|5170|5599|7124|7430	AKT1|CDK5|EGFR|EPHA2|ERBB2|IFNG|PDPK1|MAPK8|TNF|EZR	-5.89566
GO:0010574 regulation of vascular endothelial growth factor production	8.38823e-08	-7.07633	14.3326	10.0193	28160	58	271	8	2.95203	1.02818	1545|3091|3552|3553|3569|5743|7040|9451	CYP1B1|HIF1A|IL1A|IL1B|IL6|PTGS2|TGFB1|EIF2AK3	-5.88488
GO:0043666 regulation of phosphoprotein phosphatase activity	8.38823e-08	-7.07633	14.3326	10.0193	28160	58	271	8	2.95203	1.02818	2475|2932|3717|5159|6093|7124|7184|9475	MTOR|GSK3B|JAK2|PDGFRB|ROCK1|TNF|HSP90B1|ROCK2	-5.88488
GO:0032928 regulation of superoxide anion generation	8.74644e-08	-7.05817	25.9779	12.0672	28160	24	271	6	2.21402	0.893809	207|1956|2950|5580|6647|7040	AKT1|EGFR|GSTP1|PRKCD|SOD1|TGFB1	-5.868
GO:0043567 regulation of insulin-like growth factor receptor signaling pathway	8.74644e-08	-7.05817	25.9779	12.0672	28160	24	271	6	2.21402	0.893809	367|3484|3485|3486|3487|3488	AR|IGFBP1|IGFBP2|IGFBP3|IGFBP4|IGFBP5	-5.868
GO:0050820 positive regulation of coagulation	8.74644e-08	-7.05817	25.9779	12.0672	28160	24	271	6	2.21402	0.893809	2147|2152|2155|4780|5054|7056	F2|F3|F7|NFE2L2|SERPINE1|THBD	-5.868
GO:0007178 transmembrane receptor protein serine/threonine kinase signaling pathway	8.75815e-08	-7.05759	4.9206	7.36964	28160	359	271	17	6.27306	1.47295	25|142|331|857|1281|1432|2033|2353|3309|3717|3725|5170|5465|5468|6868|7040|7157	ABL1|PARP1|XIAP|CAV1|COL3A1|MAPK14|EP300|FOS|HSPA5|JAK2|JUN|PDPK1|PPARA|PPARG|ADAM17|TGFB1|TP53	-5.86785
GO:0001570 vasculogenesis	8.83561e-08	-7.05376	11.5457	9.36924	28160	81	271	9	3.32103	1.08847	857|1969|3037|3791|5159|7040|7137|7422|7498	CAV1|EPHA2|HAS2|KDR|PDGFRB|TGFB1|TNNI3|VEGFA|XDH	-5.86445
GO:0048762 mesenchymal cell differentiation	8.91973e-08	-7.04965	6.11244	7.80764	28160	238	271	14	5.16605	1.34455	596|1277|2475|2932|3037|3091|3553|3569|5594|5979|6093|6772|7040|9475	BCL2|COL1A1|MTOR|GSK3B|HAS2|HIF1A|IL1B|IL6|MAPK1|RET|ROCK1|STAT1|TGFB1|ROCK2	-5.86076
GO:0007179 transforming growth factor beta receptor signaling pathway	9.14006e-08	-7.03905	6.68737	7.9967	28160	202	271	13	4.79705	1.29816	142|857|1281|2033|2353|3309|3725|5170|5465|5468|6868|7040|7157	PARP1|CAV1|COL3A1|EP300|FOS|HSPA5|JUN|PDPK1|PPARA|PPARG|ADAM17|TGFB1|TP53	-5.85059
GO:0051709 regulation of killing of cells of other organism	9.61297e-08	-7.01714	39.9659	13.8522	28160	13	271	5	1.84502	0.81747	598|2208|3458|4843|5027	BCL2L1|FCER2|IFNG|NOS2|P2RX7	-5.82947
GO:0019369 arachidonic acid metabolic process	9.62376e-08	-7.01666	14.0897	9.92136	28160	59	271	8	2.95203	1.02818	239|240|1543|1544|1545|5742|5743|6916	ALOX12|ALOX5|CYP1A1|CYP1A2|CYP1B1|PTGS1|PTGS2|TBXAS1	-5.82947
GO:0090303 positive regulation of wound healing	9.62376e-08	-7.01666	14.0897	9.92136	28160	59	271	8	2.95203	1.02818	2147|2152|2155|2475|4780|5054|7056|50506	F2|F3|F7|MTOR|NFE2L2|SERPINE1|THBD|DUOX2	-5.82947
GO:0035821 modulation of process of other organism	9.7616e-08	-7.01048	9.62143	8.84883	28160	108	271	10	3.69004	1.14516	598|2033|2208|3458|3643|3725|4843|5027|6256|6590	BCL2L1|EP300|FCER2|IFNG|INSR|JUN|NOS2|P2RX7|RXRA|SLPI	-5.82372
GO:0046889 positive regulation of lipid biosynthetic process	9.84214e-08	-7.00691	11.4049	9.3012	28160	82	271	9	3.32103	1.08847	207|2475|3356|3458|3553|5465|5580|5743|7124	AKT1|MTOR|HTR2A|IFNG|IL1B|PPARA|PRKCD|PTGS2|TNF	-5.821
GO:1905897 regulation of response to endoplasmic reticulum stress	9.84214e-08	-7.00691	11.4049	9.3012	28160	82	271	9	3.32103	1.08847	240|581|598|857|2081|3309|4780|5770|9451	ALOX5|BAX|BCL2L1|CAV1|ERN1|HSPA5|NFE2L2|PTPN1|EIF2AK3	-5.821
GO:0006937 regulation of muscle contraction	9.85929e-08	-7.00615	7.37833	8.19819	28160	169	271	12	4.42804	1.24964	134|154|857|1129|3778|5294|5724|5743|6647|7137|7139|9759	ADORA1|ADRB2|CAV1|CHRM2|KCNMA1|PIK3CG|PTAFR|PTGS2|SOD1|TNNI3|TNNT2|HDAC4	-5.82066
GO:0051668 localization within membrane	1.01589e-07	-6.99315	3.67122	6.79734	28160	651	271	23	8.48708	1.69292	134|207|367|581|598|673|857|1020|1956|1969|2064|3309|3320|3458|5170|5590|5599|6093|7040|7124|7430|9475|653361	ADORA1|AKT1|AR|BAX|BCL2L1|BRAF|CAV1|CDK5|EGFR|EPHA2|ERBB2|HSPA5|HSP90AA1|IFNG|PDPK1|PRKCZ|MAPK8|ROCK1|TGFB1|TNF|EZR|ROCK2|NCF1	-5.80809
GO:0060541 respiratory system development	1.02538e-07	-6.98911	6.62181	7.94384	28160	204	271	13	4.79705	1.29816	1544|1956|2002|2033|3488|4311|4321|5159|5241|5594|5604|7124|7422	CYP1A2|EGFR|ELK1|EP300|IGFBP5|MME|MMP12|PDGFRB|PGR|MAPK1|MAP2K1|TNF|VEGFA	-5.80489
GO:1901888 regulation of cell junction assembly	1.02538e-07	-6.98911	6.62181	7.94384	28160	204	271	13	4.79705	1.29816	25|351|857|1636|1969|2697|3553|3791|6093|6622|7124|7422|9475	ABL1|APP|CAV1|ACE|EPHA2|GJA1|IL1B|KDR|ROCK1|SNCA|TNF|VEGFA|ROCK2	-5.80489
GO:0001892 embryonic placenta development	1.09471e-07	-6.9607	11.2675	9.23433	28160	83	271	9	3.32103	1.08847	207|841|2103|3091|3481|3586|5594|5604|8648	AKT1|CASP8|ESRRB|HIF1A|IGF2|IL10|MAPK1|MAP2K1|NCOA1	-5.77732
GO:0050886 endocrine process	1.09471e-07	-6.9607	11.2675	9.23433	28160	83	271	9	3.32103	1.08847	185|1215|1636|1816|2697|3553|4311|4846|5972	AGTR1|CMA1|ACE|DRD5|GJA1|IL1B|MME|NOS3|REN	-5.77732
GO:0042306 regulation of protein import into nucleus	1.10125e-07	-6.95811	13.8549	9.82577	28160	60	271	8	2.95203	1.02818	983|1432|3458|3717|5580|5594|5743|7040	CDK1|MAPK14|IFNG|JAK2|PRKCD|MAPK1|PTGS2|TGFB1	-5.77516
GO:0046700 heterocycle catabolic process	1.12433e-07	-6.94911	4.32964	7.0662	28160	456	271	19	7.01107	1.55104	207|581|1432|1543|1800|1869|1890|2081|2475|2931|3162|3569|4780|5578|5580|6093|7498|8654|9475	AKT1|BAX|MAPK14|CYP1A1|DPEP1|E2F1|TYMP|ERN1|MTOR|GSK3A|HMOX1|IL6|NFE2L2|PRKCA|PRKCD|ROCK1|XDH|PDE5A|ROCK2	-5.76657
GO:0120035 regulation of plasma membrane bounded cell projection organization	1.13295e-07	-6.94579	3.6488	6.76146	28160	655	271	23	8.48708	1.69292	207|238|857|1020|1969|2033|2475|2931|2932|3309|3383|4193|4780|5027|5290|5530|5580|5604|5979|6696|7422|7430|9759	AKT1|ALK|CAV1|CDK5|EPHA2|EP300|MTOR|GSK3A|GSK3B|HSPA5|ICAM1|MDM2|NFE2L2|P2RX7|PIK3CA|PPP3CA|PRKCD|MAP2K1|RET|SPP1|VEGFA|EZR|HDAC4	-5.76367
GO:0048143 astrocyte activation	1.14159e-07	-6.94249	24.9387	11.8039	28160	25	271	6	2.21402	0.893809	135|351|1956|3458|3569|7124	ADORA2A|APP|EGFR|IFNG|IL6|TNF	-5.76205
GO:0050927 positive regulation of positive chemotaxis	1.14159e-07	-6.94249	24.9387	11.8039	28160	25	271	6	2.21402	0.893809	1901|2152|2155|3576|3791|7422	S1PR1|F3|F7|CXCL8|KDR|VEGFA	-5.76205
GO:0050995 negative regulation of lipid catabolic process	1.14159e-07	-6.94249	24.9387	11.8039	28160	25	271	6	2.21402	0.893809	134|207|238|3553|5294|7124	ADORA1|AKT1|ALK|IL1B|PIK3CG|TNF	-5.76205
GO:1902993 positive regulation of amyloid precursor protein catabolic process	1.14159e-07	-6.94249	24.9387	11.8039	28160	25	271	6	2.21402	0.893809	836|2931|3458|5970|7124|9475	CASP3|GSK3A|IFNG|RELA|TNF|ROCK2	-5.76205
GO:0003014 renal system process	1.16248e-07	-6.93462	9.44649	8.7495	28160	110	271	10	3.69004	1.14516	134|135|185|596|1312|2697|3037|3778|5972|7442	ADORA1|ADORA2A|AGTR1|BCL2|COMT|GJA1|HAS2|KCNMA1|REN|TRPV1	-5.75459
GO:0010921 regulation of phosphatase activity	1.21585e-07	-6.91512	11.1334	9.16859	28160	84	271	9	3.32103	1.08847	2475|2932|3458|3717|5159|6093|7124|7184|9475	MTOR|GSK3B|IFNG|JAK2|PDGFRB|ROCK1|TNF|HSP90B1|ROCK2	-5.73593
GO:2000134 negative regulation of G1/S transition of mitotic cell cycle	1.21585e-07	-6.91512	11.1334	9.16859	28160	84	271	9	3.32103	1.08847	595|596|1017|1026|4193|5925|6347|7157|7465	CCND1|BCL2|CDK2|CDKN1A|MDM2|RB1|CCL2|TP53|WEE1	-5.73593
GO:0061419 positive regulation of transcription from RNA polymerase II promoter in response to hypoxia	1.23954e-07	-6.90674	69.2743	16.4869	28160	6	271	4	1.47601	0.732541	3091|4780|7157|7422	HIF1A|NFE2L2|TP53|VEGFA	-5.72796
GO:0034341 response to interferon-gamma	1.30501e-07	-6.88439	8.10657	8.33911	28160	141	271	11	4.05904	1.19875	356|3383|3458|3716|3717|4843|5468|6347|6622|6772|7157	FASLG|ICAM1|IFNG|JAK1|JAK2|NOS2|PPARG|CCL2|SNCA|STAT1|TP53	-5.70603
GO:0006820 anion transport	1.33263e-07	-6.87529	4.08296	6.91909	28160	509	271	20	7.38007	1.58817	134|135|760|762|1066|1080|1636|2475|2697|3553|4547|4843|5243|5319|5320|5724|6622|7442|9429|116085	ADORA1|ADORA2A|CA2|CA4|CES1|CFTR|ACE|MTOR|GJA1|IL1B|MTTP|NOS2|ABCB1|PLA2G1B|PLA2G2A|PTAFR|SNCA|TRPV1|ABCG2|SLC22A12	-5.69735
GO:0032092 positive regulation of protein binding	1.34849e-07	-6.87015	11.0024	9.10395	28160	85	271	9	3.32103	1.08847	25|351|857|1020|1636|2033|2932|4318|7015	ABL1|APP|CAV1|CDK5|ACE|EP300|GSK3B|MMP9|TERT	-5.69262
GO:0048639 positive regulation of developmental growth	1.35658e-07	-6.86755	7.16631	8.04278	28160	174	271	12	4.42804	1.24964	207|596|891|983|1432|2475|3481|3643|5467|5594|7422|7430	AKT1|BCL2|CCNB1|CDK1|MAPK14|MTOR|IGF2|INSR|PPARD|MAPK1|VEGFA|EZR	-5.69074
GO:0007517 muscle organ development	1.35693e-07	-6.86744	5.08435	7.32308	28160	327	271	16	5.90406	1.43178	596|857|1020|1432|1901|2033|2353|3481|3627|5530|5925|7040|7137|7139|9734|9759	BCL2|CAV1|CDK5|MAPK14|S1PR1|EP300|FOS|IGF2|CXCL10|PPP3CA|RB1|TGFB1|TNNI3|TNNT2|HDAC9|HDAC4	-5.69074
GO:0002260 lymphocyte homeostasis	1.43128e-07	-6.84428	13.4079	9.64127	28160	62	271	8	2.95203	1.02818	25|207|581|596|836|3091|3558|3718	ABL1|AKT1|BAX|BCL2|CASP3|HIF1A|IL2|JAK3	-5.66962
GO:0032615 interleukin-12 production	1.43128e-07	-6.84428	13.4079	9.64127	28160	62	271	8	2.95203	1.02818	959|1432|3458|3586|3718|4790|5970|54106	CD40LG|MAPK14|IFNG|IL10|JAK3|NFKB1|RELA|TLR9	-5.66962
GO:0032655 regulation of interleukin-12 production	1.43128e-07	-6.84428	13.4079	9.64127	28160	62	271	8	2.95203	1.02818	959|1432|3458|3586|3718|4790|5970|54106	CD40LG|MAPK14|IFNG|IL10|JAK3|NFKB1|RELA|TLR9	-5.66962
GO:0032731 positive regulation of interleukin-1 beta production	1.43128e-07	-6.84428	13.4079	9.64127	28160	62	271	8	2.95203	1.02818	351|841|3315|3458|3569|3717|5027|7124	APP|CASP8|HSPB1|IFNG|IL6|JAK2|P2RX7|TNF	-5.66962
GO:0033574 response to testosterone	1.43137e-07	-6.84425	17.3186	10.4326	28160	42	271	7	2.58303	0.963601	367|768|1019|1728|2002|6696|9475	AR|CA9|CDK4|NQO1|ELK1|SPP1|ROCK2	-5.66962
GO:0043409 negative regulation of MAPK cascade	1.44413e-07	-6.84039	7.12536	8.01243	28160	175	271	12	4.42804	1.24964	25|207|857|2950|3553|4609|5027|5468|5580|5770|7430|9611	ABL1|AKT1|CAV1|GSTP1|IL1B|MYC|P2RX7|PPARG|PRKCD|PTPN1|EZR|NCOR1	-5.66618
GO:0010875 positive regulation of cholesterol efflux	1.47212e-07	-6.83206	23.9796	11.5555	28160	26	271	6	2.21402	0.893809	857|1066|4792|5444|5468|6256	CAV1|CES1|NFKBIA|PON1|PPARG|RXRA	-5.65907
GO:0046697 decidualization	1.47212e-07	-6.83206	23.9796	11.5555	28160	26	271	6	2.21402	0.893809	1508|2697|5467|5594|5743|6696	CTSB|GJA1|PPARD|MAPK1|PTGS2|SPP1	-5.65907
GO:0050926 regulation of positive chemotaxis	1.47212e-07	-6.83206	23.9796	11.5555	28160	26	271	6	2.21402	0.893809	1901|2152|2155|3576|3791|7422	S1PR1|F3|F7|CXCL8|KDR|VEGFA	-5.65907
GO:0030213 hyaluronan biosynthetic process	1.4836e-07	-6.82868	37.1112	13.3222	28160	14	271	5	1.84502	0.81747	1950|3037|3553|4790|7040	EGF|HAS2|IL1B|NFKB1|TGFB1	-5.65652
GO:0038166 angiotensin-activated signaling pathway	1.4836e-07	-6.82868	37.1112	13.3222	28160	14	271	5	1.84502	0.81747	185|760|857|6093|9475	AGTR1|CA2|CAV1|ROCK1|ROCK2	-5.65652
GO:0015908 fatty acid transport	1.49354e-07	-6.82578	10.8745	9.04038	28160	86	271	9	3.32103	1.08847	207|1636|3553|5319|5320|5465|5467|5468|6198	AKT1|ACE|IL1B|PLA2G1B|PLA2G2A|PPARA|PPARD|PPARG|RPS6KB1	-5.65485
GO:0042509 regulation of tyrosine phosphorylation of STAT protein	1.49354e-07	-6.82578	10.8745	9.04038	28160	86	271	9	3.32103	1.08847	857|2322|3458|3558|3565|3569|3717|7124|7422	CAV1|FLT3|IFNG|IL2|IL4|IL6|JAK2|TNF|VEGFA	-5.65485
GO:0097006 regulation of plasma lipoprotein particle levels	1.49354e-07	-6.82578	10.8745	9.04038	28160	86	271	9	3.32103	1.08847	185|338|1071|3162|4353|4547|5320|5444|6646	AGTR1|APOB|CETP|HMOX1|MPO|MTTP|PLA2G2A|PON1|SOAT1	-5.65485
GO:0048812 neuron projection morphogenesis	1.53053e-07	-6.81516	3.72321	6.72532	28160	614	271	22	8.11808	1.65904	25|135|351|596|1020|1956|1969|2050|2064|2697|2932|3320|5530|5590|5604|5979|6093|6696|6790|7422|7465|10013	ABL1|ADORA2A|APP|BCL2|CDK5|EGFR|EPHA2|EPHB4|ERBB2|GJA1|GSK3B|HSP90AA1|PPP3CA|PRKCZ|MAP2K1|RET|ROCK1|SPP1|AURKA|VEGFA|WEE1|HDAC6	-5.64463
GO:0052126 movement in host environment	1.53668e-07	-6.81342	7.08487	7.98233	28160	176	271	12	4.42804	1.24964	185|558|857|983|1508|1803|1956|1969|3356|3383|3576|7301	AGTR1|AXL|CAV1|CDK1|CTSB|DPP4|EGFR|EPHA2|HTR2A|ICAM1|CXCL8|TYRO3	-5.6433
GO:0006898 receptor-mediated endocytosis	1.55558e-07	-6.80811	5.84241	7.56572	28160	249	271	14	5.16605	1.34455	43|154|351|857|1950|3565|3576|3579|3643|5054|6401|6622|7422|7430	ACHE|ADRB2|APP|CAV1|EGF|IL4|CXCL8|CXCR2|INSR|SERPINE1|SELE|SNCA|VEGFA|EZR	-5.6384
GO:0046902 regulation of mitochondrial membrane permeability	1.6259e-07	-6.78891	13.1951	9.55218	28160	63	271	8	2.95203	1.02818	581|596|598|2931|2932|3099|5599|7157	BAX|BCL2|BCL2L1|GSK3A|GSK3B|HK2|MAPK8|TP53	-5.62001
GO:1904589 regulation of protein import	1.6259e-07	-6.78891	13.1951	9.55218	28160	63	271	8	2.95203	1.02818	983|1432|3458|3717|5580|5594|5743|7040	CDK1|MAPK14|IFNG|JAK2|PRKCD|MAPK1|PTGS2|TGFB1	-5.62001
GO:0031623 receptor internalization	1.63108e-07	-6.78752	9.11504	8.55824	28160	114	271	10	3.69004	1.14516	43|857|1950|3576|3579|3643|6401|6622|7422|7430	ACHE|CAV1|EGF|CXCL8|CXCR2|INSR|SELE|SNCA|VEGFA|EZR	-5.61903
GO:0060828 regulation of canonical Wnt signaling pathway	1.63386e-07	-6.78679	5.81904	7.54445	28160	250	271	14	5.16605	1.34455	331|857|1277|1432|1950|1956|2931|2932|3484|3485|3487|4790|7040|80351	XIAP|CAV1|COL1A1|MAPK14|EGF|EGFR|GSK3A|GSK3B|IGFBP1|IGFBP2|IGFBP4|NFKB1|TGFB1|TNKS2	-5.6187
GO:1900274 regulation of phospholipase C activity	1.69571e-07	-6.77065	16.9158	10.2957	28160	43	271	7	2.58303	0.963601	25|1956|2099|3356|5159|5724|6401	ABL1|EGFR|ESR1|HTR2A|PDGFRB|PTAFR|SELE	-5.60297
GO:0003007 heart morphogenesis	1.71566e-07	-6.76557	5.79586	7.52329	28160	251	271	14	5.16605	1.34455	1901|2050|2475|2931|3037|3091|3643|4193|4846|7040|7137|7139|7157|7422	S1PR1|EPHB4|MTOR|GSK3A|HAS2|HIF1A|INSR|MDM2|NOS3|TGFB1|TNNI3|TNNT2|TP53|VEGFA	-5.5983
GO:0046718 viral entry into host cell	1.73563e-07	-6.76054	7.88294	8.19104	28160	145	271	11	4.05904	1.19875	185|558|857|983|1508|1803|1956|1969|3356|3383|7301	AGTR1|AXL|CAV1|CDK1|CTSB|DPP4|EGFR|EPHA2|HTR2A|ICAM1|TYRO3	-5.59368
GO:0044282 small molecule catabolic process	1.82392e-07	-6.739	4.67327	7.0875	28160	378	271	17	6.27306	1.47295	207|217|1543|1576|1610|2475|2931|3099|4843|4846|5444|5465|5467|6783|7157|7498|57016	AKT1|ALDH2|CYP1A1|CYP3A4|DAO|MTOR|GSK3A|HK2|NOS2|NOS3|PON1|PPARA|PPARD|SULT1E1|TP53|XDH|AKR1B10	-5.57254
GO:0031344 regulation of cell projection organization	1.8308e-07	-6.73736	3.55121	6.60338	28160	673	271	23	8.48708	1.69292	207|238|857|1020|1969|2033|2475|2931|2932|3309|3383|4193|4780|5027|5290|5530|5580|5604|5979|6696|7422|7430|9759	AKT1|ALK|CAV1|CDK5|EPHA2|EP300|MTOR|GSK3A|GSK3B|HSPA5|ICAM1|MDM2|NFE2L2|P2RX7|PIK3CA|PPP3CA|PRKCD|MAP2K1|RET|SPP1|VEGFA|EZR|HDAC4	-5.5713
GO:0010971 positive regulation of G2/M transition of mitotic cell cycle	1.8775e-07	-6.72642	23.0914	11.3207	28160	27	271	6	2.21402	0.893809	351|595|891|983|1019|23476	APP|CCND1|CCNB1|CDK1|CDK4|BRD4	-5.56117
GO:0060333 interferon-gamma-mediated signaling pathway	1.8775e-07	-6.72642	23.0914	11.3207	28160	27	271	6	2.21402	0.893809	3458|3716|3717|5468|6772|7157	IFNG|JAK1|JAK2|PPARG|STAT1|TP53	-5.56117
GO:0007006 mitochondrial membrane organization	1.92229e-07	-6.71618	8.95788	8.4661	28160	116	271	10	3.69004	1.14516	581|596|598|2931|2932|3099|3320|5599|6622|7157	BAX|BCL2|BCL2L1|GSK3A|GSK3B|HK2|HSP90AA1|MAPK8|SNCA|TP53	-5.55214
GO:0021782 glial cell development	1.92229e-07	-6.71618	8.95788	8.4661	28160	116	271	10	3.69004	1.14516	135|207|351|1020|1956|2950|3458|3569|6647|7124	ADORA2A|AKT1|APP|CDK5|EGFR|GSTP1|IFNG|IL6|SOD1|TNF	-5.55214
GO:0030278 regulation of ossification	1.92229e-07	-6.71618	8.95788	8.4661	28160	116	271	10	3.69004	1.14516	154|240|596|1432|1901|2101|3091|5027|5594|7040	ADRB2|ALOX5|BCL2|MAPK14|S1PR1|ESRRA|HIF1A|P2RX7|MAPK1|TGFB1	-5.55214
GO:0010721 negative regulation of cell development	1.96212e-07	-6.70727	6.92743	7.86422	28160	180	271	12	4.42804	1.24964	1020|2147|2931|2932|3553|3569|5530|6696|7124|7157|7422|7442	CDK5|F2|GSK3A|GSK3B|IL1B|IL6|PPP3CA|SPP1|TNF|TP53|VEGFA|TRPV1	-5.54364
GO:0019439 aromatic compound catabolic process	1.97537e-07	-6.70435	4.17403	6.86247	28160	473	271	19	7.01107	1.55104	207|581|1312|1432|1543|1869|1890|2081|2475|2931|3162|3569|5444|5578|5580|6093|7498|8654|9475	AKT1|BAX|COMT|MAPK14|CYP1A1|E2F1|TYMP|ERN1|MTOR|GSK3A|HMOX1|IL6|PON1|PRKCA|PRKCD|ROCK1|XDH|PDE5A|ROCK2	-5.54112
GO:0045124 regulation of bone resorption	2.00004e-07	-6.69896	16.5314	10.1633	28160	44	271	7	2.58303	0.963601	760|1901|1956|3569|5027|5578|6696	CA2|S1PR1|EGFR|IL6|P2RX7|PRKCA|SPP1	-5.53693
GO:0046427 positive regulation of receptor signaling pathway via JAK-STAT	2.00004e-07	-6.69896	16.5314	10.1633	28160	44	271	7	2.58303	0.963601	1545|2147|3565|3569|3586|3717|7124	CYP1B1|F2|IL4|IL6|IL10|JAK2|TNF	-5.53693
GO:0060443 mammary gland morphogenesis	2.00004e-07	-6.69896	16.5314	10.1633	28160	44	271	7	2.58303	0.963601	367|581|857|1969|2099|3488|5241	AR|BAX|CAV1|EPHA2|ESR1|IGFBP5|PGR	-5.53693
GO:0016236 macroautophagy	2.05657e-07	-6.68686	5.28363	7.29072	28160	295	271	15	5.53506	1.38903	154|207|836|1020|2081|2475|3091|3162|3565|3791|5290|5599|7157|10013|29110	ADRB2|AKT1|CASP3|CDK5|ERN1|MTOR|HIF1A|HMOX1|IL4|KDR|PIK3CA|MAPK8|TP53|HDAC6|TBK1	-5.52523
GO:0045453 bone resorption	2.08408e-07	-6.68109	12.7891	9.37993	28160	65	271	8	2.95203	1.02818	154|760|1901|1956|3569|5027|5578|6696	ADRB2|CA2|S1PR1|EGFR|IL6|P2RX7|PRKCA|SPP1	-5.52021
GO:0072676 lymphocyte migration	2.08431e-07	-6.68104	8.88132	8.42086	28160	117	271	10	3.69004	1.14516	207|351|1901|3383|3627|5294|5979|6347|6373|6868	AKT1|APP|S1PR1|ICAM1|CXCL10|PIK3CG|RET|CCL2|CXCL11|ADAM17	-5.52021
GO:0045986 negative regulation of smooth muscle contraction	2.20791e-07	-6.65602	34.6371	12.8452	28160	15	271	5	1.84502	0.81747	134|154|3778|5743|6647	ADORA1|ADRB2|KCNMA1|PTGS2|SOD1	-5.496
GO:0090594 inflammatory response to wounding	2.20791e-07	-6.65602	34.6371	12.8452	28160	15	271	5	1.84502	0.81747	240|3091|3162|3552|7040	ALOX5|HIF1A|HMOX1|IL1A|TGFB1	-5.496
GO:0008361 regulation of cell size	2.21187e-07	-6.65524	6.8513	7.80651	28160	182	271	12	4.42804	1.24964	25|207|1019|1020|2475|2932|3778|5027|5979|6696|7422|7430	ABL1|AKT1|CDK4|CDK5|MTOR|GSK3B|KCNMA1|P2RX7|RET|SPP1|VEGFA|EZR	-5.496
GO:0055001 muscle cell development	2.21187e-07	-6.65524	6.8513	7.80651	28160	182	271	12	4.42804	1.24964	596|891|983|2475|2931|5159|5465|5530|7139|7422|9734|9759	BCL2|CCNB1|CDK1|MTOR|GSK3A|PDGFRB|PPARA|PPP3CA|TNNT2|VEGFA|HDAC9|HDAC4	-5.496
GO:0061097 regulation of protein tyrosine kinase activity	2.21825e-07	-6.65399	10.3911	8.7962	28160	90	271	9	3.32103	1.08847	134|351|857|1636|1950|5770|6868|50507|653361	ADORA1|APP|CAV1|ACE|EGF|PTPN1|ADAM17|NOX4|NCF1	-5.49515
GO:0071346 cellular response to interferon-gamma	2.25819e-07	-6.64624	8.80605	8.37616	28160	118	271	10	3.69004	1.14516	356|3383|3458|3716|3717|4843|5468|6347|6772|7157	FASLG|ICAM1|IFNG|JAK1|JAK2|NOS2|PPARG|CCL2|STAT1|TP53	-5.4878
GO:0097530 granulocyte migration	2.28769e-07	-6.6406	7.67131	8.04854	28160	149	271	11	4.05904	1.19875	1800|1803|3565|3576|3579|3627|5294|5319|5594|6347|6373	DPEP1|DPP4|IL4|CXCL8|CXCR2|CXCL10|PIK3CG|PLA2G1B|MAPK1|CCL2|CXCL11	-5.48256
GO:0120039 plasma membrane bounded cell projection morphogenesis	2.31003e-07	-6.63638	3.63442	6.58683	28160	629	271	22	8.11808	1.65904	25|135|351|596|1020|1956|1969|2050|2064|2697|2932|3320|5530|5590|5604|5979|6093|6696|6790|7422|7465|10013	ABL1|ADORA2A|APP|BCL2|CDK5|EGFR|EPHA2|EPHB4|ERBB2|GJA1|GSK3B|HSP90AA1|PPP3CA|PRKCZ|MAP2K1|RET|ROCK1|SPP1|AURKA|VEGFA|WEE1|HDAC6	-5.47874
GO:0014015 positive regulation of gliogenesis	2.35193e-07	-6.62858	12.5953	9.29662	28160	66	271	8	2.95203	1.02818	1869|1956|2475|3553|3569|5970|7040|7124	E2F1|EGFR|MTOR|IL1B|IL6|RELA|TGFB1|TNF	-5.47172
GO:0072678 T cell migration	2.35193e-07	-6.62858	12.5953	9.29662	28160	66	271	8	2.95203	1.02818	351|1901|3383|3627|5294|6347|6373|6868	APP|S1PR1|ICAM1|CXCL10|PIK3CG|CCL2|CXCL11|ADAM17	-5.47172
GO:0002675 positive regulation of acute inflammatory response	2.37032e-07	-6.62519	22.2667	11.0983	28160	28	271	6	2.21402	0.893809	241|3553|3569|5294|5743|7124	ALOX5AP|IL1B|IL6|PIK3CG|PTGS2|TNF	-5.46873
GO:0034109 homotypic cell-cell adhesion	2.44119e-07	-6.6124	10.277	8.73755	28160	91	271	9	3.32103	1.08847	239|3315|3569|3716|3717|5294|5578|5580|7301	ALOX12|HSPB1|IL6|JAK1|JAK2|PIK3CG|PRKCA|PRKCD|TYRO3	-5.45634
GO:0001959 regulation of cytokine-mediated signaling pathway	2.44793e-07	-6.6112	7.62017	8.01374	28160	150	271	11	4.05904	1.19875	558|841|857|2950|3091|3569|4321|5468|5770|6868|29110	AXL|CASP8|CAV1|GSTP1|HIF1A|IL6|MMP12|PPARG|PTPN1|ADAM17|TBK1	-5.45553
GO:0009746 response to hexose	2.45787e-07	-6.60944	6.14022	7.54496	28160	220	271	13	4.79705	1.29816	836|1080|1215|2081|2697|3091|3383|3939|5290|5467|5530|5743|5894	CASP3|CFTR|CMA1|ERN1|GJA1|HIF1A|ICAM1|LDHA|PIK3CA|PPARD|PPP3CA|PTGS2|RAF1	-5.45456
GO:2001020 regulation of response to DNA damage stimulus	2.45787e-07	-6.60944	6.14022	7.54496	28160	220	271	13	4.79705	1.29816	25|142|596|598|842|1956|4170|4193|4282|4609|5111|5580|7157	ABL1|PARP1|BCL2|BCL2L1|CASP9|EGFR|MCL1|MDM2|MIF|MYC|PCNA|PRKCD|TP53	-5.45456
GO:0048568 embryonic organ development	2.52887e-07	-6.59707	4.31964	6.86216	28160	433	271	18	6.64207	1.51266	207|841|1969|2103|3091|3481|3576|3586|3791|4325|5594|5604|6647|7040|7124|7157|7422|8648	AKT1|CASP8|EPHA2|ESRRB|HIF1A|IGF2|CXCL8|IL10|KDR|MMP16|MAPK1|MAP2K1|SOD1|TGFB1|TNF|TP53|VEGFA|NCOA1	-5.44259
GO:0048858 cell projection morphogenesis	2.57234e-07	-6.58967	3.61146	6.55061	28160	633	271	22	8.11808	1.65904	25|135|351|596|1020|1956|1969|2050|2064|2697|2932|3320|5530|5590|5604|5979|6093|6696|6790|7422|7465|10013	ABL1|ADORA2A|APP|BCL2|CDK5|EGFR|EPHA2|EPHB4|ERBB2|GJA1|GSK3B|HSP90AA1|PPP3CA|PRKCZ|MAP2K1|RET|ROCK1|SPP1|AURKA|VEGFA|WEE1|HDAC6	-5.43558
GO:0030029 actin filament-based process	2.57569e-07	-6.58911	3.26355	6.38607	28160	796	271	25	9.22509	1.75786	25|134|596|857|1020|1901|2475|2697|3383|3717|4233|5159|5170|5290|5319|5580|5770|6093|6401|7124|7139|7184|7430|9475|50507	ABL1|ADORA1|BCL2|CAV1|CDK5|S1PR1|MTOR|GJA1|ICAM1|JAK2|MET|PDGFRB|PDPK1|PIK3CA|PLA2G1B|PRKCD|PTPN1|ROCK1|SELE|TNF|TNNT2|HSP90B1|EZR|ROCK2|NOX4	-5.43541
GO:0032411 positive regulation of transporter activity	2.64455e-07	-6.57765	8.65929	8.28832	28160	120	271	10	3.69004	1.14516	154|1020|1080|3458|5243|5444|5580|5724|6256|6347	ADRB2|CDK5|CFTR|IFNG|ABCB1|PON1|PRKCD|PTAFR|RXRA|CCL2	-5.42434
GO:0035249 synaptic transmission, glutamatergic	2.68334e-07	-6.57132	10.1652	8.67979	28160	92	271	9	3.32103	1.08847	134|135|1020|1812|1956|3356|5743|6347|7124	ADORA1|ADORA2A|CDK5|DRD1|EGFR|HTR2A|PTGS2|CCL2|TNF	-5.4188
GO:1903351 cellular response to dopamine	2.68334e-07	-6.57132	10.1652	8.67979	28160	92	271	9	3.32103	1.08847	25|238|1129|1812|1816|2931|2932|3356|5594	ABL1|ALK|CHRM2|DRD1|DRD5|GSK3A|GSK3B|HTR2A|MAPK1	-5.4188
GO:0006509 membrane protein ectodomain proteolysis	2.7481e-07	-6.56097	15.8126	9.91119	28160	46	271	7	2.58303	0.963601	3458|3553|3586|4316|6093|6868|7124	IFNG|IL1B|IL10|MMP7|ROCK1|ADAM17|TNF	-5.40923
GO:1900087 positive regulation of G1/S transition of mitotic cell cycle	2.7481e-07	-6.56097	15.8126	9.91119	28160	46	271	7	2.58303	0.963601	207|595|1543|1956|4193|6868|7015	AKT1|CCND1|CYP1A1|EGFR|MDM2|ADAM17|TERT	-5.40923
GO:0043123 positive regulation of I-kappaB kinase/NF-kappaB signaling	2.79793e-07	-6.55316	6.70396	7.69366	28160	186	271	12	4.42804	1.24964	25|356|841|2697|3162|5579|5970|7124|9020|23476|29110|54106	ABL1|FASLG|CASP8|GJA1|HMOX1|PRKCB|RELA|TNF|MAP3K14|BRD4|TBK1|TLR9	-5.40182
GO:0060558 regulation of calcidiol 1-monooxygenase activity	2.87033e-07	-6.54207	59.378	15.2269	28160	7	271	4	1.47601	0.732541	3458|3553|4790|7124	IFNG|IL1B|NFKB1|TNF	-5.39111
GO:0090398 cellular senescence	2.94607e-07	-6.53076	10.0559	8.62291	28160	93	271	9	3.32103	1.08847	25|1017|1026|1432|5580|5599|5604|7015|7157	ABL1|CDK2|CDKN1A|MAPK14|PRKCD|MAPK8|MAP2K1|TERT|TP53	-5.38097
GO:1902807 negative regulation of cell cycle G1/S phase transition	2.94607e-07	-6.53076	10.0559	8.62291	28160	93	271	9	3.32103	1.08847	595|596|1017|1026|4193|5925|6347|7157|7465	CCND1|BCL2|CDK2|CDKN1A|MDM2|RB1|CCL2|TP53|WEE1	-5.38097
GO:1903350 response to dopamine	2.94607e-07	-6.53076	10.0559	8.62291	28160	93	271	9	3.32103	1.08847	25|238|1129|1812|1816|2931|2932|3356|5594	ABL1|ALK|CHRM2|DRD1|DRD5|GSK3A|GSK3B|HTR2A|MAPK1	-5.38097
GO:0005979 regulation of glycogen biosynthetic process	2.96463e-07	-6.52803	21.4989	10.8871	28160	29	271	6	2.21402	0.893809	207|2475|2931|2932|3481|3643	AKT1|MTOR|GSK3A|GSK3B|IGF2|INSR	-5.37902
GO:0010962 regulation of glucan biosynthetic process	2.96463e-07	-6.52803	21.4989	10.8871	28160	29	271	6	2.21402	0.893809	207|2475|2931|2932|3481|3643	AKT1|MTOR|GSK3A|GSK3B|IGF2|INSR	-5.37902
GO:0042987 amyloid precursor protein catabolic process	2.97711e-07	-6.52621	12.2249	9.13527	28160	68	271	8	2.95203	1.02818	836|2931|3458|5970|6093|6868|7124|9475	CASP3|GSK3A|IFNG|RELA|ROCK1|ADAM17|TNF|ROCK2	-5.37798
GO:0070527 platelet aggregation	2.97711e-07	-6.52621	12.2249	9.13527	28160	68	271	8	2.95203	1.02818	239|3315|3569|3717|5294|5578|5580|7301	ALOX12|HSPB1|IL6|JAK2|PIK3CG|PRKCA|PRKCD|TYRO3	-5.37798
GO:0043588 skin development	3.02927e-07	-6.51866	5.53141	7.27795	28160	263	271	14	5.16605	1.34455	239|596|836|1277|1281|1956|1969|3488|4233|5604|5970|6093|7124|9475	ALOX12|BCL2|CASP3|COL1A1|COL3A1|EGFR|EPHA2|IGFBP5|MET|MAP2K1|RELA|ROCK1|TNF|ROCK2	-5.37082
GO:0050769 positive regulation of neurogenesis	3.1805e-07	-6.4975	6.00377	7.42833	28160	225	271	13	4.79705	1.29816	1869|1956|2475|3091|3458|3553|3569|4311|5604|5970|7040|7124|7422	E2F1|EGFR|MTOR|HIF1A|IFNG|IL1B|IL6|MME|MAP2K1|RELA|TGFB1|TNF|VEGFA	-5.35005
GO:0030540 female genitalia development	3.18627e-07	-6.49672	32.4723	12.4129	28160	16	271	5	1.84502	0.81747	558|581|2099|7301|10461	AXL|BAX|ESR1|TYRO3|MERTK	-5.34965
GO:0043618 regulation of transcription from RNA polymerase II promoter in response to stress	3.20263e-07	-6.49449	15.4762	9.79097	28160	47	271	7	2.58303	0.963601	3091|3162|3309|3725|4780|7157|7422	HIF1A|HMOX1|HSPA5|JUN|NFE2L2|TP53|VEGFA	-5.3482
GO:0048512 circadian behavior	3.20263e-07	-6.49449	15.4762	9.79097	28160	47	271	7	2.58303	0.963601	134|135|153|2475|7157|9611|10499	ADORA1|ADORA2A|ADRB1|MTOR|TP53|NCOR1|NCOA2	-5.3482
GO:0010389 regulation of G2/M transition of mitotic cell cycle	3.23086e-07	-6.49068	9.94897	8.56689	28160	94	271	9	3.32103	1.08847	351|595|891|983|1017|1019|1026|6790|23476	APP|CCND1|CCNB1|CDK1|CDK2|CDK4|CDKN1A|AURKA|BRD4	-5.34516
GO:0030316 osteoclast differentiation	3.23086e-07	-6.49068	9.94897	8.56689	28160	94	271	9	3.32103	1.08847	760|1432|1969|2101|2353|2475|3458|3565|7124	CA2|MAPK14|EPHA2|ESRRA|FOS|MTOR|IFNG|IL4|TNF	-5.34516
GO:0010611 regulation of cardiac muscle hypertrophy	3.33971e-07	-6.47629	12.0477	9.05711	28160	69	271	8	2.95203	1.02818	142|2475|2931|5465|5530|5578|6093|9475	PARP1|MTOR|GSK3A|PPARA|PPP3CA|PRKCA|ROCK1|ROCK2	-5.33193
GO:0042531 positive regulation of tyrosine phosphorylation of STAT protein	3.33971e-07	-6.47629	12.0477	9.05711	28160	69	271	8	2.95203	1.02818	2322|3458|3558|3565|3569|3717|7124|7422	FLT3|IFNG|IL2|IL4|IL6|JAK2|TNF|VEGFA	-5.33193
GO:0050805 negative regulation of synaptic transmission	3.33971e-07	-6.47629	12.0477	9.05711	28160	69	271	8	2.95203	1.02818	43|134|590|1816|3356|3553|5743|6532	ACHE|ADORA1|BCHE|DRD5|HTR2A|IL1B|PTGS2|SLC6A4	-5.33193
GO:0010508 positive regulation of autophagy	3.59474e-07	-6.44433	8.37995	8.11864	28160	124	271	10	3.69004	1.14516	154|2931|2932|3091|3162|3458|3565|3791|6093|29110	ADRB2|GSK3A|GSK3B|HIF1A|HMOX1|IFNG|IL4|KDR|ROCK1|TBK1	-5.30035
GO:0008209 androgen metabolic process	3.67599e-07	-6.43463	20.7823	10.6863	28160	30	271	6	2.21402	0.893809	1576|1588|2099|3283|3284|6696	CYP3A4|CYP19A1|ESR1|HSD3B1|HSD3B2|SPP1	-5.29256
GO:0036296 response to increased oxygen levels	3.67599e-07	-6.43463	20.7823	10.6863	28160	30	271	6	2.21402	0.893809	857|1019|1026|1277|1543|5159	CAV1|CDK4|CDKN1A|COL1A1|CYP1A1|PDGFRB	-5.29256
GO:1902751 positive regulation of cell cycle G2/M phase transition	3.67599e-07	-6.43463	20.7823	10.6863	28160	30	271	6	2.21402	0.893809	351|595|891|983|1019|23476	APP|CCND1|CCNB1|CDK1|CDK4|BRD4	-5.29256
GO:1903579 negative regulation of ATP metabolic process	3.67599e-07	-6.43463	20.7823	10.6863	28160	30	271	6	2.21402	0.893809	142|5465|6622|7157|9611|9759	PARP1|PPARA|SNCA|TP53|NCOR1|HDAC4	-5.29256
GO:2000637 positive regulation of gene silencing by miRNA	3.67599e-07	-6.43463	20.7823	10.6863	28160	30	271	6	2.21402	0.893809	1956|3569|5604|5605|7040|7157	EGFR|IL6|MAP2K1|MAP2K2|TGFB1|TP53	-5.29256
GO:0033628 regulation of cell adhesion mediated by integrin	3.71879e-07	-6.4296	15.1538	9.67438	28160	48	271	7	2.58303	0.963601	1545|1803|1969|5054|5294|5328|5979	CYP1B1|DPP4|EPHA2|SERPINE1|PIK3CG|PLAU|RET	-5.28864
GO:1902003 regulation of amyloid-beta formation	3.71879e-07	-6.4296	15.1538	9.67438	28160	48	271	7	2.58303	0.963601	836|2931|3458|5970|6093|7124|9475	CASP3|GSK3A|IFNG|RELA|ROCK1|TNF|ROCK2	-5.28864
GO:0006909 phagocytosis	3.71916e-07	-6.42955	5.04424	7.04649	28160	309	271	15	5.53506	1.38903	25|134|135|558|1991|3458|3553|4233|5290|5580|6347|6647|7124|7301|10461	ABL1|ADORA1|ADORA2A|AXL|ELANE|IFNG|IL1B|MET|PIK3CA|PRKCD|CCL2|SOD1|TNF|TYRO3|MERTK	-5.28864
GO:0048598 embryonic morphogenesis	3.78606e-07	-6.42181	3.66746	6.48268	28160	595	271	21	7.74908	1.62415	25|367|581|836|1969|2697|3091|3481|3586|4313|4317|4318|4325|5594|5979|6093|6647|7040|7157|8648|9475	ABL1|AR|BAX|CASP3|EPHA2|GJA1|HIF1A|IGF2|IL10|MMP2|MMP8|MMP9|MMP16|MAPK1|RET|ROCK1|SOD1|TGFB1|TP53|NCOA1|ROCK2	-5.28128
GO:0055017 cardiac muscle tissue growth	3.8728e-07	-6.41197	9.7417	8.45733	28160	96	271	9	3.32103	1.08847	891|983|1432|1901|2475|2697|2931|5465|5594	CCNB1|CDK1|MAPK14|S1PR1|MTOR|GJA1|GSK3A|PPARA|MAPK1	-5.2722
GO:0035051 cardiocyte differentiation	3.87617e-07	-6.4116	7.28042	7.77881	28160	157	271	11	4.05904	1.19875	891|983|1956|2475|2931|5159|5465|5594|7040|7412|7422	CCNB1|CDK1|EGFR|MTOR|GSK3A|PDGFRB|PPARA|MAPK1|TGFB1|VCAM1|VEGFA	-5.2722
GO:0051147 regulation of muscle cell differentiation	3.87617e-07	-6.4116	7.28042	7.77881	28160	157	271	11	4.05904	1.19875	596|1432|1786|2475|2931|3481|4193|5465|7040|9734|9759	BCL2|MAPK14|DNMT1|MTOR|GSK3A|IGF2|MDM2|PPARA|TGFB1|HDAC9|HDAC4	-5.2722
GO:0045333 cellular respiration	4.08779e-07	-6.38851	5.87326	7.31517	28160	230	271	13	4.79705	1.29816	207|506|891|983|1544|3091|3417|3458|3565|4541|4843|5290|6622	AKT1|ATP5F1B|CCNB1|CDK1|CYP1A2|HIF1A|IDH1|IFNG|IL4|ND6|NOS2|PIK3CA|SNCA	-5.2495
GO:0015711 organic anion transport	4.09571e-07	-6.38767	4.68333	6.88447	28160	355	271	16	5.90406	1.43178	134|135|762|1066|1080|1636|2697|3553|4547|4843|5319|5320|6622|7442|9429|116085	ADORA1|ADORA2A|CA4|CES1|CFTR|ACE|GJA1|IL1B|MTTP|NOS2|PLA2G1B|PLA2G2A|SNCA|TRPV1|ABCG2|SLC22A12	-5.24904
GO:0002718 regulation of cytokine production involved in immune response	4.23331e-07	-6.37332	9.64127	8.40375	28160	97	271	9	3.32103	1.08847	3162|3553|3565|3569|3586|3718|5590|7040|7124	HMOX1|IL1B|IL4|IL6|IL10|JAK3|PRKCZ|TGFB1|TNF	-5.23507
GO:0006953 acute-phase response	4.30314e-07	-6.36621	14.8445	9.56123	28160	49	271	7	2.58303	0.963601	2147|3552|3553|3569|5743|7124|7442	F2|IL1A|IL1B|IL6|PTGS2|TNF|TRPV1	-5.23061
GO:0007622 rhythmic behavior	4.30314e-07	-6.36621	14.8445	9.56123	28160	49	271	7	2.58303	0.963601	134|135|153|2475|7157|9611|10499	ADORA1|ADORA2A|ADRB1|MTOR|TP53|NCOR1|NCOA2	-5.23061
GO:0030857 negative regulation of epithelial cell differentiation	4.30314e-07	-6.36621	14.8445	9.56123	28160	49	271	7	2.58303	0.963601	595|857|3458|4318|6772|7422|7498	CCND1|CAV1|IFNG|MMP9|STAT1|VEGFA|XDH	-5.23061
GO:0038084 vascular endothelial growth factor signaling pathway	4.30314e-07	-6.36621	14.8445	9.56123	28160	49	271	7	2.58303	0.963601	2322|3315|3791|5159|5290|7422|7498	FLT3|HSPB1|KDR|PDGFRB|PIK3CA|VEGFA|XDH	-5.23061
GO:0043457 regulation of cellular respiration	4.30314e-07	-6.36621	14.8445	9.56123	28160	49	271	7	2.58303	0.963601	207|3091|3458|3565|4843|5290|6622	AKT1|HIF1A|IFNG|IL4|NOS2|PIK3CA|SNCA	-5.23061
GO:0070849 response to epidermal growth factor	4.30314e-07	-6.36621	14.8445	9.56123	28160	49	271	7	2.58303	0.963601	207|1277|1956|2064|2950|5170|5594	AKT1|COL1A1|EGFR|ERBB2|GSTP1|PDPK1|MAPK1	-5.23061
GO:1902041 regulation of extrinsic apoptotic signaling pathway via death domain receptors	4.30314e-07	-6.36621	14.8445	9.56123	28160	49	271	7	2.58303	0.963601	598|2932|3162|3383|4846|5054|5894	BCL2L1|GSK3B|HMOX1|ICAM1|NOS3|SERPINE1|RAF1	-5.23061
GO:0035966 response to topologically incorrect protein	4.40077e-07	-6.35647	7.18884	7.71433	28160	159	271	11	4.05904	1.19875	581|595|2033|2081|3309|3315|3320|4780|5770|9451|10013	BAX|CCND1|EP300|ERN1|HSPA5|HSPB1|HSP90AA1|NFE2L2|PTPN1|EIF2AK3|HDAC6	-5.22124
GO:0002460 adaptive immune response based on somatic recombination of immune receptors built from immunoglobulin superfamily domains	4.41348e-07	-6.35522	4.6571	6.8549	28160	357	271	16	5.90406	1.43178	196|959|2208|2475|3383|3553|3558|3565|3569|3586|3718|5580|5590|6868|7040|7124	AHR|CD40LG|FCER2|MTOR|ICAM1|IL1B|IL2|IL4|IL6|IL10|JAK3|PRKCD|PRKCZ|ADAM17|TGFB1|TNF	-5.22037
GO:0044849 estrous cycle	4.47842e-07	-6.34888	30.5622	12.0186	28160	17	271	5	1.84502	0.81747	3037|4316|5111|8648|9612	HAS2|MMP7|PCNA|NCOA1|NCOR2	-5.21477
GO:0090399 replicative senescence	4.47842e-07	-6.34888	30.5622	12.0186	28160	17	271	5	1.84502	0.81747	1026|4311|5054|7015|7157	CDKN1A|MME|SERPINE1|TERT|TP53	-5.21477
GO:0030212 hyaluronan metabolic process	4.52158e-07	-6.34471	20.1119	10.495	28160	31	271	6	2.21402	0.893809	207|1950|3037|3553|4790|7040	AKT1|EGF|HAS2|IL1B|NFKB1|TGFB1	-5.21136
GO:0060148 positive regulation of posttranscriptional gene silencing	4.52158e-07	-6.34471	20.1119	10.495	28160	31	271	6	2.21402	0.893809	1956|3569|5604|5605|7040|7157	EGFR|IL6|MAP2K1|MAP2K2|TGFB1|TP53	-5.21136
GO:0002367 cytokine production involved in immune response	4.62255e-07	-6.33512	9.54289	8.35094	28160	98	271	9	3.32103	1.08847	3162|3553|3565|3569|3586|3718|5590|7040|7124	HMOX1|IL1B|IL4|IL6|IL10|JAK3|PRKCZ|TGFB1|TNF	-5.20214
GO:0002534 cytokine production involved in inflammatory response	4.66309e-07	-6.33133	11.5457	8.83199	28160	72	271	8	2.95203	1.02818	240|1432|2147|3091|3569|4843|5465|7124	ALOX5|MAPK14|F2|HIF1A|IL6|NOS2|PPARA|TNF	-5.20059
GO:0055021 regulation of cardiac muscle tissue growth	4.66309e-07	-6.33133	11.5457	8.83199	28160	72	271	8	2.95203	1.02818	891|983|1432|2475|2697|2931|5465|5594	CCNB1|CDK1|MAPK14|MTOR|GJA1|GSK3A|PPARA|MAPK1	-5.20059
GO:0070227 lymphocyte apoptotic process	4.66309e-07	-6.33133	11.5457	8.83199	28160	72	271	8	2.95203	1.02818	207|356|581|3091|3558|3586|3718|7157	AKT1|FASLG|BAX|HIF1A|IL2|IL10|JAK3|TP53	-5.20059
GO:0071479 cellular response to ionizing radiation	4.66309e-07	-6.33133	11.5457	8.83199	28160	72	271	8	2.95203	1.02818	598|1026|1432|2002|3309|4193|7157|50507	BCL2L1|CDKN1A|MAPK14|ELK1|HSPA5|MDM2|TP53|NOX4	-5.20059
GO:1900015 regulation of cytokine production involved in inflammatory response	4.66309e-07	-6.33133	11.5457	8.83199	28160	72	271	8	2.95203	1.02818	240|1432|2147|3091|3569|4843|5465|7124	ALOX5|MAPK14|F2|HIF1A|IL6|NOS2|PPARA|TNF	-5.20059
GO:1903036 positive regulation of response to wounding	4.66309e-07	-6.33133	11.5457	8.83199	28160	72	271	8	2.95203	1.02818	2147|2152|2155|2475|4780|5054|7056|50506	F2|F3|F7|MTOR|NFE2L2|SERPINE1|THBD|DUOX2	-5.20059
GO:0048588 developmental cell growth	4.97337e-07	-6.30335	5.77286	7.22701	28160	234	271	13	4.79705	1.29816	25|351|1020|2475|2931|2932|3320|5465|5590|6696|6790|7422|10013	ABL1|APP|CDK5|MTOR|GSK3A|GSK3B|HSP90AA1|PPARA|PRKCZ|SPP1|AURKA|VEGFA|HDAC6	-5.17299
GO:0043271 negative regulation of ion transport	4.98709e-07	-6.30215	7.09954	7.65095	28160	161	271	11	4.05904	1.19875	134|207|596|857|2475|3356|3383|4318|5743|6622|54106	ADORA1|AKT1|BCL2|CAV1|MTOR|HTR2A|ICAM1|MMP9|PTGS2|SNCA|TLR9	-5.17216
GO:0003300 cardiac muscle hypertrophy	5.04244e-07	-6.29736	9.44649	8.29888	28160	99	271	9	3.32103	1.08847	142|2475|2931|5465|5530|5578|6093|9475|9759	PARP1|MTOR|GSK3A|PPARA|PPP3CA|PRKCA|ROCK1|ROCK2|HDAC4	-5.16849
GO:0033209 tumor necrosis factor-mediated signaling pathway	5.04244e-07	-6.29736	9.44649	8.29888	28160	99	271	9	3.32103	1.08847	841|2950|3717|4792|5970|6772|6868|7124|7157	CASP8|GSTP1|JAK2|NFKBIA|RELA|STAT1|ADAM17|TNF|TP53	-5.16849
GO:0060291 long-term synaptic potentiation	5.04244e-07	-6.29736	9.44649	8.29888	28160	99	271	9	3.32103	1.08847	25|134|135|351|2932|4311|5590|5594|6622	ABL1|ADORA1|ADORA2A|APP|GSK3B|MME|PRKCZ|MAPK1|SNCA	-5.16849
GO:0042594 response to starvation	5.18403e-07	-6.28533	6.32963	7.39972	28160	197	271	12	4.42804	1.24964	596|1026|1312|2475|3309|3725|4780|5465|5594|5599|7157|9451	BCL2|CDKN1A|COMT|MTOR|HSPA5|JUN|NFE2L2|PPARA|MAPK1|MAPK8|TP53|EIF2AK3	-5.15711
GO:0032732 positive regulation of interleukin-1 production	5.19374e-07	-6.28452	11.3876	8.75989	28160	73	271	8	2.95203	1.02818	351|841|3315|3458|3569|3717|5027|7124	APP|CASP8|HSPB1|IFNG|IL6|JAK2|P2RX7|TNF	-5.15711
GO:0032612 interleukin-1 production	5.19391e-07	-6.28451	8.05515	7.91696	28160	129	271	10	3.69004	1.14516	351|841|2950|3315|3458|3569|3586|3717|5027|7124	APP|CASP8|GSTP1|HSPB1|IFNG|IL6|IL10|JAK2|P2RX7|TNF	-5.15711
GO:0032652 regulation of interleukin-1 production	5.19391e-07	-6.28451	8.05515	7.91696	28160	129	271	10	3.69004	1.14516	351|841|2950|3315|3458|3569|3586|3717|5027|7124	APP|CASP8|GSTP1|HSPB1|IFNG|IL6|IL10|JAK2|P2RX7|TNF	-5.15711
GO:0060759 regulation of response to cytokine stimulus	5.30531e-07	-6.27529	7.05572	7.61967	28160	162	271	11	4.05904	1.19875	558|841|857|2950|3091|3569|4321|5468|5770|6868|29110	AXL|CASP8|CAV1|GSTP1|HIF1A|IL6|MMP12|PPARG|PTPN1|ADAM17|TBK1	-5.14827
GO:0045833 negative regulation of lipid metabolic process	5.49497e-07	-6.26003	9.35203	8.24755	28160	100	271	9	3.32103	1.08847	134|207|238|3553|4790|5294|6647|7124|9611	ADORA1|AKT1|ALK|IL1B|NFKB1|PIK3CG|SOD1|TNF|NCOR1	-5.13338
GO:0007190 activation of adenylate cyclase activity	5.52028e-07	-6.25804	19.4834	10.3125	28160	32	271	6	2.21402	0.893809	136|153|154|1812|1816|5894	ADORA2B|ADRB1|ADRB2|DRD1|DRD5|RAF1	-5.13176
GO:0006959 humoral immune response	5.56645e-07	-6.25442	4.88612	6.88091	28160	319	271	15	5.53506	1.38903	240|596|1991|2147|2208|3458|3553|3569|3576|3627|5319|6347|6373|6590|7124	ALOX5|BCL2|ELANE|F2|FCER2|IFNG|IL1B|IL6|CXCL8|CXCL10|PLA2G1B|CCL2|CXCL11|SLPI|TNF	-5.12851
GO:0002246 wound healing involved in inflammatory response	5.69714e-07	-6.24434	51.9557	14.2089	28160	8	271	4	1.47601	0.732541	3091|3162|3552|7040	HIF1A|HMOX1|IL1A|TGFB1	-5.11917
GO:1900125 regulation of hyaluronan biosynthetic process	5.69714e-07	-6.24434	51.9557	14.2089	28160	8	271	4	1.47601	0.732541	1950|3037|4790|7040	EGF|HAS2|NFKB1|TGFB1	-5.11917
GO:0046850 regulation of bone remodeling	5.70531e-07	-6.24372	14.2624	9.34458	28160	51	271	7	2.58303	0.963601	760|1901|1956|3569|5027|5578|6696	CA2|S1PR1|EGFR|IL6|P2RX7|PRKCA|SPP1	-5.11891
GO:1901617 organic hydroxy compound biosynthetic process	5.74617e-07	-6.24062	5.69978	7.16222	28160	237	271	13	4.79705	1.29816	239|338|1066|1080|1576|1610|3292|3458|4790|5724|6622|6647|7124	ALOX12|APOB|CES1|CFTR|CYP3A4|DAO|HSD17B1|IFNG|NFKB1|PTAFR|SNCA|SOD1|TNF	-5.11618
GO:0002637 regulation of immunoglobulin production	5.77517e-07	-6.23844	11.2337	8.68919	28160	74	271	8	2.95203	1.02818	959|3558|3565|3569|3586|7040|7124|54106	CD40LG|IL2|IL4|IL6|IL10|TGFB1|TNF|TLR9	-5.11473
GO:0030968 endoplasmic reticulum unfolded protein response	5.77517e-07	-6.23844	11.2337	8.68919	28160	74	271	8	2.95203	1.02818	581|595|2033|2081|3309|4780|5770|9451	BAX|CCND1|EP300|ERN1|HSPA5|NFE2L2|PTPN1|EIF2AK3	-5.11473
GO:0001501 skeletal system development	5.8276e-07	-6.23451	3.88645	6.47157	28160	508	271	19	7.01107	1.55104	1277|1281|1432|1969|2033|2101|2697|3037|3091|3292|3481|4313|4318|4325|7040|7157|7298|9451|9759	COL1A1|COL3A1|MAPK14|EPHA2|EP300|ESRRA|GJA1|HAS2|HIF1A|HSD17B1|IGF2|MMP2|MMP9|MMP16|TGFB1|TP53|TYMS|EIF2AK3|HDAC4	-5.11117
GO:0022898 regulation of transmembrane transporter activity	5.90711e-07	-6.22862	5.23295	6.99166	28160	278	271	14	5.16605	1.34455	154|351|596|857|1020|1080|2697|3458|4318|5243|5724|6347|6622|54106	ADRB2|APP|BCL2|CAV1|CDK5|CFTR|GJA1|IFNG|MMP9|ABCB1|PTAFR|CCL2|SNCA|TLR9	-5.10565
GO:0045807 positive regulation of endocytosis	5.98226e-07	-6.22313	9.25944	8.19694	28160	101	271	9	3.32103	1.08847	558|1950|3565|3643|5054|5530|6401|6622|7422	AXL|EGF|IL4|INSR|SERPINE1|PPP3CA|SELE|SNCA|VEGFA	-5.10053
GO:0032635 interleukin-6 production	5.99596e-07	-6.22214	6.96967	7.5579	28160	164	271	11	4.05904	1.19875	351|3458|3552|3553|3569|3586|4317|4843|5724|7124|54106	APP|IFNG|IL1A|IL1B|IL6|IL10|MMP8|NOS2|PTAFR|TNF|TLR9	-5.10026
GO:0032675 regulation of interleukin-6 production	5.99596e-07	-6.22214	6.96967	7.5579	28160	164	271	11	4.05904	1.19875	351|3458|3552|3553|3569|3586|4317|4843|5724|7124|54106	APP|IFNG|IL1A|IL1B|IL6|IL10|MMP8|NOS2|PTAFR|TNF|TLR9	-5.10026
GO:0051301 cell division	6.13178e-07	-6.21241	3.55977	6.31642	28160	613	271	21	7.74908	1.62415	595|598|891|898|983|1017|1019|1020|2103|2908|3481|3552|3553|4609|5925|6093|6790|7040|7422|7465|9475	CCND1|BCL2L1|CCNB1|CCNE1|CDK1|CDK2|CDK4|CDK5|ESRRB|NR3C1|IGF2|IL1A|IL1B|MYC|RB1|ROCK1|AURKA|TGFB1|VEGFA|WEE1|ROCK2	-5.09128
GO:0002544 chronic inflammatory response	6.15218e-07	-6.21097	28.8643	11.6569	28160	18	271	5	1.84502	0.81747	2697|3565|3586|7124|7412	GJA1|IL4|IL10|TNF|VCAM1	-5.09128
GO:0009404 toxin metabolic process	6.15218e-07	-6.21097	28.8643	11.6569	28160	18	271	5	1.84502	0.81747	1543|1544|1545|1576|4780	CYP1A1|CYP1A2|CYP1B1|CYP3A4|NFE2L2	-5.09128
GO:0071318 cellular response to ATP	6.15218e-07	-6.21097	28.8643	11.6569	28160	18	271	5	1.84502	0.81747	5027|5743|6647|7184|7442	P2RX7|PTGS2|SOD1|HSP90B1|TRPV1	-5.09128
GO:1901550 regulation of endothelial cell development	6.15218e-07	-6.21097	28.8643	11.6569	28160	18	271	5	1.84502	0.81747	3553|6093|7124|7422|9475	IL1B|ROCK1|TNF|VEGFA|ROCK2	-5.09128
GO:1903140 regulation of establishment of endothelial barrier	6.15218e-07	-6.21097	28.8643	11.6569	28160	18	271	5	1.84502	0.81747	3553|6093|7124|7422|9475	IL1B|ROCK1|TNF|VEGFA|ROCK2	-5.09128
GO:0072331 signal transduction by p53 class mediator	6.37013e-07	-6.19585	6.92743	7.5274	28160	165	271	11	4.05904	1.19875	207|581|596|1026|1869|2033|2475|4193|4282|6790|7157	AKT1|BAX|BCL2|CDKN1A|E2F1|EP300|MTOR|MDM2|MIF|AURKA|TP53	-5.07652
GO:1903844 regulation of cellular response to transforming growth factor beta stimulus	6.42669e-07	-6.19201	7.87208	7.8011	28160	132	271	10	3.69004	1.14516	857|2033|3309|3565|5170|5465|5468|6868|7040|7157	CAV1|EP300|HSPA5|IL4|PDPK1|PPARA|PPARG|ADAM17|TGFB1|TP53	-5.07305
GO:0044270 cellular nitrogen compound catabolic process	6.48123e-07	-6.18834	4.0485	6.51268	28160	462	271	18	6.64207	1.51266	207|581|1432|1576|1800|1869|1890|2081|2475|2931|3162|3569|5578|5580|6093|7498|8654|9475	AKT1|BAX|MAPK14|CYP3A4|DPEP1|E2F1|TYMP|ERN1|MTOR|GSK3A|HMOX1|IL6|PRKCA|PRKCD|ROCK1|XDH|PDE5A|ROCK2	-5.06974
GO:0031341 regulation of cell killing	6.50653e-07	-6.18665	9.16866	8.14703	28160	102	271	9	3.32103	1.08847	598|2208|3383|3458|3565|3586|4843|5027|5599	BCL2L1|FCER2|ICAM1|IFNG|IL4|IL10|NOS2|P2RX7|MAPK8	-5.06877
GO:1902749 regulation of cell cycle G2/M phase transition	6.50653e-07	-6.18665	9.16866	8.14703	28160	102	271	9	3.32103	1.08847	351|595|891|983|1017|1019|1026|6790|23476	APP|CCND1|CCNB1|CDK1|CDK2|CDK4|CDKN1A|AURKA|BRD4	-5.06877
GO:0001975 response to amphetamine	6.69278e-07	-6.17439	18.893	10.1381	28160	33	271	6	2.21402	0.893809	135|1816|3383|5530|6647|9734	ADORA2A|DRD5|ICAM1|PPP3CA|SOD1|HDAC9	-5.0576
GO:0034110 regulation of homotypic cell-cell adhesion	6.69278e-07	-6.17439	18.893	10.1381	28160	33	271	6	2.21402	0.893809	239|3569|3716|3717|5578|5580	ALOX12|IL6|JAK1|JAK2|PRKCA|PRKCD	-5.0576
GO:0050901 leukocyte tethering or rolling	6.69278e-07	-6.17439	18.893	10.1381	28160	33	271	6	2.21402	0.893809	1991|5724|6093|6401|7124|7412	ELANE|PTAFR|ROCK1|SELE|TNF|VCAM1	-5.0576
GO:0001701 in utero embryonic development	6.83596e-07	-6.1652	4.50565	6.68199	28160	369	271	16	5.90406	1.43178	207|338|367|598|841|891|2103|3091|3276|3481|3586|5594|5604|7157|7422|8648	AKT1|APOB|AR|BCL2L1|CASP8|CCNB1|ESRRB|HIF1A|PRMT1|IGF2|IL10|MAPK1|MAP2K1|TP53|VEGFA|NCOA1	-5.04877
GO:0046328 regulation of JNK cascade	6.89093e-07	-6.16172	7.81289	7.76329	28160	133	271	10	3.69004	1.14516	207|351|1956|2950|3553|4317|7124|9611|54106|653361	AKT1|APP|EGFR|GSTP1|IL1B|MMP8|TNF|NCOR1|TLR9|NCF1	-5.04565
GO:0014013 regulation of gliogenesis	7.0701e-07	-6.15057	9.07964	8.0978	28160	103	271	9	3.32103	1.08847	1869|1956|2147|2475|3553|3569|5970|7040|7124	E2F1|EGFR|F2|MTOR|IL1B|IL6|RELA|TGFB1|TNF	-5.03522
GO:0030593 neutrophil chemotaxis	7.0701e-07	-6.15057	9.07964	8.0978	28160	103	271	9	3.32103	1.08847	1800|1803|3576|3579|3627|5294|5319|6347|6373	DPEP1|DPP4|CXCL8|CXCR2|CXCL10|PIK3CG|PLA2G1B|CCL2|CXCL11	-5.03522
GO:0072332 intrinsic apoptotic signaling pathway by p53 class mediator	7.10641e-07	-6.14835	10.938	8.55175	28160	76	271	8	2.95203	1.02818	581|596|1026|1869|2033|4193|4282|7157	BAX|BCL2|CDKN1A|E2F1|EP300|MDM2|MIF|TP53	-5.03336
GO:0001541 ovarian follicle development	7.47249e-07	-6.12653	13.7242	9.13979	28160	53	271	7	2.58303	0.963601	581|596|598|2099|3383|6647|7422	BAX|BCL2|BCL2L1|ESR1|ICAM1|SOD1|VEGFA	-5.0119
GO:0017157 regulation of exocytosis	7.51648e-07	-6.12399	6.11244	7.22408	28160	204	271	12	4.42804	1.24964	135|1020|1080|2932|3162|3356|3458|3565|5170|5579|5724|6622	ADORA2A|CDK5|CFTR|GSK3B|HMOX1|HTR2A|IFNG|IL4|PDPK1|PRKCB|PTAFR|SNCA	-5.00971
GO:0002822 regulation of adaptive immune response based on somatic recombination of immune receptors built from immunoglobulin superfamily domains	7.61913e-07	-6.11809	6.80373	7.4374	28160	168	271	11	4.05904	1.19875	196|2208|3553|3558|3565|3569|3586|3718|5590|7040|7124	AHR|FCER2|IL1B|IL2|IL4|IL6|IL10|JAK3|PRKCZ|TGFB1|TNF	-5.00418
GO:0007200 phospholipase C-activating G protein-coupled receptor signaling pathway	7.67543e-07	-6.1149	8.99234	8.04923	28160	104	271	9	3.32103	1.08847	185|1129|1812|1816|1901|2099|2147|3356|3579	AGTR1|CHRM2|DRD1|DRD5|S1PR1|ESR1|F2|HTR2A|CXCR2	-5.0017
GO:0060419 heart growth	7.67543e-07	-6.1149	8.99234	8.04923	28160	104	271	9	3.32103	1.08847	891|983|1432|1901|2475|2697|2931|5465|5594	CCNB1|CDK1|MAPK14|S1PR1|MTOR|GJA1|GSK3A|PPARA|MAPK1	-5.0017
GO:0001937 negative regulation of endothelial cell proliferation	7.86484e-07	-6.10431	10.796	8.48494	28160	77	271	8	2.95203	1.02818	240|857|2697|5468|6347|6772|7124|7498	ALOX5|CAV1|GJA1|PPARG|CCL2|STAT1|TNF|XDH	-4.99183
GO:0031016 pancreas development	7.86484e-07	-6.10431	10.796	8.48494	28160	77	271	8	2.95203	1.02818	207|2931|2932|3481|3569|4233|5170|9451	AKT1|GSK3A|GSK3B|IGF2|IL6|MET|PDPK1|EIF2AK3	-4.99183
GO:0002705 positive regulation of leukocyte mediated immunity	7.90811e-07	-6.10193	7.69714	7.68883	28160	135	271	10	3.69004	1.14516	2208|3553|3558|3565|3569|4843|5590|5724|7040|7124	FCER2|IL1B|IL2|IL4|IL6|NOS2|PRKCZ|PTAFR|TGFB1|TNF	-4.9898
GO:0016311 dephosphorylation	7.91986e-07	-6.10128	4.20594	6.52535	28160	420	271	17	6.27306	1.47295	134|596|761|2475|2932|3458|3717|5159|5444|5530|5580|5770|6093|7040|7124|7184|9475	ADORA1|BCL2|CA3|MTOR|GSK3B|IFNG|JAK2|PDGFRB|PON1|PPP3CA|PRKCD|PTPN1|ROCK1|TGFB1|TNF|HSP90B1|ROCK2	-4.98951
GO:0010544 negative regulation of platelet activation	8.28382e-07	-6.08177	27.3451	11.3236	28160	19	271	5	1.84502	0.81747	239|2147|4846|5580|7056	ALOX12|F2|NOS3|PRKCD|THBD	-4.97097
GO:0010885 regulation of cholesterol storage	8.28382e-07	-6.08177	27.3451	11.3236	28160	19	271	5	1.84502	0.81747	338|1066|5465|5467|5468	APOB|CES1|PPARA|PPARD|PPARG	-4.97097
GO:0072659 protein localization to plasma membrane	8.28581e-07	-6.08167	5.08657	6.8473	28160	286	271	14	5.16605	1.34455	207|367|598|1020|1956|1969|3458|5170|5590|6093|7040|7124|7430|9475	AKT1|AR|BCL2L1|CDK5|EGFR|EPHA2|IFNG|PDPK1|PRKCZ|ROCK1|TGFB1|TNF|EZR|ROCK2	-4.97097
GO:0006470 protein dephosphorylation	8.63672e-07	-6.06365	5.06885	6.82964	28160	287	271	14	5.16605	1.34455	134|596|2475|2932|3717|5159|5530|5580|5770|6093|7040|7124|7184|9475	ADORA1|BCL2|MTOR|GSK3B|JAK2|PDGFRB|PPP3CA|PRKCD|PTPN1|ROCK1|TGFB1|TNF|HSP90B1|ROCK2	-4.95331
GO:0008306 associative learning	8.6913e-07	-6.06092	10.6576	8.41935	28160	78	271	8	2.95203	1.02818	351|1020|1812|1816|2353|2475|2902|3091	APP|CDK5|DRD1|DRD5|FOS|MTOR|GRIN1|HIF1A	-4.95093
GO:0002764 immune response-regulating signaling pathway	8.80979e-07	-6.05503	3.96272	6.39872	28160	472	271	18	6.64207	1.51266	25|331|581|596|857|2033|2099|4792|5170|5290|5579|5580|5594|5599|5970|7301|7430|54106	ABL1|XIAP|BAX|BCL2|CAV1|EP300|ESR1|NFKBIA|PDPK1|PIK3CA|PRKCB|PRKCD|MAPK1|MAPK8|RELA|TYRO3|EZR|TLR9	-4.9462
GO:0002538 arachidonic acid metabolite production involved in inflammatory response	8.81523e-07	-6.05477	103.911	17.5715	28160	3	271	3	1.10701	0.635586	240|241|5054	ALOX5|ALOX5AP|SERPINE1	-4.9462
GO:0002540 leukotriene production involved in inflammatory response	8.81523e-07	-6.05477	103.911	17.5715	28160	3	271	3	1.10701	0.635586	240|241|5054	ALOX5|ALOX5AP|SERPINE1	-4.9462
GO:0060559 positive regulation of calcidiol 1-monooxygenase activity	8.81523e-07	-6.05477	103.911	17.5715	28160	3	271	3	1.10701	0.635586	3458|3553|7124	IFNG|IL1B|TNF	-4.9462
GO:0006986 response to unfolded protein	9.05414e-07	-6.04315	7.58478	7.61589	28160	137	271	10	3.69004	1.14516	581|595|2033|2081|3309|3315|3320|4780|5770|9451	BAX|CCND1|EP300|ERN1|HSPA5|HSPB1|HSP90AA1|NFE2L2|PTPN1|EIF2AK3	-4.93494
GO:0051279 regulation of release of sequestered calcium ion into cytosol	9.59073e-07	-6.01815	10.5227	8.35494	28160	79	271	8	2.95203	1.02818	25|581|1812|2147|3627|5170|6373|6622	ABL1|BAX|DRD1|F2|CXCL10|PDPK1|CXCL11|SNCA	-4.91064
GO:0060420 regulation of heart growth	9.59073e-07	-6.01815	10.5227	8.35494	28160	79	271	8	2.95203	1.02818	891|983|1432|2475|2697|2931|5465|5594	CCNB1|CDK1|MAPK14|MTOR|GJA1|GSK3A|PPARA|MAPK1	-4.91064
GO:0006691 leukotriene metabolic process	9.65136e-07	-6.01541	17.8134	9.81115	28160	35	271	6	2.21402	0.893809	239|240|241|1800|4048|5319	ALOX12|ALOX5|ALOX5AP|DPEP1|LTA4H|PLA2G1B	-4.90861
GO:0090050 positive regulation of cell migration involved in sprouting angiogenesis	9.65136e-07	-6.01541	17.8134	9.81115	28160	35	271	6	2.21402	0.893809	25|3162|3791|5743|7422|9734	ABL1|HMOX1|KDR|PTGS2|VEGFA|HDAC9	-4.90861
GO:0003179 heart valve morphogenesis	9.67746e-07	-6.01424	13.2251	8.94579	28160	55	271	7	2.58303	0.963601	2475|4193|4846|5925|6093|7040|9475	MTOR|MDM2|NOS3|RB1|ROCK1|TGFB1|ROCK2	-4.90849
GO:0061098 positive regulation of protein tyrosine kinase activity	9.67746e-07	-6.01424	13.2251	8.94579	28160	55	271	7	2.58303	0.963601	134|1636|1950|5770|6868|50507|653361	ADORA1|ACE|EGF|PTPN1|ADAM17|NOX4|NCF1	-4.90849
GO:1902991 regulation of amyloid precursor protein catabolic process	9.67746e-07	-6.01424	13.2251	8.94579	28160	55	271	7	2.58303	0.963601	836|2931|3458|5970|6093|7124|9475	CASP3|GSK3A|IFNG|RELA|ROCK1|TNF|ROCK2	-4.90849
GO:0098662 inorganic cation transmembrane transport	9.93983e-07	-6.00262	3.12124	5.99618	28160	799	271	24	8.85609	1.72584	25|207|356|506|581|857|1020|1812|2147|2902|3356|3458|3627|3778|5027|5170|5294|6373|6524|6530|6532|6622|7442|54106	ABL1|AKT1|FASLG|ATP5F1B|BAX|CAV1|CDK5|DRD1|F2|GRIN1|HTR2A|IFNG|CXCL10|KCNMA1|P2RX7|PDPK1|PIK3CG|CXCL11|SLC5A2|SLC6A2|SLC6A4|SNCA|TRPV1|TLR9	-4.89723
GO:1901988 negative regulation of cell cycle phase transition	1.00232e-06	-5.999	5.4251	6.91371	28160	249	271	13	4.79705	1.29816	595|596|891|983|1017|1026|1432|1869|4193|5925|6347|7157|7465	CCND1|BCL2|CCNB1|CDK1|CDK2|CDKN1A|MAPK14|E2F1|MDM2|RB1|CCL2|TP53|WEE1	-4.89395
GO:0051121 hepoxilin metabolic process	1.01771e-06	-5.99237	46.1829	13.3636	28160	9	271	4	1.47601	0.732541	239|240|2944|2950	ALOX12|ALOX5|GSTM1|GSTP1	-4.88878
GO:0051122 hepoxilin biosynthetic process	1.01771e-06	-5.99237	46.1829	13.3636	28160	9	271	4	1.47601	0.732541	239|240|2944|2950	ALOX12|ALOX5|GSTM1|GSTP1	-4.88878
GO:0071394 cellular response to testosterone stimulus	1.01771e-06	-5.99237	46.1829	13.3636	28160	9	271	4	1.47601	0.732541	367|2002|6696|9475	AR|ELK1|SPP1|ROCK2	-4.88878
GO:1903431 positive regulation of cell maturation	1.01771e-06	-5.99237	46.1829	13.3636	28160	9	271	4	1.47601	0.732541	596|2475|5979|6790	BCL2|MTOR|RET|AURKA	-4.88878
GO:0042770 signal transduction in response to DNA damage	1.01843e-06	-5.99207	6.60709	7.2922	28160	173	271	11	4.05904	1.19875	25|595|842|983|1017|1026|1432|1869|4193|4282|7157	ABL1|CCND1|CASP9|CDK1|CDK2|CDKN1A|MAPK14|E2F1|MDM2|MIF|TP53	-4.88878
GO:1990778 protein localization to cell periphery	1.02811e-06	-5.98796	4.65275	6.62982	28160	335	271	15	5.53506	1.38903	207|367|598|857|1020|1956|1969|3458|5170|5590|6093|7040|7124|7430|9475	AKT1|AR|BCL2L1|CAV1|CDK5|EGFR|EPHA2|IFNG|PDPK1|PRKCZ|ROCK1|TGFB1|TNF|EZR|ROCK2	-4.88502
GO:0071229 cellular response to acid chemical	1.05684e-06	-5.97599	10.3911	8.29166	28160	80	271	8	2.95203	1.02818	598|1277|1786|2475|4313|5290|7124|7422	BCL2L1|COL1A1|DNMT1|MTOR|MMP2|PIK3CA|TNF|VEGFA	-4.8734
GO:0045619 regulation of lymphocyte differentiation	1.078e-06	-5.96738	6.56911	7.26385	28160	174	271	11	4.05904	1.19875	25|558|2064|3458|3558|3565|3586|3718|5590|6647|54106	ABL1|AXL|ERBB2|IFNG|IL2|IL4|IL10|JAK3|PRKCZ|SOD1|TLR9	-4.86514
GO:0000083 regulation of transcription involved in G1/S transition of mitotic cell cycle	1.09584e-06	-5.96025	25.9779	11.015	28160	20	271	5	1.84502	0.81747	1020|1869|2103|5925|23476	CDK5|E2F1|ESRRB|RB1|BRD4	-4.85966
GO:0014047 glutamate secretion	1.09584e-06	-5.96025	25.9779	11.015	28160	20	271	5	1.84502	0.81747	134|135|2697|6622|7442	ADORA1|ADORA2A|GJA1|SNCA|TRPV1	-4.85966
GO:0032930 positive regulation of superoxide anion generation	1.09584e-06	-5.96025	25.9779	11.015	28160	20	271	5	1.84502	0.81747	1956|2950|5580|6647|7040	EGFR|GSTP1|PRKCD|SOD1|TGFB1	-4.85966
GO:0042359 vitamin D metabolic process	1.09584e-06	-5.96025	25.9779	11.015	28160	20	271	5	1.84502	0.81747	1543|1576|3458|4790|7124	CYP1A1|CYP3A4|IFNG|NFKB1|TNF	-4.85966
GO:0038066 p38MAPK cascade	1.09697e-06	-5.95981	12.9889	8.85252	28160	56	271	7	2.58303	0.963601	1432|3276|3553|7422|7430|7498|653361	MAPK14|PRMT1|IL1B|VEGFA|EZR|XDH|NCF1	-4.85966
GO:0046622 positive regulation of organ growth	1.09697e-06	-5.95981	12.9889	8.85252	28160	56	271	7	2.58303	0.963601	207|891|983|1432|2475|3481|5594	AKT1|CCNB1|CDK1|MAPK14|MTOR|IGF2|MAPK1	-4.85966
GO:0030177 positive regulation of Wnt signaling pathway	1.10449e-06	-5.95684	7.42225	7.5092	28160	140	271	10	3.69004	1.14516	25|331|857|1277|1950|1956|4790|7015|7040|80351	ABL1|XIAP|CAV1|COL1A1|EGF|EGFR|NFKB1|TERT|TGFB1|TNKS2	-4.85704
GO:0007265 Ras protein signal transduction	1.14876e-06	-5.93977	4.61145	6.5845	28160	338	271	15	5.53506	1.38903	25|185|1017|1026|1281|1786|3725|4233|5159|5294|5894|5925|6093|7157|9475	ABL1|AGTR1|CDK2|CDKN1A|COL3A1|DNMT1|JUN|MET|PDGFRB|PIK3CG|RAF1|RB1|ROCK1|TP53|ROCK2	-4.84201
[truncated: 1,460 more rows]
