# Supplementary material for: Network Pharmacology-Based Investigation of the Molecular Mechanisms of the Chinese Herbal Formula Shenyi in the Treatment of Diabetic Nephropathy
Source: Front Med (Lausanne). 2022 Jun 10;9:898624. doi: 10.3389/fmed.2022.898624 (PMC9226379; doi:10.3389/fmed.2022.898624)
Supplement: Supplementary Table S8 — GOMF enrichment analysis pathway information of 271 targets for SY in treatment of DN. [file Table_8.XLSX]

## Sheet: Sheet1
Description	P Value	LogP	Enrichment	Z-score	#TotalGeneInLibrary	#GeneInGO	#GeneInHitList	#GeneInGOAndHitList	%InGO	STDV %InGO	GeneID	Hits	Log(q-value)
GO:0045121 membrane raft	2.24059e-22	-21.6496	9.86696	16.1423	28160	337	271	32	11.8081	1.96029	351|356|836|841|857|1803|1901|1956|2697|3037|3162|3356|3383|3643|3717|3778|3791|4311|4846|5590|5594|5743|5979|6401|6517|6530|6532|6868|7124|7430|9429|10013	APP|FASLG|CASP3|CASP8|CAV1|DPP4|S1PR1|EGFR|GJA1|HAS2|HMOX1|HTR2A|ICAM1|INSR|JAK2|KCNMA1|KDR|MME|NOS3|PRKCZ|MAPK1|PTGS2|RET|SELE|SLC2A4|SLC6A2|SLC6A4|ADAM17|TNF|EZR|ABCG2|HDAC6	-18.671
GO:0098857 membrane microdomain	2.24059e-22	-21.6496	9.86696	16.1423	28160	337	271	32	11.8081	1.96029	351|356|836|841|857|1803|1901|1956|2697|3037|3162|3356|3383|3643|3717|3778|3791|4311|4846|5590|5594|5743|5979|6401|6517|6530|6532|6868|7124|7430|9429|10013	APP|FASLG|CASP3|CASP8|CAV1|DPP4|S1PR1|EGFR|GJA1|HAS2|HMOX1|HTR2A|ICAM1|INSR|JAK2|KCNMA1|KDR|MME|NOS3|PRKCZ|MAPK1|PTGS2|RET|SELE|SLC2A4|SLC6A2|SLC6A4|ADAM17|TNF|EZR|ABCG2|HDAC6	-18.671
GO:0005788 endoplasmic reticulum lumen	6.17788e-15	-14.2092	7.96765	12.2193	28160	313	271	24	8.85609	1.72584	338|351|590|1066|1277|1281|2147|2155|2159|2322|3309|3484|3486|3487|3488|3569|4547|5594|5743|6696|6868|7184|8824|11096	APOB|APP|BCHE|CES1|COL1A1|COL3A1|F2|F7|F10|FLT3|HSPA5|IGFBP1|IGFBP3|IGFBP4|IGFBP5|IL6|MTTP|MAPK1|PTGS2|SPP1|ADAM17|HSP90B1|CES2|ADAMTS5	-11.4066
GO:0045177 apical part of cell	2.35087e-14	-13.6288	6.42016	11.2567	28160	437	271	27	9.9631	1.81938	154|351|760|762|1080|1508|1800|1803|1956|2064|2697|3485|3778|5159|5243|5327|5590|5972|6868|7412|7430|8972|9429|50506|50507|54106|116085	ADRB2|APP|CA2|CA4|CFTR|CTSB|DPEP1|DPP4|EGFR|ERBB2|GJA1|IGFBP2|KCNMA1|PDGFRB|ABCB1|PLAT|PRKCZ|REN|ADAM17|VCAM1|EZR|MGAM|ABCG2|DUOX2|NOX4|TLR9|SLC22A12	-10.9512
GO:0031983 vesicle lumen	1.44068e-13	-12.8414	7.30876	11.3113	28160	327	271	23	8.48708	1.69292	240|338|351|356|1432|1950|1956|1991|2950|3320|3417|3481|4282|4317|4353|4790|5054|5580|5594|6093|6590|7040|7422	ALOX5|APOB|APP|FASLG|MAPK14|EGF|EGFR|ELANE|GSTP1|HSP90AA1|IDH1|IGF2|MIF|MMP8|MPO|NFKB1|SERPINE1|PRKCD|MAPK1|ROCK1|SLPI|TGFB1|VEGFA	-10.2607
GO:0048471 perinuclear region of cytoplasm	2.62506e-13	-12.5809	4.64645	9.89522	28160	738	271	33	12.1771	1.98651	25|43|240|351|356|762|857|1019|1026|1508|1956|2064|3162|3320|4843|4953|5290|5578|5580|5590|5605|6401|6517|6622|6696|6772|6790|7184|7430|9451|10013|50507|80351	ABL1|ACHE|ALOX5|APP|FASLG|CA4|CAV1|CDK4|CDKN1A|CTSB|EGFR|ERBB2|HMOX1|HSP90AA1|NOS2|ODC1|PIK3CA|PRKCA|PRKCD|PRKCZ|MAP2K2|SELE|SLC2A4|SNCA|SPP1|STAT1|AURKA|HSP90B1|EZR|EIF2AK3|HDAC6|NOX4|TNKS2	-10.0793
GO:0044297 cell body	4.8219e-13	-12.3168	5.21355	10.0896	28160	578	271	29	10.7011	1.87781	25|134|135|338|351|836|841|1020|1312|1728|2002|2475|2931|3320|3356|3643|4311|5170|5590|5594|5979|6530|6622|6647|6790|7430|7442|10013|653361	ABL1|ADORA1|ADORA2A|APOB|APP|CASP3|CASP8|CDK5|COMT|NQO1|ELK1|MTOR|GSK3A|HSP90AA1|HTR2A|INSR|MME|PDPK1|PRKCZ|MAPK1|RET|SLC6A2|SNCA|SOD1|AURKA|EZR|TRPV1|HDAC6|NCF1	-9.88221
GO:0043025 neuronal cell body	5.09276e-12	-11.293	5.32879	9.69564	28160	507	271	26	9.5941	1.78902	25|134|135|338|351|836|1020|1728|2002|2475|2931|3320|3356|3643|4311|5170|5590|5594|5979|6530|6622|6647|6790|7442|10013|653361	ABL1|ADORA1|ADORA2A|APOB|APP|CASP3|CDK5|NQO1|ELK1|MTOR|GSK3A|HSP90AA1|HTR2A|INSR|MME|PDPK1|PRKCZ|MAPK1|RET|SLC6A2|SNCA|SOD1|AURKA|TRPV1|HDAC6|NCF1	-8.91647
GO:0044853 plasma membrane raft	7.93757e-12	-11.1003	12.4338	12.2166	28160	117	271	14	5.16605	1.34455	356|857|3037|3162|3356|3643|3717|3778|4846|5594|5743|6401|7430|10013	FASLG|CAV1|HAS2|HMOX1|HTR2A|INSR|JAK2|KCNMA1|NOS3|MAPK1|PTGS2|SELE|EZR|HDAC6	-8.78486
GO:0060205 cytoplasmic vesicle lumen	8.61931e-12	-11.0645	6.71428	10.2137	28160	325	271	21	7.74908	1.62415	240|351|356|1432|1950|1991|2950|3320|3417|3481|4282|4317|4353|4790|5054|5580|5594|6093|6590|7040|7422	ALOX5|APP|FASLG|MAPK14|EGF|ELANE|GSTP1|HSP90AA1|IDH1|IGF2|MIF|MMP8|MPO|NFKB1|SERPINE1|PRKCD|MAPK1|ROCK1|SLPI|TGFB1|VEGFA	-8.78486
GO:0016324 apical plasma membrane	1.31339e-11	-10.8816	6.19526	9.90251	28160	369	271	22	8.11808	1.65904	154|762|1080|1508|1800|1803|1956|2064|2697|3485|3778|5159|5243|5590|6868|7430|8972|9429|50506|50507|54106|116085	ADRB2|CA4|CFTR|CTSB|DPEP1|DPP4|EGFR|ERBB2|GJA1|IGFBP2|KCNMA1|PDGFRB|ABCB1|PRKCZ|ADAM17|EZR|MGAM|ABCG2|DUOX2|NOX4|TLR9|SLC22A12	-8.64333
GO:0005901 caveola	3.48877e-11	-10.4573	14.6699	12.442	28160	85	271	12	4.42804	1.24964	356|857|3162|3356|3643|3717|3778|4846|5594|5743|6401|10013	FASLG|CAV1|HMOX1|HTR2A|INSR|JAK2|KCNMA1|NOS3|MAPK1|PTGS2|SELE|HDAC6	-8.25684
GO:0034774 secretory granule lumen	5.57069e-11	-10.2541	6.45413	9.70311	28160	322	271	20	7.38007	1.58817	240|351|1432|1950|1991|2950|3320|3417|3481|4282|4317|4353|4790|5054|5580|5594|6093|6590|7040|7422	ALOX5|APP|MAPK14|EGF|ELANE|GSTP1|HSP90AA1|IDH1|IGF2|MIF|MMP8|MPO|NFKB1|SERPINE1|PRKCD|MAPK1|ROCK1|SLPI|TGFB1|VEGFA	-8.08837
GO:0031012 extracellular matrix	6.73637e-11	-10.1716	4.73982	8.89179	28160	570	271	26	9.5941	1.78902	43|1215|1277|1281|1508|1991|2147|2152|2155|3383|4312|4313|4314|4316|4317|4318|4321|4325|5054|5327|5644|6590|7040|7184|7422|11096	ACHE|CMA1|COL1A1|COL3A1|CTSB|ELANE|F2|F3|F7|ICAM1|MMP1|MMP2|MMP3|MMP7|MMP8|MMP9|MMP12|MMP16|SERPINE1|PLAT|PRSS1|SLPI|TGFB1|HSP90B1|VEGFA|ADAMTS5	-8.05146
GO:0030312 external encapsulating structure	6.9979e-11	-10.155	4.73152	8.87999	28160	571	271	26	9.5941	1.78902	43|1215|1277|1281|1508|1991|2147|2152|2155|3383|4312|4313|4314|4316|4317|4318|4321|4325|5054|5327|5644|6590|7040|7184|7422|11096	ACHE|CMA1|COL1A1|COL3A1|CTSB|ELANE|F2|F3|F7|ICAM1|MMP1|MMP2|MMP3|MMP7|MMP8|MMP9|MMP12|MMP16|SERPINE1|PLAT|PRSS1|SLPI|TGFB1|HSP90B1|VEGFA|ADAMTS5	-8.05146
GO:0098552 side of membrane	1.14646e-10	-9.94064	4.45335	8.6414	28160	630	271	27	9.9631	1.81938	207|356|762|959|1508|1636|1901|2147|2152|2159|2208|3383|3579|3627|3643|5243|5530|5605|5770|6401|6517|7056|7124|7412|7430|7442|9429	AKT1|FASLG|CA4|CD40LG|CTSB|ACE|S1PR1|F2|F3|F10|FCER2|ICAM1|CXCR2|CXCL10|INSR|ABCB1|PPP3CA|MAP2K2|PTPN1|SELE|SLC2A4|THBD|TNF|VCAM1|EZR|TRPV1|ABCG2	-7.86509
GO:0009897 external side of plasma membrane	1.2629e-10	-9.89863	5.50856	9.12108	28160	415	271	22	8.11808	1.65904	356|762|959|1508|1636|1901|2147|2152|2159|2208|3383|3579|3627|3643|5243|6401|6517|7056|7124|7412|7442|9429	FASLG|CA4|CD40LG|CTSB|ACE|S1PR1|F2|F3|F10|FCER2|ICAM1|CXCR2|CXCL10|INSR|ABCB1|SELE|SLC2A4|THBD|TNF|VCAM1|TRPV1|ABCG2	-7.84941
GO:0030425 dendrite	1.62542e-10	-9.78903	4.38376	8.53577	28160	640	271	27	9.9631	1.81938	25|134|135|351|1020|1129|1312|1728|1812|2002|2475|2902|2931|2932|3320|3356|3643|4311|5530|5594|5599|5979|6647|6772|7442|10013|653361	ABL1|ADORA1|ADORA2A|APP|CDK5|CHRM2|COMT|NQO1|DRD1|ELK1|MTOR|GRIN1|GSK3A|GSK3B|HSP90AA1|HTR2A|INSR|MME|PPP3CA|MAPK1|MAPK8|RET|SOD1|STAT1|TRPV1|HDAC6|NCF1	-7.78044
GO:0005925 focal adhesion	1.65883e-10	-9.7802	5.43005	9.02778	28160	421	271	22	8.11808	1.65904	857|1803|1956|1969|2697|3309|3315|3383|3716|3717|4311|5159|5170|5328|5594|5604|5605|6532|6868|7184|7430|50507	CAV1|DPP4|EGFR|EPHA2|GJA1|HSPA5|HSPB1|ICAM1|JAK1|JAK2|MME|PDGFRB|PDPK1|PLAU|MAPK1|MAP2K1|MAP2K2|SLC6A4|ADAM17|HSP90B1|EZR|NOX4	-7.78044
GO:0097447 dendritic tree	1.7415e-10	-9.75908	4.37011	8.5149	28160	642	271	27	9.9631	1.81938	25|134|135|351|1020|1129|1312|1728|1812|2002|2475|2902|2931|2932|3320|3356|3643|4311|5530|5594|5599|5979|6647|6772|7442|10013|653361	ABL1|ADORA1|ADORA2A|APP|CDK5|CHRM2|COMT|NQO1|DRD1|ELK1|MTOR|GRIN1|GSK3A|GSK3B|HSP90AA1|HTR2A|INSR|MME|PPP3CA|MAPK1|MAPK8|RET|SOD1|STAT1|TRPV1|HDAC6|NCF1	-7.78044
GO:0030055 cell-substrate junction	2.26669e-10	-9.64461	5.34124	8.92118	28160	428	271	22	8.11808	1.65904	857|1803|1956|1969|2697|3309|3315|3383|3716|3717|4311|5159|5170|5328|5594|5604|5605|6532|6868|7184|7430|50507	CAV1|DPP4|EGFR|EPHA2|GJA1|HSPA5|HSPB1|ICAM1|JAK1|JAK2|MME|PDGFRB|PDPK1|PLAU|MAPK1|MAP2K1|MAP2K2|SLC6A4|ADAM17|HSP90B1|EZR|NOX4	-7.68716
GO:0043235 receptor complex	4.20572e-10	-9.37616	4.71432	8.5013	28160	529	271	24	8.85609	1.72584	154|196|238|351|558|1956|1969|2050|2064|2322|2902|3356|3569|3643|3791|4233|4306|4547|5159|5468|5979|6256|7301|10461	ADRB2|AHR|ALK|APP|AXL|EGFR|EPHA2|EPHB4|ERBB2|FLT3|GRIN1|HTR2A|IL6|INSR|KDR|MET|NR3C2|MTTP|PDGFRB|PPARG|RET|RXRA|TYRO3|MERTK	-7.43892
GO:0031968 organelle outer membrane	9.51161e-10	-9.02175	7.22862	9.34969	28160	230	271	16	5.90406	1.43178	581|596|598|841|1610|2475|2697|3099|3162|4170|5241|5320|5743|5894|6198|6622	BAX|BCL2|BCL2L1|CASP8|DAO|MTOR|GJA1|HK2|HMOX1|MCL1|PGR|PLA2G2A|PTGS2|RAF1|RPS6KB1|SNCA	-7.10381
GO:0019867 outer membrane	1.079e-09	-8.96698	7.16631	9.29664	28160	232	271	16	5.90406	1.43178	581|596|598|841|1610|2475|2697|3099|3162|4170|5241|5320|5743|5894|6198|6622	BAX|BCL2|BCL2L1|CASP8|DAO|MTOR|GJA1|HK2|HMOX1|MCL1|PGR|PLA2G2A|PTGS2|RAF1|RPS6KB1|SNCA	-7.06752
GO:0030424 axon	1.15009e-09	-8.93927	4.15007	8.01587	28160	651	271	26	9.5941	1.78902	134|135|351|760|1020|1312|2002|2902|2931|2932|3091|3315|3320|3356|3643|4311|5579|5590|5594|5599|5979|6622|6647|6772|6790|10013	ADORA1|ADORA2A|APP|CA2|CDK5|COMT|ELK1|GRIN1|GSK3A|GSK3B|HIF1A|HSPB1|HSP90AA1|HTR2A|INSR|MME|PRKCB|PRKCZ|MAPK1|MAPK8|RET|SNCA|SOD1|STAT1|AURKA|HDAC6	-7.05754
GO:0005635 nuclear envelope	1.20538e-09	-8.91888	4.88473	8.35378	28160	468	271	22	8.11808	1.65904	25|142|240|241|351|581|590|595|596|598|1019|1956|2081|2475|3643|5027|5590|5743|6622|6783|7301|80351	ABL1|PARP1|ALOX5|ALOX5AP|APP|BAX|BCHE|CCND1|BCL2|BCL2L1|CDK4|EGFR|ERN1|MTOR|INSR|P2RX7|PRKCZ|PTGS2|SNCA|SULT1E1|TYRO3|TNKS2	-7.05418
GO:0005741 mitochondrial outer membrane	1.60607e-09	-8.79424	7.60328	9.3537	28160	205	271	15	5.53506	1.38903	581|596|598|841|1610|2475|2697|3099|3162|4170|5241|5320|5894|6198|6622	BAX|BCL2|BCL2L1|CASP8|DAO|MTOR|GJA1|HK2|HMOX1|MCL1|PGR|PLA2G2A|RAF1|RPS6KB1|SNCA	-6.94593
GO:1902911 protein kinase complex	2.04641e-09	-8.68901	12.0319	10.6171	28160	95	271	11	4.05904	1.19875	595|891|898|983|1017|1019|1020|1026|2081|3643|5111	CCND1|CCNB1|CCNE1|CDK1|CDK2|CDK4|CDK5|CDKN1A|ERN1|INSR|PCNA	-6.8565
GO:0000307 cyclin-dependent protein kinase holoenzyme complex	4.81604e-09	-8.31731	20.2754	12.1751	28160	41	271	8	2.95203	1.02818	595|891|898|983|1017|1019|1026|5111	CCND1|CCNB1|CCNE1|CDK1|CDK2|CDK4|CDKN1A|PCNA	-6.50004
GO:1902554 serine/threonine protein kinase complex	5.25629e-09	-8.27932	12.9889	10.5853	28160	80	271	10	3.69004	1.14516	595|891|898|983|1017|1019|1020|1026|2081|5111	CCND1|CCNB1|CCNE1|CDK1|CDK2|CDK4|CDK5|CDKN1A|ERN1|PCNA	-6.47678
GO:0062023 collagen-containing extracellular matrix	7.16121e-09	-8.14501	4.87847	7.95126	28160	426	271	20	7.38007	1.58817	43|1215|1277|1281|1508|1991|2147|2152|2155|3383|4313|4317|4318|5054|5327|5644|6590|7040|7184|11096	ACHE|CMA1|COL1A1|COL3A1|CTSB|ELANE|F2|F3|F7|ICAM1|MMP2|MMP8|MMP9|SERPINE1|PLAT|PRSS1|SLPI|TGFB1|HSP90B1|ADAMTS5	-6.35671
GO:0098794 postsynapse	1.44513e-08	-7.84009	3.93356	7.36452	28160	634	271	24	8.85609	1.72584	25|134|135|207|351|1020|1129|1312|1812|2475|2902|2931|2932|3356|3717|3778|5027|5170|5530|5590|5594|6532|6622|7442	ABL1|ADORA1|ADORA2A|AKT1|APP|CDK5|CHRM2|COMT|DRD1|MTOR|GRIN1|GSK3A|GSK3B|HTR2A|JAK2|KCNMA1|P2RX7|PDPK1|PPP3CA|PRKCZ|MAPK1|SLC6A4|SNCA|TRPV1	-6.06558
GO:0005667 transcription regulator complex	2.37811e-08	-7.62377	4.78043	7.6293	28160	413	271	19	7.01107	1.55104	142|196|595|1019|1869|1991|2033|2353|3091|3725|5468|5925|5970|6256|7157|9611|9612|9734|9759	PARP1|AHR|CCND1|CDK4|E2F1|ELANE|EP300|FOS|HIF1A|JUN|PPARG|RB1|RELA|RXRA|TP53|NCOR1|NCOR2|HDAC9|HDAC4	-5.86261
GO:0030139 endocytic vesicle	3.36913e-08	-7.47248	5.25742	7.73898	28160	336	271	17	6.27306	1.47295	154|338|857|1080|1129|1803|1950|1956|1991|2475|3320|4193|4353|4846|7184|54106|653361	ADRB2|APOB|CAV1|CFTR|CHRM2|DPP4|EGF|EGFR|ELANE|MTOR|HSP90AA1|MDM2|MPO|NOS3|HSP90B1|TLR9|NCF1	-5.72429
GO:0000323 lytic vacuole	4.89555e-08	-7.3102	3.56349	6.91276	28160	729	271	25	9.22509	1.75786	154|338|356|1080|1508|1636|1803|1950|1991|2475|2697|3320|3553|3579|3643|4012|4353|5159|5580|5594|6622|6647|54106|57016|653361	ADRB2|APOB|FASLG|CFTR|CTSB|ACE|DPP4|EGF|ELANE|MTOR|GJA1|HSP90AA1|IL1B|CXCR2|INSR|LNPEP|MPO|PDGFRB|PRKCD|MAPK1|SNCA|SOD1|TLR9|AKR1B10|NCF1	-5.58683
GO:0005764 lysosome	4.89555e-08	-7.3102	3.56349	6.91276	28160	729	271	25	9.22509	1.75786	154|338|356|1080|1508|1636|1803|1950|1991|2475|2697|3320|3553|3579|3643|4012|4353|5159|5580|5594|6622|6647|54106|57016|653361	ADRB2|APOB|FASLG|CFTR|CTSB|ACE|DPP4|EGF|ELANE|MTOR|GJA1|HSP90AA1|IL1B|CXCR2|INSR|LNPEP|MPO|PDGFRB|PRKCD|MAPK1|SNCA|SOD1|TLR9|AKR1B10|NCF1	-5.58683
GO:0031253 cell projection membrane	5.37257e-08	-7.26982	5.09076	7.55826	28160	347	271	17	6.27306	1.47295	134|135|762|768|1800|1803|1812|1816|1956|1969|3643|4547|6868|7430|7442|9429|116085	ADORA1|ADORA2A|CA4|CA9|DPEP1|DPP4|DRD1|DRD5|EGFR|EPHA2|INSR|MTTP|ADAM17|EZR|TRPV1|ABCG2|SLC22A12	-5.55835
GO:0005769 early endosome	8.11427e-08	-7.09075	4.66435	7.28525	28160	401	271	18	6.64207	1.51266	153|154|338|351|857|1080|1956|2064|2697|3791|4012|4311|5594|5604|5605|5770|5979|7412	ADRB1|ADRB2|APOB|APP|CAV1|CFTR|EGFR|ERBB2|GJA1|KDR|LNPEP|MME|MAPK1|MAP2K1|MAP2K2|PTPN1|RET|VCAM1	-5.39087
GO:0061695 transferase complex, transferring phosphorus-containing groups	8.91973e-08	-7.04965	6.11244	7.80764	28160	238	271	14	5.16605	1.34455	595|891|898|983|1017|1019|1020|1026|2081|3643|5111|5290|5294|7015	CCND1|CCNB1|CCNE1|CDK1|CDK2|CDK4|CDK5|CDKN1A|ERN1|INSR|PCNA|PIK3CA|PIK3CG|TERT	-5.36105
GO:0031252 cell leading edge	1.79375e-07	-6.74624	4.42176	6.98984	28160	423	271	18	6.64207	1.51266	25|134|135|207|351|1020|1803|1956|1969|3643|5290|5590|6093|6868|7430|7442|10013|50506	ABL1|ADORA1|ADORA2A|AKT1|APP|CDK5|DPP4|EGFR|EPHA2|INSR|PIK3CA|PRKCZ|ROCK1|ADAM17|EZR|TRPV1|HDAC6|DUOX2	-5.06863
GO:0005740 mitochondrial envelope	2.08436e-07	-6.68103	3.30087	6.4535	28160	787	271	25	9.22509	1.75786	506|581|596|598|841|1543|1610|2475|2697|3099|3162|3283|3284|4170|4541|5241|5320|5578|5770|5894|6198|6622|6647|7298|9429	ATP5F1B|BAX|BCL2|BCL2L1|CASP8|CYP1A1|DAO|MTOR|GJA1|HK2|HMOX1|HSD3B1|HSD3B2|MCL1|ND6|PGR|PLA2G2A|PRKCA|PTPN1|RAF1|RPS6KB1|SNCA|SOD1|TYMS|ABCG2	-5.01414
GO:0031966 mitochondrial membrane	2.36171e-07	-6.62677	3.38382	6.46437	28160	737	271	24	8.85609	1.72584	506|581|596|598|841|1543|1610|2475|2697|3099|3162|3283|3284|4170|4541|5241|5320|5578|5770|5894|6198|6622|7298|9429	ATP5F1B|BAX|BCL2|BCL2L1|CASP8|CYP1A1|DAO|MTOR|GJA1|HK2|HMOX1|HSD3B1|HSD3B2|MCL1|ND6|PGR|PLA2G2A|PRKCA|PTPN1|RAF1|RPS6KB1|SNCA|TYMS|ABCG2	-4.97036
GO:1904813 ficolin-1-rich granule lumen	3.59474e-07	-6.44433	8.37995	8.11864	28160	124	271	10	3.69004	1.14516	240|1432|1508|2950|3320|3417|4048|4282|4318|5594	ALOX5|MAPK14|CTSB|GSTP1|HSP90AA1|IDH1|LTA4H|MIF|MMP9|MAPK1	-4.79813
GO:0101002 ficolin-1-rich granule	1.96596e-06	-5.70643	6.17852	6.96599	28160	185	271	11	4.05904	1.19875	240|1432|1508|2950|3320|3417|4048|4282|4318|5594|8972	ALOX5|MAPK14|CTSB|GSTP1|HSP90AA1|IDH1|LTA4H|MIF|MMP9|MAPK1|MGAM	-4.07021
GO:0031965 nuclear membrane	6.94369e-06	-5.15841	4.54831	6.05986	28160	297	271	13	4.79705	1.29816	25|240|241|595|596|598|1019|1956|2081|5027|5743|6622|6783	ABL1|ALOX5|ALOX5AP|CCND1|BCL2|BCL2L1|CDK4|EGFR|ERN1|P2RX7|PTGS2|SNCA|SULT1E1	-3.53196
GO:0005790 smooth endoplasmic reticulum	1.51436e-05	-4.81977	15.7442	8.35395	28160	33	271	5	1.84502	0.81747	338|351|3283|3284|3309	APOB|APP|HSD3B1|HSD3B2|HSPA5	-3.20286
GO:0097136 Bcl-2 family protein complex	1.72557e-05	-4.76307	51.9557	12.3048	28160	6	271	3	1.10701	0.635586	581|598|4170	BAX|BCL2L1|MCL1	-3.1555
GO:0031904 endosome lumen	2.69526e-05	-4.5694	14.0421	7.82517	28160	37	271	5	1.84502	0.81747	338|351|1508|3717|4012	APOB|APP|CTSB|JAK2|LNPEP	-2.97097
GO:0031091 platelet alpha granule	2.87524e-05	-4.54133	7.99319	6.58657	28160	91	271	7	2.58303	0.963601	351|1950|3481|5054|6622|7040|7422	APP|EGF|IGF2|SERPINE1|SNCA|TGFB1|VEGFA	-2.96063
GO:0005902 microvillus	2.87524e-05	-4.54133	7.99319	6.58657	28160	91	271	7	2.58303	0.963601	760|768|1800|4547|7040|7412|7430	CA2|CA9|DPEP1|MTTP|TGFB1|VCAM1|EZR	-2.96063
GO:0031970 organelle envelope lumen	4.06477e-05	-4.39096	7.57688	6.36293	28160	96	271	7	2.58303	0.963601	240|351|590|3283|3284|6622|6647	ALOX5|APP|BCHE|HSD3B1|HSD3B2|SNCA|SOD1	-2.81887
GO:0031093 platelet alpha granule lumen	4.5866e-05	-4.33851	9.3055	6.70936	28160	67	271	6	2.21402	0.893809	351|1950|3481|5054|7040|7422	APP|EGF|IGF2|SERPINE1|TGFB1|VEGFA	-2.77485
GO:0005775 vacuolar lumen	5.08541e-05	-4.29367	5.37473	5.70601	28160	174	271	9	3.32103	1.08847	338|356|1508|1991|3320|4353|5159|5580|5594	APOB|FASLG|CTSB|ELANE|HSP90AA1|MPO|PDGFRB|PRKCD|MAPK1	-2.73828
GO:0071682 endocytic vesicle lumen	6.4313e-05	-4.1917	18.0716	8.07374	28160	23	271	4	1.47601	0.732541	338|3320|4353|7184	APOB|HSP90AA1|MPO|HSP90B1	-2.64443
GO:0030669 clathrin-coated endocytic vesicle membrane	6.8983e-05	-4.16126	8.65929	6.41462	28160	72	271	6	2.21402	0.893809	154|338|1080|1129|1950|1956	ADRB2|APOB|CFTR|CHRM2|EGF|EGFR	-2.62974
GO:0031256 leading edge membrane	6.89898e-05	-4.16122	5.16687	5.54383	28160	181	271	9	3.32103	1.08847	134|135|1803|1956|1969|3643|6868|7430|7442	ADORA1|ADORA2A|DPP4|EGFR|EPHA2|INSR|ADAM17|EZR|TRPV1	-2.62974
GO:0005903 brush border	7.66008e-05	-4.11577	6.86208	5.96051	28160	106	271	7	2.58303	0.963601	762|1816|4311|4547|7430|9429|116085	CA4|DRD5|MME|MTTP|EZR|ABCG2|SLC22A12	-2.59197
GO:0005641 nuclear envelope lumen	0.000100616	-3.99733	31.1734	9.40724	28160	10	271	3	1.10701	0.635586	240|351|590	ALOX5|APP|BCHE	-2.4811
GO:0030666 endocytic vesicle membrane	0.000112694	-3.9481	4.84561	5.28443	28160	193	271	9	3.32103	1.08847	154|338|857|1080|1129|1950|1956|4193|4846	ADRB2|APOB|CAV1|CFTR|CHRM2|EGF|EGFR|MDM2|NOS3	-2.43928
GO:0005819 spindle	0.000119015	-3.9244	3.45486	4.81849	28160	391	271	13	4.79705	1.29816	207|331|351|891|983|1432|2908|3315|3579|5594|5925|6790|9611	AKT1|XIAP|APP|CCNB1|CDK1|MAPK14|NR3C1|HSPB1|CXCR2|MAPK1|RB1|AURKA|NCOR1	-2.42288
GO:0031528 microvillus membrane	0.000123663	-3.90776	15.3943	7.37634	28160	27	271	4	1.47601	0.732541	768|1800|4547|7430	CA9|DPEP1|MTTP|EZR	-2.41342
GO:0009925 basal plasma membrane	0.000202905	-3.69271	4.05904	4.84673	28160	256	271	10	3.69004	1.14516	134|760|762|768|1956|2064|4233|4547|7430|54106	ADORA1|CA2|CA4|CA9|EGFR|ERBB2|MET|MTTP|EZR|TLR9	-2.20543
GO:0031526 brush border membrane	0.000240335	-3.61918	8.95788	5.98025	28160	58	271	5	1.84502	0.81747	762|1816|4547|9429|116085	CA4|DRD5|MTTP|ABCG2|SLC22A12	-2.13886
GO:0045334 clathrin-coated endocytic vesicle	0.000252757	-3.5973	6.8513	5.51108	28160	91	271	6	2.21402	0.893809	154|338|1080|1129|1950|1956	ADRB2|APOB|CFTR|CHRM2|EGF|EGFR	-2.12381
GO:0043020 NADPH oxidase complex	0.000296612	-3.52781	22.2667	7.84573	28160	14	271	3	1.10701	0.635586	50506|50507|653361	DUOX2|NOX4|NCF1	-2.06106
GO:0098858 actin-based cell projection	0.000309761	-3.50897	4.23169	4.75441	28160	221	271	9	3.32103	1.08847	351|760|768|1020|1800|4547|7040|7412|7430	APP|CA2|CA9|CDK5|DPEP1|MTTP|TGFB1|VCAM1|EZR	-2.04885
GO:0017053 transcription repressor complex	0.000328963	-3.48285	8.37995	5.73441	28160	62	271	5	1.84502	0.81747	595|1991|9611|9612|9759	CCND1|ELANE|NCOR1|NCOR2|HDAC4	-2.02926
GO:0005911 cell-cell junction	0.000340558	-3.46781	2.94486	4.29888	28160	494	271	14	5.16605	1.34455	207|351|595|1019|1803|1969|2697|5290|5530|5580|5590|5605|6868|7422	AKT1|APP|CCND1|CDK4|DPP4|EPHA2|GJA1|PIK3CA|PPP3CA|PRKCD|PRKCZ|MAP2K2|ADAM17|VEGFA	-2.02065
GO:0045178 basal part of cell	0.00035868	-3.44529	3.7786	4.5644	28160	275	271	10	3.69004	1.14516	134|760|762|768|1956|2064|4233|4547|7430|54106	ADORA1|CA2|CA4|CA9|EGFR|ERBB2|MET|MTTP|EZR|TLR9	-2.00447
GO:0098793 presynapse	0.000407622	-3.38974	2.89217	4.22102	28160	503	271	14	5.16605	1.34455	134|135|351|598|1020|2002|2902|3356|4311|5579|6517|6530|6532|6622	ADORA1|ADORA2A|APP|BCL2L1|CDK5|ELK1|GRIN1|HTR2A|MME|PRKCB|SLC2A4|SLC6A2|SLC6A4|SNCA	-1.95517
GO:0016323 basolateral plasma membrane	0.000414468	-3.38251	4.0661	4.60248	28160	230	271	9	3.32103	1.08847	134|760|762|768|1956|2064|4547|7430|54106	ADORA1|CA2|CA4|CA9|EGFR|ERBB2|MTTP|EZR|TLR9	-1.9541
GO:1990234 transferase complex	0.000422124	-3.37456	2.47408	4.04997	28160	756	271	18	6.64207	1.51266	595|891|898|983|1017|1019|1020|1026|2033|2081|3276|3643|5111|5290|5294|7015|8816|9734	CCND1|CCNB1|CCNE1|CDK1|CDK2|CDK4|CDK5|CDKN1A|EP300|ERN1|PRMT1|INSR|PCNA|PIK3CA|PIK3CG|TERT|DCAF5|HDAC9	-1.95223
GO:0098978 glutamatergic synapse	0.000471393	-3.32662	3.38173	4.34244	28160	338	271	11	4.05904	1.19875	135|1020|1432|2475|2932|3356|3717|5327|5530|5590|5970	ADORA2A|CDK5|MAPK14|MTOR|GSK3B|HTR2A|JAK2|PLAT|PPP3CA|PRKCZ|RELA	-1.91027
GO:0005796 Golgi lumen	0.000518628	-3.28514	5.99489	5.03045	28160	104	271	6	2.21402	0.893809	351|2147|2155|2159|4325|7040	APP|F2|F7|F10|MMP16|TGFB1	-1.87471
GO:0005759 mitochondrial matrix	0.000837093	-3.07723	2.81427	3.95199	28160	480	271	13	4.79705	1.29816	217|506|598|891|983|2908|5770|6622|6647|7015|7157|7298|10531	ALDH2|ATP5F1B|BCL2L1|CCNB1|CDK1|NR3C1|PTPN1|SNCA|SOD1|TERT|TP53|TYMS|PITRM1	-1.67262
GO:0030665 clathrin-coated vesicle membrane	0.00092165	-3.03543	5.37473	4.65411	28160	116	271	6	2.21402	0.893809	154|338|1080|1129|1950|1956	ADRB2|APOB|CFTR|CHRM2|EGF|EGFR	-1.63658
GO:0098685 Schaffer collateral - CA1 synapse	0.00094734	-3.02349	6.66099	4.93517	28160	78	271	5	1.84502	0.81747	153|1020|5327|5530|5590	ADRB1|CDK5|PLAT|PPP3CA|PRKCZ	-1.63032
GO:0098862 cluster of actin-based cell projections	0.000980253	-3.00866	4.51789	4.41266	28160	161	271	7	2.58303	0.963601	762|1816|4311|4547|7430|9429|116085	CA4|DRD5|MME|MTTP|EZR|ABCG2|SLC22A12	-1.62109
GO:0070820 tertiary granule	0.00109141	-2.96201	4.43524	4.34919	28160	164	271	7	2.58303	0.963601	3417|4048|4317|4318|5328|5724|8972	IDH1|LTA4H|MMP8|MMP9|PLAU|PTAFR|MGAM	-1.57997
GO:0098797 plasma membrane protein complex	0.00116816	-2.9325	2.40605	3.68889	28160	691	271	16	5.90406	1.43178	836|841|857|1956|2064|2697|2902|3569|3643|3778|5578|5979|7412|50506|50507|653361	CASP3|CASP8|CAV1|EGFR|ERBB2|GJA1|GRIN1|IL6|INSR|KCNMA1|PRKCA|RET|VCAM1|DUOX2|NOX4|NCF1	-1.56052
GO:0043209 myelin sheath	0.00117029	-2.93171	8.65929	5.23528	28160	48	271	4	1.47601	0.732541	596|2064|3320|5590	BCL2|ERBB2|HSP90AA1|PRKCZ	-1.56052
GO:0005791 rough endoplasmic reticulum	0.00125319	-2.90198	6.25973	4.73046	28160	83	271	5	1.84502	0.81747	351|762|4547|6622|653361	APP|CA4|MTTP|SNCA|NCF1	-1.54085
GO:0090575 RNA polymerase II transcription regulator complex	0.00125476	-2.90144	4.32964	4.2669	28160	168	271	7	2.58303	0.963601	1869|2353|3091|3725|5468|5925|6256	E2F1|FOS|HIF1A|JUN|PPARG|RB1|RXRA	-1.54085
GO:0045211 postsynaptic membrane	0.00150154	-2.82346	3.38842	3.93065	28160	276	271	9	3.32103	1.08847	134|135|1129|1312|2902|3356|3778|6532|7442	ADORA1|ADORA2A|CHRM2|COMT|GRIN1|HTR2A|KCNMA1|SLC6A4|TRPV1	-1.46808
GO:0031233 intrinsic component of external side of plasma membrane	0.00153605	-2.8136	12.9889	5.79204	28160	24	271	3	1.10701	0.635586	762|2152|2159	CA4|F3|F10	-1.46335
GO:0034399 nuclear periphery	0.00165713	-2.78064	4.79591	4.27615	28160	130	271	6	2.21402	0.893809	240|5111|5580|5590|7157|9612	ALOX5|PCNA|PRKCD|PRKCZ|TP53|NCOR2	-1.43547
GO:1904724 tertiary granule lumen	0.00194625	-2.7108	7.5572	4.79827	28160	55	271	4	1.47601	0.732541	3417|4048|4317|4318	IDH1|LTA4H|MMP8|MMP9	-1.37065
GO:0120111 neuron projection cytoplasm	0.00207561	-2.68285	5.58664	4.36732	28160	93	271	5	1.84502	0.81747	3091|3315|5594|6647|10013	HIF1A|HSPB1|MAPK1|SOD1|HDAC6	-1.34767
GO:0043197 dendritic spine	0.00210796	-2.67614	3.95315	3.96167	28160	184	271	7	2.58303	0.963601	134|351|1312|1812|2902|5530|7442	ADORA1|APP|COMT|DRD1|GRIN1|PPP3CA|TRPV1	-1.34701
GO:0034364 high-density lipoprotein particle	0.00217311	-2.66292	11.5457	5.40414	28160	27	271	3	1.10701	0.635586	338|1071|5444	APOB|CETP|PON1	-1.34701
GO:0036019 endolysosome	0.00217311	-2.66292	11.5457	5.40414	28160	27	271	3	1.10701	0.635586	1508|5580|54106	CTSB|PRKCD|TLR9	-1.34701
GO:0044309 neuron spine	0.00217326	-2.66289	3.93178	3.94375	28160	185	271	7	2.58303	0.963601	134|351|1312|1812|2902|5530|7442	ADORA1|APP|COMT|DRD1|GRIN1|PPP3CA|TRPV1	-1.34701
GO:0042383 sarcolemma	0.00224069	-2.64962	4.51789	4.08365	28160	138	271	6	2.21402	0.893809	239|857|5530|6517|7412|7430	ALOX12|CAV1|PPP3CA|SLC2A4|VCAM1|EZR	-1.33843
GO:0043202 lysosomal lumen	0.00249524	-2.60289	5.35626	4.23652	28160	97	271	5	1.84502	0.81747	338|356|1508|3320|5159	APOB|FASLG|CTSB|HSP90AA1|PDGFRB	-1.30093
GO:0044306 neuron projection terminus	0.0024953	-2.60288	4.42176	4.01523	28160	141	271	6	2.21402	0.893809	134|2002|2902|4311|5579|6622	ADORA1|ELK1|GRIN1|MME|PRKCB|SNCA	-1.30093
GO:0005813 centrosome	0.00272464	-2.56469	2.36546	3.37499	28160	615	271	14	5.16605	1.34455	598|891|898|983|1017|1869|2932|3099|4780|5111|6790|7157|9475|80351	BCL2L1|CCNB1|CCNE1|CDK1|CDK2|E2F1|GSK3B|HK2|NFE2L2|PCNA|AURKA|TP53|ROCK2|TNKS2	-1.2673
GO:0005777 peroxisome	0.00286786	-2.54244	4.29978	3.92691	28160	145	271	6	2.21402	0.893809	1610|3417|4843|5605|6647|7498	DAO|IDH1|NOS2|MAP2K2|SOD1|XDH	-1.254
GO:0042579 microbody	0.00286786	-2.54244	4.29978	3.92691	28160	145	271	6	2.21402	0.893809	1610|3417|4843|5605|6647|7498	DAO|IDH1|NOS2|MAP2K2|SOD1|XDH	-1.254
GO:0032589 neuron projection membrane	0.00302078	-2.51988	6.70396	4.43212	28160	62	271	4	1.47601	0.732541	134|135|3643|7442	ADORA1|ADORA2A|INSR|TRPV1	-1.24021
GO:0035580 specific granule lumen	0.00302078	-2.51988	6.70396	4.43212	28160	62	271	4	1.47601	0.732541	1991|4317|4790|6590	ELANE|MMP8|NFKB1|SLPI	-1.24021
GO:0030136 clathrin-coated vesicle	0.00308505	-2.51074	3.69228	3.738	28160	197	271	7	2.58303	0.963601	154|338|1080|1129|1950|1956|6517	ADRB2|APOB|CFTR|CHRM2|EGF|EGFR|SLC2A4	-1.23539
GO:1904115 axon cytoplasm	0.00320155	-2.49464	6.59755	4.38445	28160	63	271	4	1.47601	0.732541	3091|3315|6647|10013	HIF1A|HSPB1|SOD1|HDAC6	-1.22357
GO:0032993 protein-DNA complex	0.00326179	-2.48654	3.65518	3.70527	28160	199	271	7	2.58303	0.963601	142|2033|2099|2353|4780|5111|7015	PARP1|EP300|ESR1|FOS|NFE2L2|PCNA|TERT	-1.21971
GO:0005771 multivesicular body	0.00338954	-2.46986	6.49446	4.3378	28160	64	271	4	1.47601	0.732541	1956|2697|6517|10013	EGFR|GJA1|SLC2A4|HDAC6	-1.20723
GO:0030027 lamellipodium	0.00354127	-2.45084	3.60089	3.65697	28160	202	271	7	2.58303	0.963601	207|351|1020|1803|1969|5290|6093	AKT1|APP|CDK5|DPP4|EPHA2|PIK3CA|ROCK1	-1.19236
GO:0099056 integral component of presynaptic membrane	0.00378779	-2.42161	6.29766	4.24743	28160	66	271	4	1.47601	0.732541	134|135|3356|6532	ADORA1|ADORA2A|HTR2A|SLC6A4	-1.16725
GO:0015629 actin cytoskeleton	0.00401128	-2.39672	2.4546	3.26129	28160	508	271	12	4.42804	1.24964	25|558|5579|5590|6622|6868|7137|7139|7412|7430|9759|50507	ABL1|AXL|PRKCB|PRKCZ|SNCA|ADAM17|TNNI3|TNNT2|VCAM1|EZR|HDAC4|NOX4	-1.14643
GO:0042470 melanosome	0.00412233	-2.38486	4.76658	3.88386	28160	109	271	5	1.84502	0.81747	1508|2194|3309|3320|7184	CTSB|FASN|HSPA5|HSP90AA1|HSP90B1	-1.14262
GO:0048770 pigment granule	0.00412233	-2.38486	4.76658	3.88386	28160	109	271	5	1.84502	0.81747	1508|2194|3309|3320|7184	CTSB|FASN|HSPA5|HSP90AA1|HSP90B1	-1.14262
GO:0097060 synaptic membrane	0.00420662	-2.37607	2.71309	3.32747	28160	383	271	10	3.69004	1.14516	134|135|1129|1312|2902|3356|3778|6530|6532|7442	ADORA1|ADORA2A|CHRM2|COMT|GRIN1|HTR2A|KCNMA1|SLC6A2|SLC6A4|TRPV1	-1.13779
GO:0016363 nuclear matrix	0.00445302	-2.35135	4.6807	3.83009	28160	111	271	5	1.84502	0.81747	240|5580|5590|7157|9612	ALOX5|PRKCD|PRKCZ|TP53|NCOR2	-1.117
GO:0031594 neuromuscular junction	0.00467701	-2.33003	5.9378	4.0774	28160	70	271	4	1.47601	0.732541	43|351|1020|9759	ACHE|APP|CDK5|HDAC4	-1.10344
GO:0016529 sarcoplasmic reticulum	0.00467701	-2.33003	5.9378	4.0774	28160	70	271	4	1.47601	0.732541	3099|6517|7184|7498	HK2|SLC2A4|HSP90B1|XDH	-1.10344
GO:0034358 plasma lipoprotein particle	0.00497754	-2.30298	8.65929	4.53292	28160	36	271	3	1.10701	0.635586	338|1071|5444	APOB|CETP|PON1	-1.08402
GO:1990777 lipoprotein particle	0.00497754	-2.30298	8.65929	4.53292	28160	36	271	3	1.10701	0.635586	338|1071|5444	APOB|CETP|PON1	-1.08402
GO:0000118 histone deacetylase complex	0.00517008	-2.2865	5.77286	3.99725	28160	72	271	4	1.47601	0.732541	9611|9734|9759|10013	NCOR1|HDAC9|HDAC4|HDAC6	-1.07129
GO:0045171 intercellular bridge	0.00597307	-2.2238	5.54194	3.8825	28160	75	271	4	1.47601	0.732541	2101|2944|3283|3284	ESRRA|GSTM1|HSD3B1|HSD3B2	-1.01602
GO:0098889 intrinsic component of presynaptic membrane	0.00597307	-2.2238	5.54194	3.8825	28160	75	271	4	1.47601	0.732541	134|135|3356|6532	ADORA1|ADORA2A|HTR2A|SLC6A4	-1.01602
GO:0005770 late endosome	0.00623084	-2.20545	2.94784	3.24059	28160	282	271	8	2.95203	1.02818	1956|2697|3643|5594|5604|5605|6517|10013	EGFR|GJA1|INSR|MAPK1|MAP2K1|MAP2K2|SLC2A4|HDAC6	-1.00448
GO:0032994 protein-lipid complex	0.00623777	-2.20497	7.99319	4.30793	28160	39	271	3	1.10701	0.635586	338|1071|5444	APOB|CETP|PON1	-1.00448
GO:0043679 axon terminus	0.0066164	-2.17938	4.25867	3.55568	28160	122	271	5	1.84502	0.81747	134|2002|2902|5579|6622	ADORA1|ELK1|GRIN1|PRKCB|SNCA	-0.982497
GO:0016528 sarcoplasm	0.00716712	-2.14466	5.26134	3.73878	28160	79	271	4	1.47601	0.732541	3099|6517|7184|7498	HK2|SLC2A4|HSP90B1|XDH	-0.951348
GO:0019866 organelle inner membrane	0.00791922	-2.10132	2.24673	2.92417	28160	555	271	12	4.42804	1.24964	506|598|1543|2081|3283|3284|4541|5027|5743|5770|6622|7298	ATP5F1B|BCL2L1|CYP1A1|ERN1|HSD3B1|HSD3B2|ND6|P2RX7|PTGS2|PTPN1|SNCA|TYMS	-0.914894
GO:0150034 distal axon	0.00792247	-2.10114	2.82752	3.1051	28160	294	271	8	2.95203	1.02818	134|351|1020|2002|2902|3320|5579|6622	ADORA1|APP|CDK5|ELK1|GRIN1|HSP90AA1|PRKCB|SNCA	-0.914894
GO:0070160 tight junction	0.00832455	-2.07964	4.02758	3.3974	28160	129	271	5	1.84502	0.81747	595|1019|1969|2697|5590	CCND1|CDK4|EPHA2|GJA1|PRKCZ	-0.899559
GO:0030662 coated vesicle membrane	0.00833959	-2.07886	3.44458	3.2524	28160	181	271	6	2.21402	0.893809	154|338|1080|1129|1950|1956	ADRB2|APOB|CFTR|CHRM2|EGF|EGFR	-0.899559
GO:0030135 coated vesicle	0.00888765	-2.05121	2.77097	3.03989	28160	300	271	8	2.95203	1.02818	154|338|351|1080|1129|1950|1956|6517	ADRB2|APOB|APP|CFTR|CHRM2|EGF|EGFR|SLC2A4	-0.87535
GO:0005758 mitochondrial intermembrane space	0.00961628	-2.01699	4.83309	3.50932	28160	86	271	4	1.47601	0.732541	3283|3284|6622|6647	HSD3B1|HSD3B2|SNCA|SOD1	-0.844536
