# Supplementary material for: Network Pharmacology-Based Investigation of the Molecular Mechanisms of the Chinese Herbal Formula Shenyi in the Treatment of Diabetic Nephropathy
Source: Front Med (Lausanne). 2022 Jun 10;9:898624. doi: 10.3389/fmed.2022.898624 (PMC9226379; doi:10.3389/fmed.2022.898624)
Supplement: Supplementary Table S9 — KEGG enrichment analysis pathway information of 271 targets for SY in treatment of DN. [file Table_9.XLSX]

## Sheet: Sheet1
Description	P VALUE	LogP	Enrichment	Z-score	#TotalGeneInLibrary	#GeneInGO	#GeneInHitList	#GeneInGOAndHitList	%InGO	STDV %InGO	GeneID	Hits	Log(q-value)
GO:0004672 protein kinase activity	4.98097e-36	-35.3027	9.52821	20.4214	28160	578	271	53	19.5572	2.40942	25|207|238|558|595|673|983|1017|1019|1020|1026|1432|1956|1969|2050|2064|2081|2322|2475|2931|2932|3643|3716|3717|3718|3791|4233|5159|5170|5290|5294|5578|5579|5580|5590|5594|5599|5604|5605|5894|5979|6093|6198|6347|6790|7301|7465|9020|9451|9475|10461|23476|29110	ABL1|AKT1|ALK|AXL|CCND1|BRAF|CDK1|CDK2|CDK4|CDK5|CDKN1A|MAPK14|EGFR|EPHA2|EPHB4|ERBB2|ERN1|FLT3|MTOR|GSK3A|GSK3B|INSR|JAK1|JAK2|JAK3|KDR|MET|PDGFRB|PDPK1|PIK3CA|PIK3CG|PRKCA|PRKCB|PRKCD|PRKCZ|MAPK1|MAPK8|MAP2K1|MAP2K2|RAF1|RET|ROCK1|RPS6KB1|CCL2|AURKA|TYRO3|WEE1|MAP3K14|EIF2AK3|ROCK2|MERTK|BRD4|TBK1	-31.6178
GO:0016773 phosphotransferase activity, alcohol group as acceptor	2.62259e-33	-32.5813	8.17962	18.7663	28160	686	271	54	19.9262	2.42646	25|207|238|558|595|673|983|1017|1019|1020|1026|1432|1956|1969|2050|2064|2081|2322|2475|2931|2932|3099|3643|3716|3717|3718|3791|4233|5159|5170|5290|5294|5578|5579|5580|5590|5594|5599|5604|5605|5894|5979|6093|6198|6347|6790|7301|7465|9020|9451|9475|10461|23476|29110	ABL1|AKT1|ALK|AXL|CCND1|BRAF|CDK1|CDK2|CDK4|CDK5|CDKN1A|MAPK14|EGFR|EPHA2|EPHB4|ERBB2|ERN1|FLT3|MTOR|GSK3A|GSK3B|HK2|INSR|JAK1|JAK2|JAK3|KDR|MET|PDGFRB|PDPK1|PIK3CA|PIK3CG|PRKCA|PRKCB|PRKCD|PRKCZ|MAPK1|MAPK8|MAP2K1|MAP2K2|RAF1|RET|ROCK1|RPS6KB1|CCL2|AURKA|TYRO3|WEE1|MAP3K14|EIF2AK3|ROCK2|MERTK|BRD4|TBK1	-29.1975
GO:0016301 kinase activity	1.81871e-32	-31.7402	7.66103	18.1761	28160	746	271	55	20.2952	2.44317	25|207|238|558|595|673|898|983|1017|1019|1020|1026|1432|1956|1969|2050|2064|2081|2322|2475|2931|2932|3099|3643|3716|3717|3718|3791|4233|5159|5170|5290|5294|5578|5579|5580|5590|5594|5599|5604|5605|5894|5979|6093|6198|6347|6790|7301|7465|9020|9451|9475|10461|23476|29110	ABL1|AKT1|ALK|AXL|CCND1|BRAF|CCNE1|CDK1|CDK2|CDK4|CDK5|CDKN1A|MAPK14|EGFR|EPHA2|EPHB4|ERBB2|ERN1|FLT3|MTOR|GSK3A|GSK3B|HK2|INSR|JAK1|JAK2|JAK3|KDR|MET|PDGFRB|PDPK1|PIK3CA|PIK3CG|PRKCA|PRKCB|PRKCD|PRKCZ|MAPK1|MAPK8|MAP2K1|MAP2K2|RAF1|RET|ROCK1|RPS6KB1|CCL2|AURKA|TYRO3|WEE1|MAP3K14|EIF2AK3|ROCK2|MERTK|BRD4|TBK1	-28.5325
GO:0019901 protein kinase binding	1.00818e-23	-22.9965	6.74352	14.9226	28160	678	271	44	16.2362	2.24019	25|142|207|595|598|842|857|891|898|1020|1026|1432|1636|1869|1956|2099|2475|2908|2931|2932|2950|3091|3276|3315|3320|3717|5111|5159|5170|5579|5580|5590|5594|5724|5770|5894|5970|6790|7137|7157|7430|9734|9759|50507	ABL1|PARP1|AKT1|CCND1|BCL2L1|CASP9|CAV1|CCNB1|CCNE1|CDK5|CDKN1A|MAPK14|ACE|E2F1|EGFR|ESR1|MTOR|NR3C1|GSK3A|GSK3B|GSTP1|HIF1A|PRMT1|HSPB1|HSP90AA1|JAK2|PCNA|PDGFRB|PDPK1|PRKCB|PRKCD|PRKCZ|MAPK1|PTAFR|PTPN1|RAF1|RELA|AURKA|TNNI3|TP53|EZR|HDAC9|HDAC4|NOX4	-19.9137
GO:0019900 kinase binding	1.48987e-23	-22.8269	6.29766	14.5847	28160	759	271	46	16.9742	2.28043	25|142|207|595|598|842|857|891|898|1020|1026|1432|1636|1869|1956|2099|2475|2908|2931|2932|2950|3091|3276|3315|3320|3717|3939|5111|5159|5170|5579|5580|5590|5594|5724|5770|5894|5925|5970|6790|7137|7157|7430|9734|9759|50507	ABL1|PARP1|AKT1|CCND1|BCL2L1|CASP9|CAV1|CCNB1|CCNE1|CDK5|CDKN1A|MAPK14|ACE|E2F1|EGFR|ESR1|MTOR|NR3C1|GSK3A|GSK3B|GSTP1|HIF1A|PRMT1|HSPB1|HSP90AA1|JAK2|LDHA|PCNA|PDGFRB|PDPK1|PRKCB|PRKCD|PRKCZ|MAPK1|PTAFR|PTPN1|RAF1|RB1|RELA|AURKA|TNNI3|TP53|EZR|HDAC9|HDAC4|NOX4	-19.841
GO:0008134 transcription factor binding	1.92534e-23	-22.7155	7.30767	15.1707	28160	583	271	41	15.1292	2.17672	142|196|367|595|596|1432|1869|2002|2033|2099|2103|2322|2353|2475|2932|3091|3315|3725|4609|4780|4792|5111|5241|5465|5467|5468|5579|5925|5970|6256|6772|7015|7157|8648|8856|9611|9612|9734|9759|10013|10499	PARP1|AHR|AR|CCND1|BCL2|MAPK14|E2F1|ELK1|EP300|ESR1|ESRRB|FLT3|FOS|MTOR|GSK3B|HIF1A|HSPB1|JUN|MYC|NFE2L2|NFKBIA|PCNA|PGR|PPARA|PPARD|PPARG|PRKCB|RB1|RELA|RXRA|STAT1|TERT|TP53|NCOA1|NR1I2|NCOR1|NCOR2|HDAC9|HDAC4|HDAC6|NCOA2	-19.8088
GO:0061629 RNA polymerase II-specific DNA-binding transcription factor binding	9.99413e-22	-21.0003	10.4259	16.1524	28160	299	271	30	11.0701	1.90597	142|367|1432|2002|2033|2099|2322|2353|2932|3091|3315|3725|4780|4792|5111|5465|5467|5468|5579|5925|5970|6256|6772|7157|8648|8856|9611|9612|9759|10499	PARP1|AR|MAPK14|ELK1|EP300|ESR1|FLT3|FOS|GSK3B|HIF1A|HSPB1|JUN|NFE2L2|NFKBIA|PCNA|PPARA|PPARD|PPARG|PRKCB|RB1|RELA|RXRA|STAT1|TP53|NCOA1|NR1I2|NCOR1|NCOR2|HDAC4|NCOA2	-18.1605
GO:0004714 transmembrane receptor protein tyrosine kinase activity	1.83144e-21	-20.7372	18.0004	18.9279	28160	127	271	22	8.11808	1.65904	25|238|558|1956|1969|2050|2064|2322|3643|3716|3717|3718|3791|4233|5159|5580|5604|5605|5979|7301|7465|10461	ABL1|ALK|AXL|EGFR|EPHA2|EPHB4|ERBB2|FLT3|INSR|JAK1|JAK2|JAK3|KDR|MET|PDGFRB|PRKCD|MAP2K1|MAP2K2|RET|TYRO3|WEE1|MERTK	-17.9555
GO:0140297 DNA-binding transcription factor binding	2.45951e-21	-20.6092	8.70324	15.179	28160	394	271	33	12.1771	1.98651	142|367|596|1432|2002|2033|2099|2322|2353|2932|3091|3315|3725|4609|4780|4792|5111|5465|5467|5468|5579|5925|5970|6256|6772|7157|8648|8856|9611|9612|9734|9759|10499	PARP1|AR|BCL2|MAPK14|ELK1|EP300|ESR1|FLT3|FOS|GSK3B|HIF1A|HSPB1|JUN|MYC|NFE2L2|NFKBIA|PCNA|PPARA|PPARD|PPARG|PRKCB|RB1|RELA|RXRA|STAT1|TP53|NCOA1|NR1I2|NCOR1|NCOR2|HDAC9|HDAC4|NCOA2	-17.8785
GO:0004713 protein tyrosine kinase activity	1.98683e-20	-19.7018	16.2131	17.8517	28160	141	271	22	8.11808	1.65904	25|238|558|1956|1969|2050|2064|2322|3643|3716|3717|3718|3791|4233|5159|5580|5604|5605|5979|7301|7465|10461	ABL1|ALK|AXL|EGFR|EPHA2|EPHB4|ERBB2|FLT3|INSR|JAK1|JAK2|JAK3|KDR|MET|PDGFRB|PRKCD|MAP2K1|MAP2K2|RET|TYRO3|WEE1|MERTK	-17.017
GO:0019199 transmembrane receptor protein kinase activity	4.36233e-20	-19.3603	15.6579	17.504	28160	146	271	22	8.11808	1.65904	25|238|558|1956|1969|2050|2064|2322|3643|3716|3717|3718|3791|4233|5159|5580|5604|5605|5979|7301|7465|10461	ABL1|ALK|AXL|EGFR|EPHA2|EPHB4|ERBB2|FLT3|INSR|JAK1|JAK2|JAK3|KDR|MET|PDGFRB|PRKCD|MAP2K1|MAP2K2|RET|TYRO3|WEE1|MERTK	-16.7168
GO:0106310 protein serine kinase activity	1.88928e-19	-18.7237	8.68341	14.4427	28160	359	271	30	11.0701	1.90597	207|673|983|1017|1019|1020|1432|2081|2475|2931|2932|5170|5290|5294|5578|5579|5580|5590|5594|5599|5604|5605|5894|6093|6198|6790|9020|9451|9475|29110	AKT1|BRAF|CDK1|CDK2|CDK4|CDK5|MAPK14|ERN1|MTOR|GSK3A|GSK3B|PDPK1|PIK3CA|PIK3CG|PRKCA|PRKCB|PRKCD|PRKCZ|MAPK1|MAPK8|MAP2K1|MAP2K2|RAF1|ROCK1|RPS6KB1|AURKA|MAP3K14|EIF2AK3|ROCK2|TBK1	-16.1528
GO:0106311 protein threonine kinase activity	1.88928e-19	-18.7237	8.68341	14.4427	28160	359	271	30	11.0701	1.90597	207|673|983|1017|1019|1020|1432|2081|2475|2931|2932|5170|5290|5294|5578|5579|5580|5590|5594|5599|5604|5605|5894|6093|6198|6790|9020|9451|9475|29110	AKT1|BRAF|CDK1|CDK2|CDK4|CDK5|MAPK14|ERN1|MTOR|GSK3A|GSK3B|PDPK1|PIK3CA|PIK3CG|PRKCA|PRKCB|PRKCD|PRKCZ|MAPK1|MAPK8|MAP2K1|MAP2K2|RAF1|ROCK1|RPS6KB1|AURKA|MAP3K14|EIF2AK3|ROCK2|TBK1	-16.1528
GO:0004674 protein serine/threonine kinase activity	4.628e-19	-18.3346	7.66167	13.7867	28160	434	271	32	11.8081	1.96029	207|673|983|1017|1019|1020|1432|1956|2081|2475|2931|2932|5170|5290|5294|5578|5579|5580|5590|5594|5599|5604|5605|5894|6093|6198|6790|9020|9451|9475|23476|29110	AKT1|BRAF|CDK1|CDK2|CDK4|CDK5|MAPK14|EGFR|ERN1|MTOR|GSK3A|GSK3B|PDPK1|PIK3CA|PIK3CG|PRKCA|PRKCB|PRKCD|PRKCZ|MAPK1|MAPK8|MAP2K1|MAP2K2|RAF1|ROCK1|RPS6KB1|AURKA|MAP3K14|EIF2AK3|ROCK2|BRD4|TBK1	-15.7959
GO:0019904 protein domain specific binding	7.16249e-18	-17.1449	5.61683	12.22	28160	703	271	38	14.0221	2.10919	25|153|351|367|581|596|598|841|842|1017|1080|2101|2475|2697|3091|3309|3320|3553|3643|3717|3725|4170|4193|4780|5465|5468|5605|5925|5970|6256|6622|6868|7137|7157|7430|10499|116085|653361	ABL1|ADRB1|APP|AR|BAX|BCL2|BCL2L1|CASP8|CASP9|CDK2|CFTR|ESRRA|MTOR|GJA1|HIF1A|HSPA5|HSP90AA1|IL1B|INSR|JAK2|JUN|MCL1|MDM2|NFE2L2|PPARA|PPARG|MAP2K2|RB1|RELA|RXRA|SNCA|ADAM17|TNNI3|TP53|EZR|NCOA2|SLC22A12|NCF1	-14.6397
GO:0004175 endopeptidase activity	7.57825e-18	-17.1204	7.27146	13.1152	28160	443	271	31	11.4391	1.93345	836|840|841|842|1215|1504|1508|1636|1803|1991|2147|2152|2155|2159|3816|4311|4312|4313|4314|4316|4317|4318|4321|4325|5327|5328|5644|5972|6868|10531|11096	CASP3|CASP7|CASP8|CASP9|CMA1|CTRB1|CTSB|ACE|DPP4|ELANE|F2|F3|F7|F10|KLK1|MME|MMP1|MMP2|MMP3|MMP7|MMP8|MMP9|MMP12|MMP16|PLAT|PLAU|PRSS1|REN|ADAM17|PITRM1|ADAMTS5	-14.6397
GO:0004879 nuclear receptor activity	5.3246e-17	-16.2737	27.9762	19.193	28160	52	271	14	5.16605	1.34455	196|367|2099|2100|2101|2103|2908|4306|5241|5465|5467|5468|6256|8856	AHR|AR|ESR1|ESR2|ESRRA|ESRRB|NR3C1|NR3C2|PGR|PPARA|PPARD|PPARG|RXRA|NR1I2	-13.8441
GO:0098531 ligand-activated transcription factor activity	5.3246e-17	-16.2737	27.9762	19.193	28160	52	271	14	5.16605	1.34455	196|367|2099|2100|2101|2103|2908|4306|5241|5465|5467|5468|6256|8856	AHR|AR|ESR1|ESR2|ESRRA|ESRRB|NR3C1|NR3C2|PGR|PPARA|PPARD|PPARG|RXRA|NR1I2	-13.8441
GO:0005126 cytokine receptor binding	2.40686e-16	-15.6185	9.20249	13.3749	28160	271	271	24	8.85609	1.72584	356|836|841|959|3458|3552|3553|3558|3565|3569|3576|3586|3627|3716|3717|4282|6347|6373|6772|6868|7040|7124|7422|54106	FASLG|CASP3|CASP8|CD40LG|IFNG|IL1A|IL1B|IL2|IL4|IL6|CXCL8|IL10|CXCL10|JAK1|JAK2|MIF|CCL2|CXCL11|STAT1|ADAM17|TGFB1|TNF|VEGFA|TLR9	-13.2125
GO:0008233 peptidase activity	6.52383e-16	-15.1855	5.54629	11.4408	28160	637	271	34	12.5461	2.01215	836|840|841|842|1215|1504|1508|1636|1800|1803|1991|2147|2152|2155|2159|3816|4012|4048|4311|4312|4313|4314|4316|4317|4318|4321|4325|5327|5328|5644|5972|6868|10531|11096	CASP3|CASP7|CASP8|CASP9|CMA1|CTRB1|CTSB|ACE|DPEP1|DPP4|ELANE|F2|F3|F7|F10|KLK1|LNPEP|LTA4H|MME|MMP1|MMP2|MMP3|MMP7|MMP8|MMP9|MMP12|MMP16|PLAT|PLAU|PRSS1|REN|ADAM17|PITRM1|ADAMTS5	-12.8017
GO:0017171 serine hydrolase activity	9.14451e-16	-15.0388	10.6968	13.7019	28160	204	271	21	7.74908	1.62415	43|1215|1504|1636|1803|1991|2147|2152|2155|2159|3816|4312|4313|4314|4316|4317|4318|4321|5327|5328|5644	ACHE|CMA1|CTRB1|ACE|DPP4|ELANE|F2|F3|F7|F10|KLK1|MMP1|MMP2|MMP3|MMP7|MMP8|MMP9|MMP12|PLAT|PLAU|PRSS1	-12.6762
GO:0016491 oxidoreductase activity	1.77901e-15	-14.7498	5.02797	10.9761	28160	744	271	36	13.2841	2.06173	125|217|239|240|241|1543|1544|1545|1576|1588|1610|1728|2194|2950|3162|3283|3284|3292|3417|3939|4353|4541|4843|4846|5742|5743|6622|6647|6916|7412|7498|50506|50507|54583|57016|653361	ADH1B|ALDH2|ALOX12|ALOX5|ALOX5AP|CYP1A1|CYP1A2|CYP1B1|CYP3A4|CYP19A1|DAO|NQO1|FASN|GSTP1|HMOX1|HSD3B1|HSD3B2|HSD17B1|IDH1|LDHA|MPO|ND6|NOS2|NOS3|PTGS1|PTGS2|SNCA|SOD1|TBXAS1|VCAM1|XDH|DUOX2|NOX4|EGLN1|AKR1B10|NCF1	-12.4074
GO:0008236 serine-type peptidase activity	7.90082e-15	-14.1023	10.3911	13.1384	28160	200	271	20	7.38007	1.58817	1215|1504|1636|1803|1991|2147|2152|2155|2159|3816|4312|4313|4314|4316|4317|4318|4321|5327|5328|5644	CMA1|CTRB1|ACE|DPP4|ELANE|F2|F3|F7|F10|KLK1|MMP1|MMP2|MMP3|MMP7|MMP8|MMP9|MMP12|PLAT|PLAU|PRSS1	-11.7792
GO:0003707 steroid hormone receptor activity	1.00501e-14	-13.9978	43.2964	20.4341	28160	24	271	10	3.69004	1.14516	2099|2100|2101|2103|2908|4306|5241|5465|5467|6256	ESR1|ESR2|ESRRA|ESRRB|NR3C1|NR3C2|PGR|PPARA|PPARD|RXRA	-11.6932
GO:0004252 serine-type endopeptidase activity	1.89546e-14	-13.7223	10.7886	13.0955	28160	183	271	19	7.01107	1.55104	1215|1504|1803|1991|2147|2152|2155|2159|3816|4312|4313|4314|4316|4317|4318|4321|5327|5328|5644	CMA1|CTRB1|DPP4|ELANE|F2|F3|F7|F10|KLK1|MMP1|MMP2|MMP3|MMP7|MMP8|MMP9|MMP12|PLAT|PLAU|PRSS1	-11.4354
GO:0005496 steroid binding	4.65479e-14	-13.3321	15.5867	14.4042	28160	100	271	15	5.53506	1.38903	367|857|1071|1576|2099|2100|2101|2103|2908|3292|4306|5241|6462|6646|6783	AR|CAV1|CETP|CYP3A4|ESR1|ESR2|ESRRA|ESRRB|NR3C1|HSD17B1|NR3C2|PGR|SHBG|SOAT1|SULT1E1	-11.0622
GO:0001223 transcription coactivator binding	3.0895e-13	-12.5101	32.4723	17.5595	28160	32	271	10	3.69004	1.14516	196|367|2033|2099|3091|5241|5465|5467|5970|7015	AHR|AR|EP300|ESR1|HIF1A|PGR|PPARA|PPARD|RELA|TERT	-10.2566
GO:0001221 transcription coregulator binding	5.75183e-13	-12.2402	17.3186	14.2263	28160	78	271	13	4.79705	1.29816	196|367|2033|2099|3091|4780|5241|5465|5467|5970|6772|7015|10013	AHR|AR|EP300|ESR1|HIF1A|NFE2L2|PGR|PPARA|PPARD|RELA|STAT1|TERT|HDAC6	-10.0025
GO:0042803 protein homodimerization activity	4.82416e-12	-11.3166	4.58433	9.32676	28160	680	271	30	11.0701	1.90597	43|154|196|207|581|596|598|1803|1890|2081|2944|3162|3292|3315|3320|3417|4170|4311|4843|4953|5444|5743|5970|6772|7015|7298|7422|7498|9429|54106	ACHE|ADRB2|AHR|AKT1|BAX|BCL2|BCL2L1|DPP4|TYMP|ERN1|GSTM1|HMOX1|HSD17B1|HSPB1|HSP90AA1|IDH1|MCL1|MME|NOS2|ODC1|PON1|PTGS2|RELA|STAT1|TERT|TYMS|VEGFA|XDH|ABCG2|TLR9	-9.09413
GO:0020037 heme binding	6.4239e-12	-11.1922	11.2135	11.8991	28160	139	271	15	5.53506	1.38903	1543|1544|1545|1576|1588|3162|3717|4353|4843|4846|5742|5743|6916|50506|50507	CYP1A1|CYP1A2|CYP1B1|CYP3A4|CYP19A1|HMOX1|JAK2|MPO|NOS2|NOS3|PTGS1|PTGS2|TBXAS1|DUOX2|NOX4	-8.98448
GO:0019902 phosphatase binding	8.66182e-12	-11.0624	9.01273	11.0965	28160	196	271	17	6.27306	1.47295	207|596|1432|1956|2064|3716|3718|4233|5465|5594|5770|6647|6772|7157|7184|9451|29110	AKT1|BCL2|MAPK14|EGFR|ERBB2|JAK1|JAK3|MET|PPARA|MAPK1|PTPN1|SOD1|STAT1|TP53|HSP90B1|EIF2AK3|TBK1	-8.86891
GO:0016922 nuclear receptor binding	1.07562e-11	-10.9683	10.8241	11.6506	28160	144	271	15	5.53506	1.38903	142|2033|2099|2322|3091|5111|5468|5579|6256|6772|8648|8856|9611|9612|10499	PARP1|EP300|ESR1|FLT3|HIF1A|PCNA|PPARG|PRKCB|RXRA|STAT1|NCOA1|NR1I2|NCOR1|NCOR2|NCOA2	-8.78865
GO:0005125 cytokine activity	1.68963e-11	-10.7722	7.95917	10.5602	28160	235	271	18	6.64207	1.51266	356|959|3458|3552|3553|3558|3565|3569|3576|3586|3627|4282|6347|6373|6696|7040|7124|7422	FASLG|CD40LG|IFNG|IL1A|IL1B|IL2|IL4|IL6|CXCL8|IL10|CXCL10|MIF|CCL2|CXCL11|SPP1|TGFB1|TNF|VEGFA	-8.61069
GO:0046906 tetrapyrrole binding	1.76527e-11	-10.7532	10.4609	11.414	28160	149	271	15	5.53506	1.38903	1543|1544|1545|1576|1588|3162|3717|4353|4843|4846|5742|5743|6916|50506|50507	CYP1A1|CYP1A2|CYP1B1|CYP3A4|CYP19A1|HMOX1|JAK2|MPO|NOS2|NOS3|PTGS1|PTGS2|TBXAS1|DUOX2|NOX4	-8.61069
GO:0030546 signaling receptor activator activity	1.77229e-11	-10.7515	5.25868	9.4133	28160	494	271	25	9.22509	1.75786	351|356|959|1020|1803|1890|1950|2147|3458|3481|3552|3553|3558|3565|3569|3576|3586|3627|4282|6347|6373|6696|7040|7124|7422	APP|FASLG|CD40LG|CDK5|DPP4|TYMP|EGF|F2|IFNG|IGF2|IL1A|IL1B|IL2|IL4|IL6|CXCL8|IL10|CXCL10|MIF|CCL2|CXCL11|SPP1|TGFB1|TNF|VEGFA	-8.61069
GO:0019903 protein phosphatase binding	1.94469e-11	-10.7112	10.3911	11.368	28160	150	271	15	5.53506	1.38903	207|596|1432|1956|2064|3716|3718|4233|5770|6647|6772|7157|7184|9451|29110	AKT1|BCL2|MAPK14|EGFR|ERBB2|JAK1|JAK3|MET|PTPN1|SOD1|STAT1|TP53|HSP90B1|EIF2AK3|TBK1	-8.58261
GO:0031995 insulin-like growth factor II binding	2.07096e-11	-10.6838	77.9336	21.4528	28160	8	271	6	2.21402	0.893809	3484|3485|3486|3487|3488|3643	IGFBP1|IGFBP2|IGFBP3|IGFBP4|IGFBP5|INSR	-8.56719
GO:0030545 signaling receptor regulator activity	2.23864e-11	-10.65	4.98468	9.23366	28160	542	271	26	9.5941	1.78902	351|356|959|1020|1803|1890|1950|2100|2147|3458|3481|3552|3553|3558|3565|3569|3576|3586|3627|4282|6347|6373|6696|7040|7124|7422	APP|FASLG|CD40LG|CDK5|DPP4|TYMP|EGF|ESR2|F2|IFNG|IGF2|IL1A|IL1B|IL2|IL4|IL6|CXCL8|IL10|CXCL10|MIF|CCL2|CXCL11|SPP1|TGFB1|TNF|VEGFA	-8.54495
GO:0044389 ubiquitin-like protein ligase binding	3.97896e-11	-10.4002	6.57667	9.8272	28160	316	271	20	7.38007	1.58817	596|841|891|1026|1956|2932|3091|3309|3320|3716|3725|4193|4792|5243|5925|5970|6772|6790|7157|10013	BCL2|CASP8|CCNB1|CDKN1A|EGFR|GSK3B|HIF1A|HSPA5|HSP90AA1|JAK1|JUN|MDM2|NFKBIA|ABCB1|RB1|RELA|STAT1|AURKA|TP53|HDAC6	-8.30645
GO:0008237 metallopeptidase activity	9.65849e-11	-10.0151	8.43951	10.3291	28160	197	271	16	5.90406	1.43178	1636|1800|4012|4048|4311|4312|4313|4314|4316|4317|4318|4321|4325|6868|10531|11096	ACE|DPEP1|LNPEP|LTA4H|MME|MMP1|MMP2|MMP3|MMP7|MMP8|MMP9|MMP12|MMP16|ADAM17|PITRM1|ADAMTS5	-7.93231
GO:0070851 growth factor receptor binding	1.01605e-10	-9.99309	10.3174	10.9334	28160	141	271	14	5.16605	1.34455	351|1950|2081|3552|3553|3558|3565|3569|3586|3717|5159|6868|7422|54106	APP|EGF|ERN1|IL1A|IL1B|IL2|IL4|IL6|IL10|JAK2|PDGFRB|ADAM17|VEGFA|TLR9	-7.92102
GO:0019838 growth factor binding	1.11758e-10	-9.95172	10.2448	10.8868	28160	142	271	14	5.16605	1.34455	1277|1281|1956|1969|2064|2322|3484|3485|3486|3487|3488|3643|3791|5159	COL1A1|COL3A1|EGFR|EPHA2|ERBB2|FLT3|IGFBP1|IGFBP2|IGFBP3|IGFBP4|IGFBP5|INSR|KDR|PDGFRB	-7.89012
GO:0051879 Hsp90 protein binding	3.2745e-10	-9.48486	21.2546	13.2541	28160	44	271	9	3.32103	1.08847	196|1020|1543|2081|2908|3091|3791|9451|10013	AHR|CDK5|CYP1A1|ERN1|NR3C1|HIF1A|KDR|EIF2AK3|HDAC6	-7.43348
GO:0031072 heat shock protein binding	3.97354e-10	-9.40082	10.4717	10.6287	28160	129	271	13	4.79705	1.29816	134|196|581|1020|1543|2081|2908|3091|3309|3791|6622|9451|10013	ADORA1|AHR|BAX|CDK5|CYP1A1|ERN1|NR3C1|HIF1A|HSPA5|KDR|SNCA|EIF2AK3|HDAC6	-7.35996
GO:0048156 tau protein binding	4.0589e-10	-9.39159	20.7823	13.0915	28160	45	271	9	3.32103	1.08847	1020|2033|2931|2932|3320|6093|6622|9475|10013	CDK5|EP300|GSK3A|GSK3B|HSP90AA1|ROCK1|SNCA|ROCK2|HDAC6	-7.35996
GO:0048018 receptor ligand activity	4.3788e-10	-9.35864	4.91762	8.58779	28160	486	271	23	8.48708	1.69292	356|959|1803|1890|1950|2147|3458|3481|3552|3553|3558|3565|3569|3576|3586|3627|4282|6347|6373|6696|7040|7124|7422	FASLG|CD40LG|DPP4|TYMP|EGF|F2|IFNG|IGF2|IL1A|IL1B|IL2|IL4|IL6|CXCL8|IL10|CXCL10|MIF|CCL2|CXCL11|SPP1|TGFB1|TNF|VEGFA	-7.33656
GO:0031625 ubiquitin protein ligase binding	7.7493e-10	-9.11074	6.29766	9.04743	28160	297	271	18	6.64207	1.51266	596|841|1026|1956|2932|3091|3309|3320|3716|3725|4193|4792|5243|5925|5970|6790|7157|10013	BCL2|CASP8|CDKN1A|EGFR|GSK3B|HIF1A|HSPA5|HSP90AA1|JAK1|JUN|MDM2|NFKBIA|ABCB1|RB1|RELA|AURKA|TP53|HDAC6	-7.09799
GO:0019207 kinase regulator activity	8.37382e-10	-9.07708	7.29203	9.40338	28160	228	271	16	5.90406	1.43178	595|836|891|898|1019|1026|1950|2950|3315|3481|3558|3627|5290|5604|5605|6622	CCND1|CASP3|CCNB1|CCNE1|CDK4|CDKN1A|EGF|GSTP1|HSPB1|IGF2|IL2|CXCL10|PIK3CA|MAP2K1|MAP2K2|SNCA	-7.07347
GO:0004222 metalloendopeptidase activity	1.14412e-09	-8.94153	10.938	10.4808	28160	114	271	12	4.42804	1.24964	4311|4312|4313|4314|4316|4317|4318|4321|4325|6868|10531|11096	MME|MMP1|MMP2|MMP3|MMP7|MMP8|MMP9|MMP12|MMP16|ADAM17|PITRM1|ADAMTS5	-6.94688
GO:0031994 insulin-like growth factor I binding	1.21885e-09	-8.91405	47.9591	16.6937	28160	13	271	6	2.21402	0.893809	3484|3485|3486|3487|3488|3643	IGFBP1|IGFBP2|IGFBP3|IGFBP4|IGFBP5|INSR	-6.92817
GO:0005178 integrin binding	1.56239e-09	-8.80621	9.38089	9.93906	28160	144	271	13	4.79705	1.29816	959|1281|1956|2208|3383|3481|3553|3791|5578|6696|6868|7412|11096	CD40LG|COL3A1|EGFR|FCER2|ICAM1|IGF2|IL1B|KDR|PRKCA|SPP1|ADAM17|VCAM1|ADAMTS5	-6.82894
GO:0042826 histone deacetylase binding	3.98766e-09	-8.39928	9.8184	9.81824	28160	127	271	12	4.42804	1.24964	142|595|3091|3320|5599|5970|7157|9611|9612|9734|9759|10013	PARP1|CCND1|HIF1A|HSP90AA1|MAPK8|RELA|TP53|NCOR1|NCOR2|HDAC9|HDAC4|HDAC6	-6.43044
GO:0035173 histone kinase activity	5.55155e-09	-8.25559	38.9668	14.9743	28160	16	271	6	2.21402	0.893809	983|1017|3717|5578|5579|6790	CDK1|CDK2|JAK2|PRKCA|PRKCB|AURKA	-6.29502
GO:0004712 protein serine/threonine/tyrosine kinase activity	8.71313e-09	-8.05983	18.893	11.7087	28160	44	271	8	2.95203	1.02818	207|673|1432|5594|5604|5605|6198|6790	AKT1|BRAF|MAPK14|MAPK1|MAP2K1|MAP2K2|RPS6KB1|AURKA	-6.11056
GO:0019887 protein kinase regulator activity	8.80971e-09	-8.05504	7.34727	8.83512	28160	198	271	14	5.16605	1.34455	595|836|891|898|1019|1026|1950|3315|3481|3627|5290|5604|5605|6622	CCND1|CASP3|CCNB1|CCNE1|CDK4|CDKN1A|EGF|HSPB1|IGF2|CXCL10|PIK3CA|MAP2K1|MAP2K2|SNCA	-6.11056
GO:0016836 hydro-lyase activity	1.07556e-08	-7.96837	14.6125	10.7469	28160	64	271	9	3.32103	1.08847	760|761|762|768|1543|1544|1545|2194|6916	CA2|CA3|CA4|CA9|CYP1A1|CYP1A2|CYP1B1|FASN|TBXAS1	-6.03171
GO:0031406 carboxylic acid binding	3.46098e-08	-7.4608	7.26263	8.4472	28160	186	271	13	4.79705	1.29816	241|2902|2950|4843|4846|5319|5467|5468|6256|6401|6622|7298|54583	ALOX5AP|GRIN1|GSTP1|NOS2|NOS3|PLA2G1B|PPARD|PPARG|RXRA|SELE|SNCA|TYMS|EGLN1	-5.5338
GO:0043560 insulin receptor substrate binding	3.50573e-08	-7.45522	47.2325	15.1178	28160	11	271	5	1.84502	0.81747	3643|3717|5290|5580|5590	INSR|JAK2|PIK3CA|PRKCD|PRKCZ	-5.5338
GO:0016835 carbon-oxygen lyase activity	7.91994e-08	-7.10128	11.69	9.43849	28160	80	271	9	3.32103	1.08847	760|761|762|768|1543|1544|1545|2194|6916	CA2|CA3|CA4|CA9|CYP1A1|CYP1A2|CYP1B1|FASN|TBXAS1	-5.18728
GO:0002020 protease binding	8.35616e-08	-7.07799	8.46686	8.57252	28160	135	271	11	4.05904	1.19875	596|836|1277|1281|1803|1991|2152|2932|5054|7124|7157	BCL2|CASP3|COL1A1|COL3A1|DPP4|ELANE|F3|GSK3B|SERPINE1|TNF|TP53	-5.1713
GO:0050839 cell adhesion molecule binding	8.6305e-08	-7.06396	4.01129	6.99114	28160	544	271	21	7.74908	1.62415	959|1281|1956|1969|2194|2208|3309|3383|3417|3481|3553|3791|3939|5578|5770|6696|6772|6868|7412|7430|11096	CD40LG|COL3A1|EGFR|EPHA2|FASN|FCER2|HSPA5|ICAM1|IDH1|IGF2|IL1B|KDR|LDHA|PRKCA|PTPN1|SPP1|STAT1|ADAM17|VCAM1|EZR|ADAMTS5	-5.16445
GO:0047485 protein N-terminus binding	1.16248e-07	-6.93462	9.44649	8.7495	28160	110	271	10	3.69004	1.14516	142|241|4193|5604|5970|6622|7015|7157|8648|9612	PARP1|ALOX5AP|MDM2|MAP2K1|RELA|SNCA|TERT|TP53|NCOA1|NCOR2	-5.04216
GO:0051434 BH3 domain binding	1.23954e-07	-6.90674	69.2743	16.4869	28160	6	271	4	1.47601	0.732541	581|596|598|4170	BAX|BCL2|BCL2L1|MCL1	-5.02124
GO:0001046 core promoter sequence-specific DNA binding	1.69571e-07	-6.77065	16.9158	10.2957	28160	43	271	7	2.58303	0.963601	2353|2908|4321|4609|5970|6772|7157	FOS|NR3C1|MMP12|MYC|RELA|STAT1|TP53	-4.89198
GO:0003682 chromatin binding	1.98593e-07	-6.70204	3.81493	6.70475	28160	572	271	21	7.74908	1.62415	367|1786|1956|2002|2033|2099|2353|4353|4790|5111|5468|5579|5970|6595|6772|7157|8648|9612|9759|10499|23476	AR|DNMT1|EGFR|ELK1|EP300|ESR1|FOS|MPO|NFKB1|PCNA|PPARG|PRKCB|RELA|SMARCA2|STAT1|TP53|NCOA1|NCOR2|HDAC4|NCOA2|BRD4	-4.8301
GO:0016705 oxidoreductase activity, acting on paired donors, with incorporation or reduction of molecular oxygen	2.08366e-07	-6.68117	6.88916	7.83525	28160	181	271	12	4.42804	1.24964	1543|1544|1545|1576|1588|3162|4843|4846|5742|5743|6916|54583	CYP1A1|CYP1A2|CYP1B1|CYP3A4|CYP19A1|HMOX1|NOS2|NOS3|PTGS1|PTGS2|TBXAS1|EGLN1	-4.81587
GO:0005506 iron ion binding	2.61801e-07	-6.58203	7.56971	7.97926	28160	151	271	11	4.05904	1.19875	239|240|1543|1544|1545|1576|1588|6622|6916|7498|54583	ALOX12|ALOX5|CYP1A1|CYP1A2|CYP1B1|CYP3A4|CYP19A1|SNCA|TBXAS1|XDH|EGLN1	-4.72326
GO:0106256 hydroperoxy icosatetraenoate dehydratase activity	2.87033e-07	-6.54207	59.378	15.2269	28160	7	271	4	1.47601	0.732541	1543|1544|1545|6916	CYP1A1|CYP1A2|CYP1B1|TBXAS1	-4.68973
GO:0005520 insulin-like growth factor binding	2.96463e-07	-6.52803	21.4989	10.8871	28160	29	271	6	2.21402	0.893809	3484|3485|3486|3487|3488|3643	IGFBP1|IGFBP2|IGFBP3|IGFBP4|IGFBP5|INSR	-4.68203
GO:1901681 sulfur compound binding	3.63595e-07	-6.43938	5.44854	7.1995	28160	267	271	14	5.16605	1.34455	338|351|1991|2147|2944|2950|3276|3627|4316|4353|6373|6646|7422|11096	APOB|APP|ELANE|F2|GSTM1|GSTP1|PRMT1|CXCL10|MMP7|MPO|CXCL11|SOAT1|VEGFA|ADAMTS5	-4.59963
GO:0001216 DNA-binding transcription activator activity	5.03826e-07	-6.29772	4.11984	6.60617	28160	454	271	18	6.64207	1.51266	367|1869|2002|2033|2099|2103|2353|2908|3091|3725|4609|4780|4790|5241|5465|5970|7157|8856	AR|E2F1|ELK1|EP300|ESR1|ESRRB|FOS|NR3C1|HIF1A|JUN|MYC|NFE2L2|NFKB1|PGR|PPARA|RELA|TP53|NR1I2	-4.46413
GO:0101020 estrogen 16-alpha-hydroxylase activity	5.69714e-07	-6.24434	51.9557	14.2089	28160	8	271	4	1.47601	0.732541	1543|1544|1545|1576	CYP1A1|CYP1A2|CYP1B1|CYP3A4	-4.41683
GO:0033218 amide binding	6.07692e-07	-6.21632	4.28761	6.62658	28160	412	271	17	6.27306	1.47295	43|154|590|1215|2194|2902|2944|3643|4012|4311|4792|5468|5530|5970|6256|6646|7298	ACHE|ADRB2|BCHE|CMA1|FASN|GRIN1|GSTM1|INSR|LNPEP|MME|NFKBIA|PPARG|PPP3CA|RELA|RXRA|SOAT1|TYMS	-4.39657
GO:0004708 MAP kinase kinase activity	6.15218e-07	-6.21097	28.8643	11.6569	28160	18	271	5	1.84502	0.81747	673|1432|5594|5604|5605	BRAF|MAPK14|MAPK1|MAP2K1|MAP2K2	-4.39657
GO:0008047 enzyme activator activity	6.21793e-07	-6.20635	3.3102	6.19895	28160	722	271	23	8.48708	1.69292	153|241|351|836|842|857|891|1026|1950|3481|3486|3558|3725|4325|5111|5170|5290|5580|5604|5605|5894|10531|653361	ADRB1|ALOX5AP|APP|CASP3|CASP9|CAV1|CCNB1|CDKN1A|EGF|IGF2|IGFBP3|IL2|JUN|MMP16|PCNA|PDPK1|PIK3CA|PRKCD|MAP2K1|MAP2K2|RAF1|PITRM1|NCF1	-4.39657
GO:0004497 monooxygenase activity	7.0701e-07	-6.15057	9.07964	8.0978	28160	103	271	9	3.32103	1.08847	1543|1544|1545|1576|1588|3162|4843|4846|6916	CYP1A1|CYP1A2|CYP1B1|CYP3A4|CYP19A1|HMOX1|NOS2|NOS3|TBXAS1	-4.34654
GO:0001618 virus receptor activity	8.6913e-07	-6.06092	10.6576	8.41935	28160	78	271	8	2.95203	1.02818	558|983|1803|1956|1969|3356|3383|7301	AXL|CDK1|DPP4|EGFR|EPHA2|HTR2A|ICAM1|TYRO3	-4.26256
GO:0140272 exogenous protein binding	9.59073e-07	-6.01815	10.5227	8.35494	28160	79	271	8	2.95203	1.02818	558|983|1803|1956|1969|3356|3383|7301	AXL|CDK1|DPP4|EGFR|EPHA2|HTR2A|ICAM1|TYRO3	-4.2254
GO:0030235 nitric-oxide synthase regulator activity	1.01771e-06	-5.99237	46.1829	13.3636	28160	9	271	4	1.47601	0.732541	207|1956|2099|3320	AKT1|EGFR|ESR1|HSP90AA1	-4.20516
GO:0097718 disordered domain specific binding	1.14886e-06	-5.93973	17.3186	9.65765	28160	36	271	6	2.21402	0.893809	2697|3320|4193|5925|7157|7430	GJA1|HSP90AA1|MDM2|RB1|TP53|EZR	-4.15798
GO:0001664 G protein-coupled receptor binding	1.24469e-06	-5.90494	4.91473	6.67425	28160	296	271	14	5.16605	1.34455	134|135|153|185|1636|1901|3558|3576|3627|3716|3717|6347|6373|6772	ADORA1|ADORA2A|ADRB1|AGTR1|ACE|S1PR1|IL2|CXCL8|CXCL10|JAK1|JAK2|CCL2|CXCL11|STAT1	-4.12858
GO:0050321 tau-protein kinase activity	1.83221e-06	-5.73702	23.6162	10.4607	28160	22	271	5	1.84502	0.81747	1020|2931|2932|6093|9475	CDK5|GSK3A|GSK3B|ROCK1|ROCK2	-3.96599
GO:0016209 antioxidant activity	2.01029e-06	-5.69674	9.55507	7.878	28160	87	271	8	2.95203	1.02818	241|1728|2950|4353|5742|5743|6647|50506	ALOX5AP|NQO1|GSTP1|MPO|PTGS1|PTGS2|SOD1|DUOX2	-3.93097
GO:0016712 oxidoreductase activity, acting on paired donors, with incorporation or reduction of molecular oxygen, reduced flavin or flavoprotein as one donor, and incorporation of one atom of oxygen	2.19211e-06	-5.65914	15.5867	9.10032	28160	40	271	6	2.21402	0.893809	1543|1544|1545|1576|1588|3162	CYP1A1|CYP1A2|CYP1B1|CYP3A4|CYP19A1|HMOX1	-3.90352
GO:0051219 phosphoprotein binding	2.19307e-06	-5.65895	9.44649	7.82272	28160	88	271	8	2.95203	1.02818	25|2475|5327|5594|5925|6622|7442|29110	ABL1|MTOR|PLAT|MAPK1|RB1|SNCA|TRPV1|TBK1	-3.90352
GO:0051400 BH domain binding	2.62522e-06	-5.58083	37.786	12.0288	28160	11	271	4	1.47601	0.732541	581|596|598|4170	BAX|BCL2|BCL2L1|MCL1	-3.83551
GO:0070513 death domain binding	2.62522e-06	-5.58083	37.786	12.0288	28160	11	271	4	1.47601	0.732541	581|596|598|4170	BAX|BCL2|BCL2L1|MCL1	-3.83551
GO:0002039 p53 binding	3.39392e-06	-5.4693	11.0209	8.03432	28160	66	271	7	2.58303	0.963601	1020|2033|2932|3091|4193|7157|23476	CDK5|EP300|GSK3B|HIF1A|MDM2|TP53|BRD4	-3.72894
GO:0070330 aromatase activity	3.61025e-06	-5.44246	20.7823	9.75438	28160	25	271	5	1.84502	0.81747	1543|1544|1545|1576|1588	CYP1A1|CYP1A2|CYP1B1|CYP3A4|CYP19A1	-3.70701
GO:0008353 RNA polymerase II CTD heptapeptide repeat kinase activity	3.90802e-06	-5.40804	34.6371	11.4885	28160	12	271	4	1.47601	0.732541	983|1019|5594|23476	CDK1|CDK4|MAPK1|BRD4	-3.67744
GO:0046982 protein heterodimerization activity	4.11256e-06	-5.38589	4.43524	6.16878	28160	328	271	14	5.16605	1.34455	134|153|185|196|581|596|598|857|2064|3091|4170|4547|6790|7157	ADORA1|ADRB1|AGTR1|AHR|BAX|BCL2|BCL2L1|CAV1|ERBB2|HIF1A|MCL1|MTTP|AURKA|TP53	-3.66262
GO:0008083 growth factor activity	4.13495e-06	-5.38353	6.41429	6.81259	28160	162	271	10	3.69004	1.14516	1890|1950|2147|3481|3558|3565|3569|3586|7040|7422	TYMP|EGF|F2|IGF2|IL2|IL4|IL6|IL10|TGFB1|VEGFA	-3.66262
GO:0016829 lyase activity	4.1785e-06	-5.37898	5.71513	6.59655	28160	200	271	11	4.05904	1.19875	241|760|761|762|768|1543|1544|1545|2194|4953|6916	ALOX5AP|CA2|CA3|CA4|CA9|CYP1A1|CYP1A2|CYP1B1|FASN|ODC1|TBXAS1	-3.66262
GO:0042277 peptide binding	4.56549e-06	-5.34051	4.39505	6.12474	28160	331	271	14	5.16605	1.34455	43|154|590|1215|2902|2944|3643|4012|4311|4792|5468|5530|5970|6256	ACHE|ADRB2|BCHE|CMA1|GRIN1|GSTM1|INSR|LNPEP|MME|NFKBIA|PPARG|PPP3CA|RELA|RXRA	-3.6288
GO:0019209 kinase activator activity	4.94242e-06	-5.30606	8.48257	7.31444	28160	98	271	8	2.95203	1.02818	891|1026|1950|3481|3558|5290|5604|5605	CCNB1|CDKN1A|EGF|IGF2|IL2|PIK3CA|MAP2K1|MAP2K2	-3.59894
GO:0004715 non-membrane spanning protein tyrosine kinase activity	5.09695e-06	-5.29269	13.5537	8.39972	28160	46	271	6	2.21402	0.893809	25|3716|3717|3718|5580|7465	ABL1|JAK1|JAK2|JAK3|PRKCD|WEE1	-3.5911
GO:0008201 heparin binding	5.13837e-06	-5.28917	6.25973	6.69979	28160	166	271	10	3.69004	1.14516	338|351|1991|2147|3627|4316|4353|6373|7422|11096	APOB|APP|ELANE|F2|CXCL10|MMP7|MPO|CXCL11|VEGFA|ADAMTS5	-3.5911
GO:0097200 cysteine-type endopeptidase activity involved in execution phase of apoptosis	5.60219e-06	-5.25164	31.9728	11.0106	28160	13	271	4	1.47601	0.732541	836|840|841|842	CASP3|CASP7|CASP8|CASP9	-3.55802
GO:0140296 general transcription initiation factor binding	6.57085e-06	-5.18238	12.9889	8.19468	28160	48	271	6	2.21402	0.893809	196|367|2099|2475|5970|7157	AHR|AR|ESR1|MTOR|RELA|TP53	-3.49317
GO:0032813 tumor necrosis factor receptor superfamily binding	7.42766e-06	-5.12915	12.7238	8.09668	28160	49	271	6	2.21402	0.893809	356|836|841|959|6772|7124	FASLG|CASP3|CASP8|CD40LG|STAT1|TNF	-3.4443
GO:0051059 NF-kappaB binding	7.81947e-06	-5.10682	17.9158	8.98411	28160	29	271	5	1.84502	0.81747	2033|2932|4792|5467|5970	EP300|GSK3B|NFKBIA|PPARD|RELA	-3.4263
GO:0001228 DNA-binding transcription activator activity, RNA polymerase II-specific	8.22085e-06	-5.08508	3.71112	5.70205	28160	448	271	16	5.90406	1.43178	367|2002|2099|2103|2353|2908|3091|3725|4609|4780|4790|5241|5465|5970|7157|8856	AR|ELK1|ESR1|ESRRB|FOS|NR3C1|HIF1A|JUN|MYC|NFE2L2|NFKB1|PGR|PPARA|RELA|TP53|NR1I2	-3.40884
GO:0016538 cyclin-dependent protein serine/threonine kinase regulator activity	8.37285e-06	-5.07713	12.4694	8.00149	28160	50	271	6	2.21402	0.893809	595|836|891|898|1019|1026	CCND1|CASP3|CCNB1|CCNE1|CDK4|CDKN1A	-3.40512
GO:0101021 estrogen 2-hydroxylase activity	8.68985e-06	-5.06099	62.3469	13.5231	28160	5	271	3	1.10701	0.635586	1543|1544|1576	CYP1A1|CYP1A2|CYP3A4	-3.39733
GO:0001609 G protein-coupled adenosine receptor activity	8.68985e-06	-5.06099	62.3469	13.5231	28160	5	271	3	1.10701	0.635586	134|135|136	ADORA1|ADORA2A|ADORA2B	-3.39733
GO:0004601 peroxidase activity	9.41316e-06	-5.02626	12.2249	7.90898	28160	51	271	6	2.21402	0.893809	241|2950|4353|5742|5743|50506	ALOX5AP|GSTP1|MPO|PTGS1|PTGS2|DUOX2	-3.36672
GO:0004089 carbonate dehydratase activity	1.05339e-05	-4.97741	27.7097	10.1998	28160	15	271	4	1.47601	0.732541	760|761|762|768	CA2|CA3|CA4|CA9	-3.32599
GO:0097153 cysteine-type endopeptidase activity involved in apoptotic process	1.05339e-05	-4.97741	27.7097	10.1998	28160	15	271	4	1.47601	0.732541	836|840|841|842	CASP3|CASP7|CASP8|CASP9	-3.32599
GO:0005164 tumor necrosis factor receptor binding	1.10132e-05	-4.95808	16.7599	8.65435	28160	31	271	5	1.84502	0.81747	356|841|959|6772|7124	FASLG|CASP8|CD40LG|STAT1|TNF	-3.31067
GO:0043177 organic acid binding	1.13706e-05	-4.94422	6.49446	6.51599	28160	144	271	9	3.32103	1.08847	241|2902|4843|4846|5467|5468|6256|7298|54583	ALOX5AP|GRIN1|NOS2|NOS3|PPARD|PPARG|RXRA|TYMS|EGLN1	-3.30076
GO:0016247 channel regulator activity	1.27058e-05	-4.896	6.4055	6.45508	28160	146	271	9	3.32103	1.08847	154|207|596|857|1080|5579|5590|7137|7442	ADRB2|AKT1|BCL2|CAV1|CFTR|PRKCB|PRKCZ|TNNI3|TRPV1	-3.25648
GO:0043548 phosphatidylinositol 3-kinase binding	1.29505e-05	-4.88771	16.2362	8.50076	28160	32	271	5	1.84502	0.81747	558|3643|3717|5159|7301	AXL|INSR|JAK2|PDGFRB|TYRO3	-3.25595
GO:0051721 protein phosphatase 2A binding	1.29505e-05	-4.88771	16.2362	8.50076	28160	32	271	5	1.84502	0.81747	207|596|5770|6772|7157	AKT1|BCL2|PTPN1|STAT1|TP53	-3.25595
GO:0033293 monocarboxylic acid binding	1.34036e-05	-4.87278	8.98	7.08976	28160	81	271	7	2.58303	0.963601	241|2950|5319|5467|5468|6256|6622	ALOX5AP|GSTP1|PLA2G1B|PPARD|PPARG|RXRA|SNCA	-3.24484
GO:0004698 calcium-dependent protein kinase C activity	1.3939e-05	-4.85577	25.9779	9.85143	28160	16	271	4	1.47601	0.732541	5578|5579|5580|5590	PRKCA|PRKCB|PRKCD|PRKCZ	-3.23162
GO:0016684 oxidoreductase activity, acting on peroxide as acceptor	1.46724e-05	-4.8335	11.3358	7.56328	28160	55	271	6	2.21402	0.893809	241|2950|4353|5742|5743|50506	ALOX5AP|GSTP1|MPO|PTGS1|PTGS2|DUOX2	-3.21311
GO:0051019 mitogen-activated protein kinase binding	1.76156e-05	-4.7541	15.2811	8.21341	28160	34	271	5	1.84502	0.81747	25|1432|1636|3276|5724	ABL1|MAPK14|ACE|PRMT1|PTAFR	-3.13744
GO:0004697 protein kinase C activity	1.80901e-05	-4.74256	24.4498	9.53354	28160	17	271	4	1.47601	0.732541	5578|5579|5580|5590	PRKCA|PRKCB|PRKCD|PRKCZ	-3.1296
GO:0051117 ATPase binding	2.48794e-05	-4.60416	8.17281	6.68086	28160	89	271	7	2.58303	0.963601	367|857|1956|2099|5241|5530|7430	AR|CAV1|EGFR|ESR1|PGR|PPP3CA|EZR	-2.99486
GO:0030295 protein kinase activator activity	2.87524e-05	-4.54133	7.99319	6.58657	28160	91	271	7	2.58303	0.963601	891|1026|1950|3481|5290|5604|5605	CCNB1|CDKN1A|EGF|IGF2|PIK3CA|MAP2K1|MAP2K2	-2.93566
GO:0008395 steroid hydroxylase activity	3.07935e-05	-4.51154	13.6726	7.70566	28160	38	271	5	1.84502	0.81747	1543|1544|1545|1576|1588	CYP1A1|CYP1A2|CYP1B1|CYP3A4|CYP19A1	-2.90948
GO:0016616 oxidoreductase activity, acting on the CH-OH group of donors, NAD or NADP as acceptor	3.12926e-05	-4.50456	6.59755	6.20751	28160	126	271	8	2.95203	1.02818	125|2194|3283|3284|3292|3417|3939|57016	ADH1B|FASN|HSD3B1|HSD3B2|HSD17B1|IDH1|LDHA|AKR1B10	-2.90607
GO:0019213 deacetylase activity	3.50457e-05	-4.45536	13.322	7.59057	28160	39	271	5	1.84502	0.81747	1066|8824|9734|9759|10013	CES1|CES2|HDAC9|HDAC4|HDAC6	-2.86042
GO:0001091 RNA polymerase II general transcription initiation factor binding	3.59978e-05	-4.44372	20.7823	8.72381	28160	20	271	4	1.47601	0.732541	196|367|2099|7157	AHR|AR|ESR1|TP53	-2.8523
GO:0072341 modified amino acid binding	3.79926e-05	-4.4203	7.65663	6.40635	28160	95	271	7	2.58303	0.963601	558|1800|2194|2944|4311|7298|50507	AXL|DPEP1|FASN|GSTM1|MME|TYMS|NOX4	-2.83237
GO:0005504 fatty acid binding	3.97391e-05	-4.40078	12.9889	7.47962	28160	40	271	5	1.84502	0.81747	241|2950|5467|5468|6622	ALOX5AP|GSTP1|PPARD|PPARG|SNCA	-2.81631
GO:0001098 basal transcription machinery binding	5.88271e-05	-4.23042	8.90669	6.52897	28160	70	271	6	2.21402	0.893809	196|367|2099|2103|7157|23476	AHR|AR|ESR1|ESRRB|TP53|BRD4	-2.65279
GO:0001099 basal RNA polymerase II transcription machinery binding	5.88271e-05	-4.23042	8.90669	6.52897	28160	70	271	6	2.21402	0.893809	196|367|2099|2103|7157|23476	AHR|AR|ESR1|ESRRB|TP53|BRD4	-2.65279
GO:0016614 oxidoreductase activity, acting on CH-OH group of donors	5.9872e-05	-4.22278	6.02385	5.83181	28160	138	271	8	2.95203	1.02818	125|2194|3283|3284|3292|3417|3939|57016	ADH1B|FASN|HSD3B1|HSD3B2|HSD17B1|IDH1|LDHA|AKR1B10	-2.64852
GO:0009931 calcium-dependent protein serine/threonine kinase activity	6.4313e-05	-4.1917	18.0716	8.07374	28160	23	271	4	1.47601	0.732541	5578|5579|5580|5590	PRKCA|PRKCB|PRKCD|PRKCZ	-2.62743
GO:0016702 oxidoreductase activity, acting on single donors with incorporation of molecular oxygen, incorporation of two atoms of oxygen	6.4313e-05	-4.1917	18.0716	8.07374	28160	23	271	4	1.47601	0.732541	239|240|241|5743	ALOX12|ALOX5|ALOX5AP|PTGS2	-2.62743
GO:0070412 R-SMAD binding	6.4313e-05	-4.1917	18.0716	8.07374	28160	23	271	4	1.47601	0.732541	142|2353|3725|5468	PARP1|FOS|JUN|PPARG	-2.62743
GO:0099106 ion channel regulator activity	6.62762e-05	-4.17864	5.9378	5.77351	28160	140	271	8	2.95203	1.02818	154|207|857|1080|5579|5590|7137|7442	ADRB2|AKT1|CAV1|CFTR|PRKCB|PRKCZ|TNNI3|TRPV1	-2.61765
GO:0042379 chemokine receptor binding	6.8983e-05	-4.16126	8.65929	6.41462	28160	72	271	6	2.21402	0.893809	3576|3627|3716|6347|6373|6772	CXCL8|CXCL10|JAK1|CCL2|CXCL11|STAT1	-2.60352
GO:0016725 oxidoreductase activity, acting on CH or CH2 groups	7.09359e-05	-4.14913	34.6371	9.94879	28160	9	271	3	1.10701	0.635586	1544|1576|7498	CYP1A2|CYP3A4|XDH	-2.59462
GO:0010857 calcium-dependent protein kinase activity	7.65934e-05	-4.11581	17.3186	7.88376	28160	24	271	4	1.47601	0.732541	5578|5579|5580|5590	PRKCA|PRKCB|PRKCD|PRKCZ	-2.57394
GO:0016701 oxidoreductase activity, acting on single donors with incorporation of molecular oxygen	7.65934e-05	-4.11581	17.3186	7.88376	28160	24	271	4	1.47601	0.732541	239|240|241|5743	ALOX12|ALOX5|ALOX5AP|PTGS2	-2.57394
GO:0043274 phospholipase binding	7.65934e-05	-4.11581	17.3186	7.88376	28160	24	271	4	1.47601	0.732541	5170|5590|6401|6622	PDPK1|PRKCZ|SELE|SNCA	-2.57394
GO:0008238 exopeptidase activity	7.66008e-05	-4.11577	6.86208	5.96051	28160	106	271	7	2.58303	0.963601	1636|1800|1803|4012|4048|4311|4325	ACE|DPEP1|DPP4|LNPEP|LTA4H|MME|MMP16	-2.57394
GO:0003712 transcription coregulator activity	8.89509e-05	-4.05085	3.18747	4.81017	28160	489	271	15	5.53506	1.38903	25|595|1991|2002|2033|5579|5925|6595|8648|9611|9612|9734|9759|10499|23476	ABL1|CCND1|ELANE|ELK1|EP300|PRKCB|RB1|SMARCA2|NCOA1|NCOR1|NCOR2|HDAC9|HDAC4|NCOA2|BRD4	-2.51213
GO:0005539 glycosaminoglycan binding	9.09583e-05	-4.04116	4.47894	5.24503	28160	232	271	10	3.69004	1.14516	338|351|1991|2147|3627|4316|4353|6373|7422|11096	APOB|APP|ELANE|F2|CXCL10|MMP7|MPO|CXCL11|VEGFA|ADAMTS5	-2.50553
GO:0008022 protein C-terminus binding	9.60979e-05	-4.01729	4.94816	5.36845	28160	189	271	9	3.32103	1.08847	25|2033|2064|3717|5111|5468|5604|7015|7430	ABL1|EP300|ERBB2|JAK2|PCNA|PPARG|MAP2K1|TERT|EZR	-2.48473
GO:0052689 carboxylic ester hydrolase activity	9.78704e-05	-4.00935	5.61683	5.55111	28160	148	271	8	2.95203	1.02818	43|590|760|1066|5319|5320|5444|8824	ACHE|BCHE|CA2|CES1|PLA2G1B|PLA2G2A|PON1|CES2	-2.47984
GO:0031078 histone deacetylase activity (H3-K14 specific)	0.000100616	-3.99733	31.1734	9.40724	28160	10	271	3	1.10701	0.635586	9734|9759|10013	HDAC9|HDAC4|HDAC6	-2.47981
GO:0032041 NAD-dependent histone deacetylase activity (H3-K14 specific)	0.000100616	-3.99733	31.1734	9.40724	28160	10	271	3	1.10701	0.635586	9734|9759|10013	HDAC9|HDAC4|HDAC6	-2.47981
GO:0097199 cysteine-type endopeptidase activity involved in apoptotic signaling pathway	0.000100616	-3.99733	31.1734	9.40724	28160	10	271	3	1.10701	0.635586	836|841|842	CASP3|CASP8|CASP9	-2.47981
GO:0016175 superoxide-generating NAD(P)H oxidase activity	0.000100616	-3.99733	31.1734	9.40724	28160	10	271	3	1.10701	0.635586	50506|50507|653361	DUOX2|NOX4|NCF1	-2.47981
GO:0030594 neurotransmitter receptor activity	0.000102495	-3.9893	6.55297	5.77837	28160	111	271	7	2.58303	0.963601	134|153|1129|1812|1816|2902|3356	ADORA1|ADRB1|CHRM2|DRD1|DRD5|GRIN1|HTR2A	-2.47472
GO:0008144 drug binding	0.000107316	-3.96934	10.6032	6.63213	28160	49	271	5	1.84502	0.81747	5465|5467|5530|6532|8856	PPARA|PPARD|PPP3CA|SLC6A4|NR1I2	-2.45768
GO:0048407 platelet-derived growth factor binding	0.000137362	-3.86213	28.3395	8.93989	28160	11	271	3	1.10701	0.635586	1277|1281|5159	COL1A1|COL3A1|PDGFRB	-2.35338
GO:0046875 ephrin receptor binding	0.000143186	-3.8441	14.8445	7.22491	28160	28	271	4	1.47601	0.732541	25|1020|5294|5770	ABL1|CDK5|PIK3CG|PTPN1	-2.33823
GO:0004693 cyclin-dependent protein serine/threonine kinase activity	0.000164845	-3.78293	14.3326	7.08106	28160	29	271	4	1.47601	0.732541	983|1017|1019|1020	CDK1|CDK2|CDK4|CDK5	-2.28277
GO:0097472 cyclin-dependent protein kinase activity	0.000164845	-3.78293	14.3326	7.08106	28160	29	271	4	1.47601	0.732541	983|1017|1019|1020	CDK1|CDK2|CDK4|CDK5	-2.28277
GO:0030165 PDZ domain binding	0.000173997	-3.75946	7.33493	5.76591	28160	85	271	6	2.21402	0.893809	153|1080|2697|5605|6868|116085	ADRB1|CFTR|GJA1|MAP2K2|ADAM17|SLC22A12	-2.26213
GO:0008013 beta-catenin binding	0.000185556	-3.73152	7.24964	5.72175	28160	86	271	6	2.21402	0.893809	367|2033|2099|2697|2932|10013	AR|EP300|ESR1|GJA1|GSK3B|HDAC6	-2.23701
GO:0005080 protein kinase C binding	0.000186795	-3.72864	9.44649	6.18077	28160	55	271	5	1.84502	0.81747	25|207|3315|5579|9734	ABL1|AKT1|HSPB1|PRKCB|HDAC9	-2.23691
GO:0005543 phospholipid binding	0.000192882	-3.71471	3.11512	4.54344	28160	467	271	14	5.16605	1.34455	207|338|558|1071|1800|2152|2159|4311|5320|5444|5724|6622|7442|653361	AKT1|APOB|AXL|CETP|DPEP1|F3|F10|MME|PLA2G2A|PON1|PTAFR|SNCA|TRPV1|NCF1	-2.22576
GO:0034236 protein kinase A catalytic subunit binding	0.00023472	-3.62945	23.9796	8.1691	28160	13	271	3	1.10701	0.635586	2931|2932|7430	GSK3A|GSK3B|EZR	-2.146
GO:1901338 catecholamine binding	0.00023472	-3.62945	23.9796	8.1691	28160	13	271	3	1.10701	0.635586	154|1812|1816	ADRB2|DRD1|DRD5	-2.146
GO:0030332 cyclin binding	0.000243987	-3.61263	12.9889	6.68902	28160	32	271	4	1.47601	0.732541	983|1017|1019|1026	CDK1|CDK2|CDK4|CDKN1A	-2.13191
GO:0036041 long-chain fatty acid binding	0.000296612	-3.52781	22.2667	7.84573	28160	14	271	3	1.10701	0.635586	241|5467|5468	ALOX5AP|PPARD|PPARG	-2.05515
GO:0004707 MAP kinase activity	0.000296612	-3.52781	22.2667	7.84573	28160	14	271	3	1.10701	0.635586	1432|5594|5599	MAPK14|MAPK1|MAPK8	-2.05515
GO:0015562 efflux transmembrane transporter activity	0.000296612	-3.52781	22.2667	7.84573	28160	14	271	3	1.10701	0.635586	2697|5243|9429	GJA1|ABCB1|ABCG2	-2.05515
GO:0051213 dioxygenase activity	0.000357163	-3.44713	6.42751	5.27833	28160	97	271	6	2.21402	0.893809	239|240|241|5742|5743|54583	ALOX12|ALOX5|ALOX5AP|PTGS1|PTGS2|EGLN1	-1.97713
GO:0017136 NAD-dependent histone deacetylase activity	0.000368131	-3.434	20.7823	7.55437	28160	15	271	3	1.10701	0.635586	9734|9759|10013	HDAC9|HDAC4|HDAC6	-1.97446
GO:0016863 intramolecular oxidoreductase activity, transposing C=C bonds	0.000368131	-3.434	20.7823	7.55437	28160	15	271	3	1.10701	0.635586	3283|3284|4282	HSD3B1|HSD3B2|MIF	-1.97446
GO:0050664 oxidoreductase activity, acting on NAD(P)H, oxygen as acceptor	0.000368131	-3.434	20.7823	7.55437	28160	15	271	3	1.10701	0.635586	50506|50507|653361	DUOX2|NOX4|NCF1	-1.97446
GO:0005161 platelet-derived growth factor receptor binding	0.000368131	-3.434	20.7823	7.55437	28160	15	271	3	1.10701	0.635586	2081|5159|7422	ERN1|PDGFRB|VEGFA	-1.97446
GO:0042805 actinin binding	0.000387782	-3.41141	11.5457	6.24116	28160	36	271	4	1.47601	0.732541	135|4790|5468|5970	ADORA2A|NFKB1|PPARG|RELA	-1.95445
GO:0005159 insulin-like growth factor receptor binding	0.000449868	-3.34692	19.4834	7.28997	28160	16	271	3	1.10701	0.635586	3481|3643|5972	IGF2|INSR|REN	-1.89252
GO:0097110 scaffold protein binding	0.000472165	-3.32591	7.75459	5.4565	28160	67	271	5	1.84502	0.81747	673|841|3320|5604|5605	BRAF|CASP8|HSP90AA1|MAP2K1|MAP2K2	-1.87406
GO:0019825 oxygen binding	0.000529362	-3.27625	10.6576	5.94925	28160	39	271	4	1.47601	0.732541	1543|1576|1588|50507	CYP1A1|CYP3A4|CYP19A1|NOX4	-1.82693
GO:0034979 NAD-dependent protein deacetylase activity	0.000542391	-3.26569	18.3373	7.04852	28160	17	271	3	1.10701	0.635586	9734|9759|10013	HDAC9|HDAC4|HDAC6	-1.82388
GO:0046965 retinoid X receptor binding	0.000542391	-3.26569	18.3373	7.04852	28160	17	271	3	1.10701	0.635586	5468|8648|9612	PPARG|NCOA1|NCOR2	-1.82388
GO:0005149 interleukin-1 receptor binding	0.000542391	-3.26569	18.3373	7.04852	28160	17	271	3	1.10701	0.635586	3552|3553|54106	IL1A|IL1B|TLR9	-1.82388
GO:0051087 chaperone binding	0.000573833	-3.24121	5.88178	4.96376	28160	106	271	6	2.21402	0.893809	581|1080|3309|6647|7015|7157	BAX|CFTR|HSPA5|SOD1|TERT|TP53	-1.80188
GO:0016248 channel inhibitor activity	0.000583764	-3.23376	10.3911	5.85892	28160	40	271	4	1.47601	0.732541	596|857|1080|7137	BCL2|CAV1|CFTR|TNNI3	-1.79934
GO:0004177 aminopeptidase activity	0.000583764	-3.23376	10.3911	5.85892	28160	40	271	4	1.47601	0.732541	1803|4012|4048|4325	DPP4|LNPEP|LTA4H|MMP16	-1.79934
GO:0005509 calcium ion binding	0.000598241	-3.22312	2.47755	3.93928	28160	713	271	17	6.27306	1.47295	673|1950|2147|2155|2159|2902|3309|4321|5319|5320|5444|5530|5979|6622|7056|7184|50506	BRAF|EGF|F2|F7|F10|GRIN1|HSPA5|MMP12|PLA2G1B|PLA2G2A|PON1|PPP3CA|RET|SNCA|THBD|HSP90B1|DUOX2	-1.79113
GO:0030331 estrogen receptor binding	0.00064202	-3.19245	10.1377	5.77173	28160	41	271	4	1.47601	0.732541	142|2099|5111|8648	PARP1|ESR1|PCNA|NCOA1	-1.76288
GO:0045236 CXCR chemokine receptor binding	0.000646253	-3.1896	17.3186	6.82681	28160	18	271	3	1.10701	0.635586	3576|3627|6373	CXCL8|CXCL10|CXCL11	-1.76243
GO:0008235 metalloexopeptidase activity	0.000700785	-3.15442	7.11722	5.15869	28160	73	271	5	1.84502	0.81747	1636|1800|4012|4048|4325	ACE|DPEP1|LNPEP|LTA4H|MMP16	-1.72964
GO:0016709 oxidoreductase activity, acting on paired donors, with incorporation or reduction of molecular oxygen, NAD(P)H as one donor, and incorporation of one atom of oxygen	0.000770687	-3.11312	9.66618	5.60601	28160	43	271	4	1.47601	0.732541	1543|1576|4843|4846	CYP1A1|CYP3A4|NOS2|NOS3	-1.69309
GO:0030544 Hsp70 protein binding	0.000770687	-3.11312	9.66618	5.60601	28160	43	271	4	1.47601	0.732541	581|1543|2081|6622	BAX|CYP1A1|ERN1|SNCA	-1.69309
GO:0000979 RNA polymerase II core promoter sequence-specific DNA binding	0.0008901	-3.05056	15.5867	6.43261	28160	20	271	3	1.10701	0.635586	2353|5970|6772	FOS|RELA|STAT1	-1.63289
GO:0043539 protein serine/threonine kinase activator activity	0.000916565	-3.03784	9.23657	5.4508	28160	45	271	4	1.47601	0.732541	891|3481|5604|5605	CCNB1|IGF2|MAP2K1|MAP2K2	-1.6225
GO:0005123 death receptor binding	0.00103109	-2.9867	14.8445	6.25618	28160	21	271	3	1.10701	0.635586	356|836|841	FASLG|CASP3|CASP8	-1.5737
GO:0070888 E-box binding	0.00117029	-2.93171	8.65929	5.23528	28160	48	271	4	1.47601	0.732541	196|3091|4609|5468	AHR|HIF1A|MYC|PPARG	-1.52231
GO:0004407 histone deacetylase activity	0.00118545	-2.92612	14.1697	6.09142	28160	22	271	3	1.10701	0.635586	9734|9759|10013	HDAC9|HDAC4|HDAC6	-1.52231
GO:0043027 cysteine-type endopeptidase inhibitor activity involved in apoptotic process	0.00118545	-2.92612	14.1697	6.09142	28160	22	271	3	1.10701	0.635586	331|1800|6622	XIAP|DPEP1|SNCA	-1.52231
GO:0120020 cholesterol transfer activity	0.00118545	-2.92612	14.1697	6.09142	28160	22	271	3	1.10701	0.635586	338|1071|4547	APOB|CETP|MTTP	-1.52231
GO:0008009 chemokine activity	0.00126478	-2.89799	8.48257	5.16758	28160	49	271	4	1.47601	0.732541	3576|3627|6347|6373	CXCL8|CXCL10|CCL2|CXCL11	-1.49644
GO:0050660 flavin adenine dinucleotide binding	0.00132219	-2.87871	6.1852	4.69153	28160	84	271	5	1.84502	0.81747	1610|4843|4846|7498|50507	DAO|NOS2|NOS3|XDH|NOX4	-1.47942
GO:0005158 insulin receptor binding	0.00135362	-2.8685	13.5537	5.93707	28160	23	271	3	1.10701	0.635586	3481|5170|5770	IGF2|PDPK1|PTPN1	-1.47369
GO:0120015 sterol transfer activity	0.00135362	-2.8685	13.5537	5.93707	28160	23	271	3	1.10701	0.635586	338|1071|4547	APOB|CETP|MTTP	-1.47369
GO:0042562 hormone binding	0.00146854	-2.83311	6.04136	4.61553	28160	86	271	5	1.84502	0.81747	367|1956|2908|3643|6462	AR|EGFR|NR3C1|INSR|SHBG	-1.44417
GO:0008227 G protein-coupled amine receptor activity	0.00146952	-2.83282	8.14992	5.03779	28160	51	271	4	1.47601	0.732541	153|154|1129|3356	ADRB1|ADRB2|CHRM2|HTR2A	-1.44417
GO:0009055 electron transfer activity	0.00147114	-2.83235	4.9092	4.35243	28160	127	271	6	2.21402	0.893809	217|1544|1588|4541|50507|653361	ALDH2|CYP1A2|CYP19A1|ND6|NOX4|NCF1	-1.44417
GO:0033558 protein deacetylase activity	0.00153605	-2.8136	12.9889	5.79204	28160	24	271	3	1.10701	0.635586	9734|9759|10013	HDAC9|HDAC4|HDAC6	-1.42913
GO:0045296 cadherin binding	0.0015441	-2.81133	3.12046	3.83704	28160	333	271	10	3.69004	1.14516	1956|1969|2194|3309|3417|3791|3939|5770|6772|7430	EGFR|EPHA2|FASN|HSPA5|IDH1|KDR|LDHA|PTPN1|STAT1|EZR	-1.42913
GO:0016651 oxidoreductase activity, acting on NAD(P)H	0.00154603	-2.81078	5.97192	4.57843	28160	87	271	5	1.84502	0.81747	1728|4541|50506|50507|653361	NQO1|ND6|DUOX2|NOX4|NCF1	-1.42913
GO:0001540 amyloid-beta binding	0.00162649	-2.78875	5.90406	4.5419	28160	88	271	5	1.84502	0.81747	43|154|590|2902|3643	ACHE|ADRB2|BCHE|GRIN1|INSR	-1.40926
GO:0050661 NADP binding	0.00169628	-2.7705	7.84237	4.91489	28160	53	271	4	1.47601	0.732541	3292|3417|4843|4846	HSD17B1|IDH1|NOS2|NOS3	-1.39315
GO:0035035 histone acetyltransferase binding	0.00173317	-2.76116	12.4694	5.6554	28160	25	271	3	1.10701	0.635586	5111|6772|7157	PCNA|STAT1|TP53	-1.38594
GO:0015459 potassium channel regulator activity	0.00181829	-2.74034	7.69714	4.85583	28160	54	271	4	1.47601	0.732541	154|207|857|5590	ADRB2|AKT1|CAV1|PRKCZ	-1.37081
GO:0016860 intramolecular oxidoreductase activity	0.00181829	-2.74034	7.69714	4.85583	28160	54	271	4	1.47601	0.732541	3283|3284|4282|6916	HSD3B1|HSD3B2|MIF|TBXAS1	-1.37081
GO:0061134 peptidase regulator activity	0.00182101	-2.73969	3.61431	3.9243	28160	230	271	8	2.95203	1.02818	331|351|857|1800|5054|6093|6590|6622	XIAP|APP|CAV1|DPEP1|SERPINE1|ROCK1|SLPI|SNCA	-1.37081
GO:0004866 endopeptidase inhibitor activity	0.00186178	-2.73007	4.041	4.03465	28160	180	271	7	2.58303	0.963601	331|351|1800|5054|6093|6590|6622	XIAP|APP|DPEP1|SERPINE1|ROCK1|SLPI|SNCA	-1.36329
GO:0042974 retinoic acid receptor binding	0.00194539	-2.71099	11.9898	5.52633	28160	26	271	3	1.10701	0.635586	5468|8648|9612	PPARG|NCOA1|NCOR2	-1.34837
GO:0004709 MAP kinase kinase kinase activity	0.00194539	-2.71099	11.9898	5.52633	28160	26	271	3	1.10701	0.635586	1956|5894|9020	EGFR|RAF1|MAP3K14	-1.34837
GO:0030374 nuclear receptor coactivator activity	0.00208031	-2.68187	7.42225	4.74213	28160	56	271	4	1.47601	0.732541	2002|5579|8648|10499	ELK1|PRKCB|NCOA1|NCOA2	-1.32336
GO:0050840 extracellular matrix binding	0.00208031	-2.68187	7.42225	4.74213	28160	56	271	4	1.47601	0.732541	43|6696|7422|11096	ACHE|SPP1|VEGFA|ADAMTS5	-1.32336
GO:0004190 aspartic-type endopeptidase activity	0.00217311	-2.66292	11.5457	5.40414	28160	27	271	3	1.10701	0.635586	836|840|5972	CASP3|CASP7|REN	-1.30849
GO:0070006 metalloaminopeptidase activity	0.00217311	-2.66292	11.5457	5.40414	28160	27	271	3	1.10701	0.635586	4012|4048|4325	LNPEP|LTA4H|MMP16	-1.30849
GO:0003714 transcription corepressor activity	0.00230855	-2.63666	3.88973	3.90828	28160	187	271	7	2.58303	0.963601	595|1991|5925|9611|9612|9734|9759	CCND1|ELANE|RB1|NCOR1|NCOR2|HDAC9|HDAC4	-1.28627
GO:0030414 peptidase inhibitor activity	0.00230855	-2.63666	3.88973	3.90828	28160	187	271	7	2.58303	0.963601	331|351|1800|5054|6093|6590|6622	XIAP|APP|DPEP1|SERPINE1|ROCK1|SLPI|SNCA	-1.28627
GO:0001968 fibronectin binding	0.0024167	-2.61678	11.1334	5.28822	28160	28	271	3	1.10701	0.635586	3486|3488|7422	IGFBP3|IGFBP5|VEGFA	-1.27238
GO:0004364 glutathione transferase activity	0.0024167	-2.61678	11.1334	5.28822	28160	28	271	3	1.10701	0.635586	241|2944|2950	ALOX5AP|GSTM1|GSTP1	-1.27238
GO:0070001 aspartic-type peptidase activity	0.0024167	-2.61678	11.1334	5.28822	28160	28	271	3	1.10701	0.635586	836|840|5972	CASP3|CASP7|REN	-1.27238
GO:0051287 NAD binding	0.00252052	-2.59851	7.04484	4.5817	28160	59	271	4	1.47601	0.732541	142|217|3417|3939	PARP1|ALDH2|IDH1|LDHA	-1.25609
GO:0061135 endopeptidase regulator activity	0.00283379	-2.54763	3.74938	3.78789	28160	194	271	7	2.58303	0.963601	331|351|1800|5054|6093|6590|6622	XIAP|APP|DPEP1|SERPINE1|ROCK1|SLPI|SNCA	-1.20905
GO:0005507 copper ion binding	0.00284712	-2.54559	6.81386	4.48086	28160	61	271	4	1.47601	0.732541	3552|6622|6647|7157	IL1A|SNCA|SOD1|TP53	-1.20905
GO:0043621 protein self-association	0.00284712	-2.54559	6.81386	4.48086	28160	61	271	4	1.47601	0.732541	43|2322|5468|7157	ACHE|FLT3|PPARG|TP53	-1.20905
GO:0033764 steroid dehydrogenase activity, acting on the CH-OH group of donors, NAD or NADP as acceptor	0.00295294	-2.52974	10.3911	5.07307	28160	30	271	3	1.10701	0.635586	3283|3284|3292	HSD3B1|HSD3B2|HSD17B1	-1.19515
GO:1990841 promoter-specific chromatin binding	0.00302078	-2.51988	6.70396	4.43212	28160	62	271	4	1.47601	0.732541	1786|6772|7157|9759	DNMT1|STAT1|TP53|HDAC4	-1.18914
GO:0098960 postsynaptic neurotransmitter receptor activity	0.00302078	-2.51988	6.70396	4.43212	28160	62	271	4	1.47601	0.732541	153|1129|1812|1816	ADRB1|CHRM2|DRD1|DRD5	-1.18914
GO:1990782 protein tyrosine kinase binding	0.00337281	-2.47201	4.99574	4.02419	28160	104	271	5	1.84502	0.81747	3320|5111|5770|7157|50507	HSP90AA1|PCNA|PTPN1|TP53|NOX4	-1.14319
GO:0005516 calmodulin binding	0.00344616	-2.46266	3.61881	3.67297	28160	201	271	7	2.58303	0.963601	207|1956|2902|4843|4846|5530|7442	AKT1|EGFR|GRIN1|NOS2|NOS3|PPP3CA|TRPV1	-1.13575
GO:0001222 transcription corepressor binding	0.00355687	-2.44893	9.7417	4.87728	28160	32	271	3	1.10701	0.635586	2099|6772|10013	ESR1|STAT1|HDAC6	-1.12392
GO:0003779 actin binding	0.00392931	-2.40568	2.58603	3.31298	28160	442	271	11	4.05904	1.19875	25|1956|3778|4846|6530|6532|6622|7137|7139|7430|10013	ABL1|EGFR|KCNMA1|NOS3|SLC6A2|SLC6A4|SNCA|TNNI3|TNNT2|EZR|HDAC6	-1.08257
GO:0003713 transcription coactivator activity	0.00403826	-2.39381	3.17287	3.48317	28160	262	271	8	2.95203	1.02818	25|2002|2033|5579|6595|8648|10499|23476	ABL1|ELK1|EP300|PRKCB|SMARCA2|NCOA1|NCOA2|BRD4	-1.07257
GO:0001530 lipopolysaccharide binding	0.00423097	-2.37356	9.16866	4.698	28160	34	271	3	1.10701	0.635586	2147|5027|5724	F2|P2RX7|PTAFR	-1.05607
GO:0030291 protein serine/threonine kinase inhibitor activity	0.00423097	-2.37356	9.16866	4.698	28160	34	271	3	1.10701	0.635586	836|1026|3315	CASP3|CDKN1A|HSPB1	-1.05607
GO:0005518 collagen binding	0.00444278	-2.35234	6.02385	4.11865	28160	69	271	4	1.47601	0.732541	43|1508|4318|4321	ACHE|CTSB|MMP9|MMP12	-1.03672
GO:0004860 protein kinase inhibitor activity	0.00467701	-2.33003	5.9378	4.0774	28160	70	271	4	1.47601	0.732541	836|1026|3315|6622	CASP3|CDKN1A|HSPB1|SNCA	-1.01625
GO:0004857 enzyme inhibitor activity	0.00493928	-2.30634	2.6508	3.24446	28160	392	271	10	3.69004	1.14516	331|351|836|1026|1800|3315|5054|6093|6590|6622	XIAP|APP|CASP3|CDKN1A|DPEP1|HSPB1|SERPINE1|ROCK1|SLPI|SNCA	-0.994717
GO:0016229 steroid dehydrogenase activity	0.00497754	-2.30298	8.65929	4.53292	28160	36	271	3	1.10701	0.635586	3283|3284|3292	HSD3B1|HSD3B2|HSD17B1	-0.994717
GO:0015248 sterol transporter activity	0.00497754	-2.30298	8.65929	4.53292	28160	36	271	3	1.10701	0.635586	338|1071|4547	APOB|CETP|MTTP	-0.994717
GO:0042056 chemoattractant activity	0.00537866	-2.26933	8.42525	4.45511	28160	37	271	3	1.10701	0.635586	3627|4282|7422	CXCL10|MIF|VEGFA	-0.962878
GO:0019210 kinase inhibitor activity	0.00569679	-2.24437	5.61683	3.92005	28160	74	271	4	1.47601	0.732541	836|1026|3315|6622	CASP3|CDKN1A|HSPB1|SNCA	-0.939736
GO:0008200 ion channel inhibitor activity	0.00623777	-2.20497	7.99319	4.30793	28160	39	271	3	1.10701	0.635586	857|1080|7137	CAV1|CFTR|TNNI3	-0.902142
GO:0004197 cysteine-type endopeptidase activity	0.00639429	-2.19421	4.29386	3.57926	28160	121	271	5	1.84502	0.81747	836|840|841|842|1508	CASP3|CASP7|CASP8|CASP9|CTSB	-0.893178
GO:0043028 cysteine-type endopeptidase regulator activity involved in apoptotic process	0.0066962	-2.17417	7.79336	4.23822	28160	40	271	3	1.10701	0.635586	331|1800|6622	XIAP|DPEP1|SNCA	-0.876716
GO:0043014 alpha-tubulin binding	0.0066962	-2.17417	7.79336	4.23822	28160	40	271	3	1.10701	0.635586	6530|6622|10013	SLC6A2|SNCA|HDAC6	-0.876716
GO:0046332 SMAD binding	0.00716712	-2.14466	5.26134	3.73878	28160	79	271	4	1.47601	0.732541	142|2353|3725|5468	PARP1|FOS|JUN|PPARG	-0.850318
GO:0048487 beta-tubulin binding	0.00717417	-2.14423	7.60328	4.17089	28160	41	271	3	1.10701	0.635586	6530|6622|10013	SLC6A2|SNCA|HDAC6	-0.850318
GO:0017124 SH3 domain binding	0.00859125	-2.06594	3.99659	3.37571	28160	130	271	5	1.84502	0.81747	25|842|2697|6868|653361	ABL1|CASP9|GJA1|ADAM17|NCF1	-0.774571
GO:0016788 hydrolase activity, acting on ester bonds	0.00861063	-2.06496	2.0086	2.80852	28160	776	271	15	5.53506	1.38903	43|590|760|761|1066|2081|2194|3162|5319|5320|5444|5530|5770|8654|8824	ACHE|BCHE|CA2|CA3|CES1|ERN1|FASN|HMOX1|PLA2G1B|PLA2G2A|PON1|PPP3CA|PTPN1|PDE5A|CES2	-0.774571
