# Supplementary material for: Network Pharmacology-Based Investigation of the Molecular Mechanisms of the Chinese Herbal Formula Shenyi in the Treatment of Diabetic Nephropathy
Source: Front Med (Lausanne). 2022 Jun 10;9:898624. doi: 10.3389/fmed.2022.898624 (PMC9226379; doi:10.3389/fmed.2022.898624)
Supplement: Supplementary Table S10 — KEGG enrichment analysis pathway information of 17 core targets for SY in treatment of DN. [file Table_10.XLSX]

## Sheet: Sheet1
Description	P VALUE	LogP	Enrichment	Z-score	#TotalGeneInLibrary	#GeneInGO	#GeneInHitList	#GeneInGOAndHitList	%InGO	STDV %InGO	GeneID	Hits	Log(q-value)
hsa05200:Pathways in cancer	6.98455e-64	-63.1559	17.6255	32.802	28160	395	271	67	24.7232	2.62059	25|185|207|331|356|367|581|595|596|598|673|836|841|842|898|1017|1019|1026|1869|1950|1956|2033|2064|2322|2353|2475|2932|2950|3091|3320|3569|3576|3716|3725|4193|4233|4312|4313|4318|4609|4790|4792|4843|5159|5290|5467|5468|5578|5579|5594|5599|5604|5605|5743|5894|5925|5970|5979|6093|6256|6772|7040|7157|7184|7422|9475|54583	ABL1|AGTR1|AKT1|XIAP|FASLG|AR|BAX|CCND1|BCL2|BCL2L1|BRAF|CASP3|CASP8|CASP9|CCNE1|CDK2|CDK4|CDKN1A|E2F1|EGF|EGFR|EP300|ERBB2|FLT3|FOS|MTOR|GSK3B|GSTP1|HIF1A|HSP90AA1|IL6|CXCL8|JAK1|JUN|MDM2|MET|MMP1|MMP2|MMP9|MYC|NFKB1|NFKBIA|NOS2|PDGFRB|PIK3CA|PPARD|PPARG|PRKCA|PRKCB|MAPK1|MAPK8|MAP2K1|MAP2K2|PTGS2|RAF1|RB1|RELA|RET|ROCK1|RXRA|STAT1|TGFB1|TP53|HSP90B1|VEGFA|ROCK2|EGLN1	-60.2566
hsa04933:AGE-RAGE signaling pathway in diabetic complications	1.81695e-51	-50.7407	37.8743	37.6706	28160	107	271	39	14.3911	2.13217	185|207|581|595|596|836|1019|1277|1281|1432|2152|3383|3552|3553|3569|3576|3717|3725|4313|4790|4846|5054|5290|5578|5579|5580|5590|5594|5599|5970|6347|6401|6772|7040|7056|7124|7412|7422|50507	AGTR1|AKT1|BAX|CCND1|BCL2|CASP3|CDK4|COL1A1|COL3A1|MAPK14|F3|ICAM1|IL1A|IL1B|IL6|CXCL8|JAK2|JUN|MMP2|NFKB1|NOS3|SERPINE1|PIK3CA|PRKCA|PRKCB|PRKCD|PRKCZ|MAPK1|MAPK8|RELA|CCL2|SELE|STAT1|TGFB1|THBD|TNF|VCAM1|VEGFA|NOX4	-48.1541
ko04933:AGE-RAGE signaling pathway in diabetic complications	3.35895e-51	-50.4738	39.8852	38.2056	28160	99	271	38	14.0221	2.10919	185|207|581|595|596|836|1019|1277|1281|1432|2152|3383|3552|3553|3569|3576|3717|3725|4313|4790|4846|5054|5290|5578|5579|5580|5590|5594|5599|5970|6347|6401|6772|7040|7056|7124|7412|7422	AGTR1|AKT1|BAX|CCND1|BCL2|CASP3|CDK4|COL1A1|COL3A1|MAPK14|F3|ICAM1|IL1A|IL1B|IL6|CXCL8|JAK2|JUN|MMP2|NFKB1|NOS3|SERPINE1|PIK3CA|PRKCA|PRKCB|PRKCD|PRKCZ|MAPK1|MAPK8|RELA|CCL2|SELE|STAT1|TGFB1|THBD|TNF|VCAM1|VEGFA	-48.1541
hsa05161:Hepatitis B	3.53752e-51	-50.4513	26.4182	33.4396	28160	177	271	45	16.6052	2.26051	207|356|581|595|596|673|836|841|842|898|1017|1019|1026|1432|1869|2002|2033|2194|2353|3569|3576|3716|3717|3718|3725|4318|4609|4790|4792|5111|5290|5578|5579|5594|5599|5604|5605|5894|5925|5970|6772|7040|7124|7157|29110	AKT1|FASLG|BAX|CCND1|BCL2|BRAF|CASP3|CASP8|CASP9|CCNE1|CDK2|CDK4|CDKN1A|MAPK14|E2F1|ELK1|EP300|FASN|FOS|IL6|CXCL8|JAK1|JAK2|JAK3|JUN|MMP9|MYC|NFKB1|NFKBIA|PCNA|PIK3CA|PRKCA|PRKCB|MAPK1|MAPK8|MAP2K1|MAP2K2|RAF1|RB1|RELA|STAT1|TGFB1|TNF|TP53|TBK1	-48.1541
hsa05160:Hepatitis C	3.98271e-44	-43.3998	24.5944	30.3264	28160	169	271	40	14.7601	2.15468	207|356|581|595|673|836|841|842|1017|1019|1026|1432|1869|1950|1956|2194|2932|3458|3576|3627|3716|4609|4790|4792|5170|5290|5465|5594|5599|5604|5605|5894|5925|5970|6256|6772|7124|7157|9451|29110	AKT1|FASLG|BAX|CCND1|BRAF|CASP3|CASP8|CASP9|CDK2|CDK4|CDKN1A|MAPK14|E2F1|EGF|EGFR|FASN|GSK3B|IFNG|CXCL8|CXCL10|JAK1|MYC|NFKB1|NFKBIA|PDPK1|PIK3CA|PPARA|MAPK1|MAPK8|MAP2K1|MAP2K2|RAF1|RB1|RELA|RXRA|STAT1|TNF|TP53|EIF2AK3|TBK1	-41.1995
hsa04151:PI3K-Akt signaling pathway	5.38769e-43	-42.2686	13.946	25.046	28160	380	271	51	18.8192	2.37434	207|356|595|596|598|842|898|1017|1019|1026|1129|1277|1950|1956|1969|2064|2322|2475|2932|3320|3481|3558|3565|3569|3643|3716|3717|3718|3791|4170|4193|4233|4609|4790|4846|5159|5170|5290|5294|5578|5594|5604|5605|5894|5970|6198|6256|6696|7157|7184|7422	AKT1|FASLG|CCND1|BCL2|BCL2L1|CASP9|CCNE1|CDK2|CDK4|CDKN1A|CHRM2|COL1A1|EGF|EGFR|EPHA2|ERBB2|FLT3|MTOR|GSK3B|HSP90AA1|IGF2|IL2|IL4|IL6|INSR|JAK1|JAK2|JAK3|KDR|MCL1|MDM2|MET|MYC|NFKB1|NOS3|PDGFRB|PDPK1|PIK3CA|PIK3CG|PRKCA|MAPK1|MAP2K1|MAP2K2|RAF1|RELA|RPS6KB1|RXRA|SPP1|TP53|HSP90B1|VEGFA	-40.1475
hsa05215:Prostate cancer	1.77432e-42	-41.751	38.2203	34.2746	28160	87	271	32	11.8081	1.96029	207|367|595|596|673|842|898|1017|1026|1869|1950|1956|2033|2064|2475|2932|2950|3320|4193|4790|4792|5159|5170|5290|5594|5604|5605|5894|5925|5970|7157|7184	AKT1|AR|CCND1|BCL2|BRAF|CASP9|CCNE1|CDK2|CDKN1A|E2F1|EGF|EGFR|EP300|ERBB2|MTOR|GSK3B|GSTP1|HSP90AA1|MDM2|NFKB1|NFKBIA|PDGFRB|PDPK1|PIK3CA|MAPK1|MAP2K1|MAP2K2|RAF1|RB1|RELA|TP53|HSP90B1	-39.7548
ko05215:Prostate cancer	1.77432e-42	-41.751	38.2203	34.2746	28160	87	271	32	11.8081	1.96029	207|367|595|596|673|842|898|1017|1026|1869|1950|1956|2033|2064|2475|2932|2950|3320|4193|4790|4792|5159|5170|5290|5594|5604|5605|5894|5925|5970|7157|7184	AKT1|AR|CCND1|BCL2|BRAF|CASP9|CCNE1|CDK2|CDKN1A|E2F1|EGF|EGFR|EP300|ERBB2|MTOR|GSK3B|GSTP1|HSP90AA1|MDM2|NFKB1|NFKBIA|PDGFRB|PDPK1|PIK3CA|MAPK1|MAP2K1|MAP2K2|RAF1|RB1|RELA|TP53|HSP90B1	-39.7548
ko04151:PI3K-Akt signaling pathway	2.13206e-41	-40.6712	14.5841	24.9147	28160	342	271	48	17.7122	2.3191	207|356|595|596|598|842|898|1017|1019|1026|1129|1277|1950|1956|1969|2475|2932|3320|3558|3565|3569|3643|3716|3717|3718|3791|4170|4193|4233|4609|4790|4846|5159|5170|5290|5294|5578|5594|5604|5605|5894|5970|6198|6256|6696|7157|7184|7422	AKT1|FASLG|CCND1|BCL2|BCL2L1|CASP9|CCNE1|CDK2|CDK4|CDKN1A|CHRM2|COL1A1|EGF|EGFR|EPHA2|MTOR|GSK3B|HSP90AA1|IL2|IL4|IL6|INSR|JAK1|JAK2|JAK3|KDR|MCL1|MDM2|MET|MYC|NFKB1|NOS3|PDGFRB|PDPK1|PIK3CA|PIK3CG|PRKCA|MAPK1|MAP2K1|MAP2K2|RAF1|RELA|RPS6KB1|RXRA|SPP1|TP53|HSP90B1|VEGFA	-38.7262
hsa05205:Proteoglycans in cancer	2.37426e-39	-38.6245	19.0663	26.3965	28160	218	271	40	14.7601	2.15468	207|356|595|673|836|857|1026|1432|1956|2002|2064|2099|2194|2475|3091|3481|3569|3791|4193|4233|4313|4318|4609|5170|5290|5328|5578|5579|5594|5604|5605|5894|6093|6198|7040|7124|7157|7422|7430|9475	AKT1|FASLG|CCND1|BRAF|CASP3|CAV1|CDKN1A|MAPK14|EGFR|ELK1|ERBB2|ESR1|FASN|MTOR|HIF1A|IGF2|IL6|KDR|MDM2|MET|MMP2|MMP9|MYC|PDPK1|PIK3CA|PLAU|PRKCA|PRKCB|MAPK1|MAP2K1|MAP2K2|RAF1|ROCK1|RPS6KB1|TGFB1|TNF|TP53|VEGFA|EZR|ROCK2	-36.7665
ko05418:Fluid shear stress and atherosclerosis	2.37503e-39	-38.6243	25.612	28.9834	28160	142	271	35	12.9151	2.03721	207|596|857|1432|1728|2353|2944|2950|3162|3320|3383|3458|3552|3553|3725|3791|4313|4318|4780|4790|4846|5290|5327|5590|5599|5970|6347|6401|7056|7124|7157|7184|7412|7422|653361	AKT1|BCL2|CAV1|MAPK14|NQO1|FOS|GSTM1|GSTP1|HMOX1|HSP90AA1|ICAM1|IFNG|IL1A|IL1B|JUN|KDR|MMP2|MMP9|NFE2L2|NFKB1|NOS3|PIK3CA|PLAT|PRKCZ|MAPK8|RELA|CCL2|SELE|THBD|TNF|TP53|HSP90B1|VCAM1|VEGFA|NCF1	-36.7665
hsa05418:Fluid shear stress and atherosclerosis	1.17868e-38	-37.9286	24.5737	28.3441	28160	148	271	35	12.9151	2.03721	207|596|857|1432|1728|2353|2944|2950|3162|3320|3383|3458|3552|3553|3725|3791|4313|4318|4780|4790|4846|5290|5327|5590|5599|5970|6347|6401|7056|7124|7157|7184|7412|7422|653361	AKT1|BCL2|CAV1|MAPK14|NQO1|FOS|GSTM1|GSTP1|HMOX1|HSP90AA1|ICAM1|IFNG|IL1A|IL1B|JUN|KDR|MMP2|MMP9|NFE2L2|NFKB1|NOS3|PIK3CA|PLAT|PRKCZ|MAPK8|RELA|CCL2|SELE|THBD|TNF|TP53|HSP90B1|VCAM1|VEGFA|NCF1	-36.1085
ko05205:Proteoglycans in cancer	9.39743e-38	-37.027	19.4514	26.0081	28160	203	271	38	14.0221	2.10919	207|356|595|673|836|857|1026|1432|1956|2002|2064|2099|2475|3091|3481|3791|4193|4233|4313|4318|4609|5170|5290|5328|5578|5579|5594|5604|5605|5894|6093|6198|7040|7124|7157|7422|7430|9475	AKT1|FASLG|CCND1|BRAF|CASP3|CAV1|CDKN1A|MAPK14|EGFR|ELK1|ERBB2|ESR1|MTOR|HIF1A|IGF2|KDR|MDM2|MET|MMP2|MMP9|MYC|PDPK1|PIK3CA|PLAU|PRKCA|PRKCB|MAPK1|MAP2K1|MAP2K2|RAF1|ROCK1|RPS6KB1|TGFB1|TNF|TP53|VEGFA|EZR|ROCK2	-35.2417
hsa05162:Measles	1.44583e-37	-36.8399	23.0184	27.3587	28160	158	271	35	12.9151	2.03721	207|356|581|595|596|598|836|841|842|898|1017|1019|2194|2353|2932|3458|3552|3553|3558|3565|3569|3716|3717|3718|3725|4790|4792|5290|5599|5970|6772|7157|9451|29110|54106	AKT1|FASLG|BAX|CCND1|BCL2|BCL2L1|CASP3|CASP8|CASP9|CCNE1|CDK2|CDK4|FASN|FOS|GSK3B|IFNG|IL1A|IL1B|IL2|IL4|IL6|JAK1|JAK2|JAK3|JUN|NFKB1|NFKBIA|PIK3CA|MAPK8|RELA|STAT1|TP53|EIF2AK3|TBK1|TLR9	-35.1026
hsa05169:Epstein-Barr virus infection	1.49345e-37	-36.8258	14.9438	23.8943	28160	299	271	43	15.8672	2.21946	207|581|595|596|836|841|842|898|983|1017|1019|1026|1432|1869|2033|2194|2208|2932|3315|3383|3458|3569|3586|3627|3716|3718|3725|4193|4609|4790|4792|5290|5599|5925|5970|6772|7124|7157|9020|9451|9612|9759|29110	AKT1|BAX|CCND1|BCL2|CASP3|CASP8|CASP9|CCNE1|CDK1|CDK2|CDK4|CDKN1A|MAPK14|E2F1|EP300|FASN|FCER2|GSK3B|HSPB1|ICAM1|IFNG|IL6|IL10|CXCL10|JAK1|JAK3|JUN|MDM2|MYC|NFKB1|NFKBIA|PIK3CA|MAPK8|RB1|RELA|STAT1|TNF|TP53|MAP3K14|EIF2AK3|NCOR2|HDAC4|TBK1	-35.1026
hsa04066:HIF-1 signaling pathway	9.14316e-36	-35.0389	27.0694	28.0921	28160	119	271	31	11.4391	1.93345	207|596|1026|1950|1956|2033|2064|2152|2475|3091|3099|3162|3458|3569|3643|3939|4790|4843|4846|5054|5170|5290|5578|5579|5594|5604|5605|5970|6198|7422|54583	AKT1|BCL2|CDKN1A|EGF|EGFR|EP300|ERBB2|F3|MTOR|HIF1A|HK2|HMOX1|IFNG|IL6|INSR|LDHA|NFKB1|NOS2|NOS3|SERPINE1|PDPK1|PIK3CA|PRKCA|PRKCB|MAPK1|MAP2K1|MAP2K2|RELA|RPS6KB1|VEGFA|EGLN1	-33.3438
hsa01522:Endocrine resistance	1.23878e-35	-34.907	31.3899	29.4013	28160	96	271	29	10.7011	1.87781	207|581|595|596|673|1019|1026|1432|1869|1956|2064|2099|2100|2353|2475|3725|4193|4313|4318|5290|5594|5599|5604|5605|5894|5925|6198|7157|9611	AKT1|BAX|CCND1|BCL2|BRAF|CDK4|CDKN1A|MAPK14|E2F1|EGFR|ERBB2|ESR1|ESR2|FOS|MTOR|JUN|MDM2|MMP2|MMP9|PIK3CA|MAPK1|MAPK8|MAP2K1|MAP2K2|RAF1|RB1|RPS6KB1|TP53|NCOR1	-33.263
ko01522:Endocrine resistance	1.23878e-35	-34.907	31.3899	29.4013	28160	96	271	29	10.7011	1.87781	207|581|595|596|673|1019|1026|1432|1869|1956|2064|2099|2100|2353|2475|3725|4193|4313|4318|5290|5594|5599|5604|5605|5894|5925|6198|7157|9611	AKT1|BAX|CCND1|BCL2|BRAF|CDK4|CDKN1A|MAPK14|E2F1|EGFR|ERBB2|ESR1|ESR2|FOS|MTOR|JUN|MDM2|MMP2|MMP9|PIK3CA|MAPK1|MAPK8|MAP2K1|MAP2K2|RAF1|RB1|RPS6KB1|TP53|NCOR1	-33.263
hsa05219:Bladder cancer	3.75832e-34	-33.425	55.7574	34.5869	28160	41	271	22	8.11808	1.65904	595|673|1019|1026|1869|1890|1950|1956|2064|3576|4193|4312|4313|4318|4609|5594|5604|5605|5894|5925|7157|7422	CCND1|BRAF|CDK4|CDKN1A|E2F1|TYMP|EGF|EGFR|ERBB2|CXCL8|MDM2|MMP1|MMP2|MMP9|MYC|MAPK1|MAP2K1|MAP2K2|RAF1|RB1|TP53|VEGFA	-31.8268
ko05219:Bladder cancer	3.75832e-34	-33.425	55.7574	34.5869	28160	41	271	22	8.11808	1.65904	595|673|1019|1026|1869|1890|1950|1956|2064|3576|4193|4312|4313|4318|4609|5594|5604|5605|5894|5925|7157|7422	CCND1|BRAF|CDK4|CDKN1A|E2F1|TYMP|EGF|EGFR|ERBB2|CXCL8|MDM2|MMP1|MMP2|MMP9|MYC|MAPK1|MAP2K1|MAP2K2|RAF1|RB1|TP53|VEGFA	-31.8268
hsa05164:Influenza A	8.26236e-34	-33.0829	19.412	24.5644	28160	182	271	34	12.5461	2.01215	207|356|842|1432|2033|2194|2932|3383|3458|3552|3553|3569|3576|3627|3716|3717|3725|4790|4792|5290|5578|5579|5594|5599|5604|5605|5644|5894|5970|6347|6772|7124|9451|29110	AKT1|FASLG|CASP9|MAPK14|EP300|FASN|GSK3B|ICAM1|IFNG|IL1A|IL1B|IL6|CXCL8|CXCL10|JAK1|JAK2|JUN|NFKB1|NFKBIA|PIK3CA|PRKCA|PRKCB|MAPK1|MAPK8|MAP2K1|MAP2K2|PRSS1|RAF1|RELA|CCL2|STAT1|TNF|EIF2AK3|TBK1	-31.5058
hsa01521:EGFR tyrosine kinase inhibitor resistance	3.58863e-33	-32.4451	34.1987	29.1276	28160	79	271	26	9.5941	1.78902	207|558|581|596|598|673|1950|1956|2064|2475|2932|3569|3716|3717|3791|4233|5159|5290|5578|5579|5594|5604|5605|5894|6198|7422	AKT1|AXL|BAX|BCL2|BCL2L1|BRAF|EGF|EGFR|ERBB2|MTOR|GSK3B|IL6|JAK1|JAK2|KDR|MET|PDGFRB|PIK3CA|PRKCA|PRKCB|MAPK1|MAP2K1|MAP2K2|RAF1|RPS6KB1|VEGFA	-30.9077
ko01521:EGFR tyrosine kinase inhibitor resistance	3.58863e-33	-32.4451	34.1987	29.1276	28160	79	271	26	9.5941	1.78902	207|558|581|596|598|673|1950|1956|2064|2475|2932|3569|3716|3717|3791|4233|5159|5290|5578|5579|5594|5604|5605|5894|6198|7422	AKT1|AXL|BAX|BCL2|BCL2L1|BRAF|EGF|EGFR|ERBB2|MTOR|GSK3B|IL6|JAK1|JAK2|KDR|MET|PDGFRB|PIK3CA|PRKCA|PRKCB|MAPK1|MAP2K1|MAP2K2|RAF1|RPS6KB1|VEGFA	-30.9077
ko05164:Influenza A	3.74358e-33	-32.4267	19.8213	24.4777	28160	173	271	33	12.1771	1.98651	207|356|842|1432|2033|2932|3383|3458|3552|3553|3569|3576|3627|3716|3717|3725|4790|4792|5290|5578|5579|5594|5599|5604|5605|5644|5894|5970|6347|6772|7124|9451|29110	AKT1|FASLG|CASP9|MAPK14|EP300|GSK3B|ICAM1|IFNG|IL1A|IL1B|IL6|CXCL8|CXCL10|JAK1|JAK2|JUN|NFKB1|NFKBIA|PIK3CA|PRKCA|PRKCB|MAPK1|MAPK8|MAP2K1|MAP2K2|PRSS1|RAF1|RELA|CCL2|STAT1|TNF|EIF2AK3|TBK1	-30.9077
hsa04210:Apoptosis	4.85399e-32	-31.3139	22.5894	25.0616	28160	138	271	30	11.0701	1.90597	142|207|331|356|581|596|598|836|840|841|842|1508|2081|2353|3725|4170|4790|4792|5170|5290|5594|5599|5604|5605|5894|5970|7124|7157|9020|9451	PARP1|AKT1|XIAP|FASLG|BAX|BCL2|BCL2L1|CASP3|CASP7|CASP8|CASP9|CTSB|ERN1|FOS|JUN|MCL1|NFKB1|NFKBIA|PDPK1|PIK3CA|MAPK1|MAPK8|MAP2K1|MAP2K2|RAF1|RELA|TNF|TP53|MAP3K14|EIF2AK3	-29.8296
ko04210:Apoptosis	4.85399e-32	-31.3139	22.5894	25.0616	28160	138	271	30	11.0701	1.90597	142|207|331|356|581|596|598|836|840|841|842|1508|2081|2353|3725|4170|4790|4792|5170|5290|5594|5599|5604|5605|5894|5970|7124|7157|9020|9451	PARP1|AKT1|XIAP|FASLG|BAX|BCL2|BCL2L1|CASP3|CASP7|CASP8|CASP9|CTSB|ERN1|FOS|JUN|MCL1|NFKB1|NFKBIA|PDPK1|PIK3CA|MAPK1|MAPK8|MAP2K1|MAP2K2|RAF1|RELA|TNF|TP53|MAP3K14|EIF2AK3	-29.8296
ko04657:IL-17 signaling pathway	4.8333e-31	-30.3158	29.0505	26.7092	28160	93	271	26	9.5941	1.78902	836|841|1432|2353|2932|3320|3458|3553|3565|3569|3576|3627|3725|4312|4314|4318|4790|4792|5594|5599|5743|5970|6347|7124|7184|29110	CASP3|CASP8|MAPK14|FOS|GSK3B|HSP90AA1|IFNG|IL1B|IL4|IL6|CXCL8|CXCL10|JUN|MMP1|MMP3|MMP9|NFKB1|NFKBIA|MAPK1|MAPK8|PTGS2|RELA|CCL2|TNF|HSP90B1|TBK1	-28.8478
hsa04657:IL-17 signaling pathway	9.04506e-31	-30.0436	28.4389	26.4072	28160	95	271	26	9.5941	1.78902	836|841|1432|2353|2932|3320|3458|3553|3565|3569|3576|3627|3725|4312|4314|4318|4790|4792|5594|5599|5743|5970|6347|7124|7184|29110	CASP3|CASP8|MAPK14|FOS|GSK3B|HSP90AA1|IFNG|IL1B|IL4|IL6|CXCL8|CXCL10|JUN|MMP1|MMP3|MMP9|NFKB1|NFKBIA|MAPK1|MAPK8|PTGS2|RELA|CCL2|TNF|HSP90B1|TBK1	-28.5915
hsa05212:Pancreatic cancer	1.65531e-30	-29.7811	37.3432	28.6924	28160	64	271	23	8.48708	1.69292	207|595|598|673|842|1019|1869|1950|1956|2064|3716|4790|5290|5594|5599|5604|5894|5925|5970|6772|7040|7157|7422	AKT1|CCND1|BCL2L1|BRAF|CASP9|CDK4|E2F1|EGF|EGFR|ERBB2|JAK1|NFKB1|PIK3CA|MAPK1|MAPK8|MAP2K1|RAF1|RB1|RELA|STAT1|TGFB1|TP53|VEGFA	-28.359
ko05212:Pancreatic cancer	1.65531e-30	-29.7811	37.3432	28.6924	28160	64	271	23	8.48708	1.69292	207|595|598|673|842|1019|1869|1950|1956|2064|3716|4790|5290|5594|5599|5604|5894|5925|5970|6772|7040|7157|7422	AKT1|CCND1|BCL2L1|BRAF|CASP9|CDK4|E2F1|EGF|EGFR|ERBB2|JAK1|NFKB1|PIK3CA|MAPK1|MAPK8|MAP2K1|RAF1|RB1|RELA|STAT1|TGFB1|TP53|VEGFA	-28.359
ko05206:MicroRNAs in cancer	6.27588e-30	-29.2023	12.8586	20.3211	28160	299	271	37	13.6531	2.08571	25|595|596|836|898|1026|1545|1786|1869|1956|2033|2064|2475|3162|4170|4193|4233|4318|4325|4609|4790|5159|5243|5290|5328|5578|5579|5594|5604|5605|5743|5894|6093|7157|7422|7430|9759	ABL1|CCND1|BCL2|CASP3|CCNE1|CDKN1A|CYP1B1|DNMT1|E2F1|EGFR|EP300|ERBB2|MTOR|HMOX1|MCL1|MDM2|MET|MMP9|MMP16|MYC|NFKB1|PDGFRB|ABCB1|PIK3CA|PLAU|PRKCA|PRKCB|MAPK1|MAP2K1|MAP2K2|PTGS2|RAF1|ROCK1|TP53|VEGFA|EZR|HDAC4	-27.7944
hsa04668:TNF signaling pathway	6.50534e-30	-29.1867	24.3966	24.7828	28160	115	271	27	9.9631	1.81938	207|836|840|841|1432|2194|2353|3383|3553|3569|3627|3725|4314|4318|4790|4792|5290|5594|5599|5604|5743|5970|6347|6401|7124|7412|9020	AKT1|CASP3|CASP7|CASP8|MAPK14|FASN|FOS|ICAM1|IL1B|IL6|CXCL10|JUN|MMP3|MMP9|NFKB1|NFKBIA|PIK3CA|MAPK1|MAPK8|MAP2K1|PTGS2|RELA|CCL2|SELE|TNF|VCAM1|MAP3K14	-27.7926
hsa05223:Non-small cell lung cancer	7.47319e-30	-29.1265	39.4147	28.8682	28160	58	271	22	8.11808	1.65904	207|238|595|673|842|1019|1869|1950|1956|2064|3718|5170|5290|5578|5579|5594|5604|5605|5894|5925|6256|7157	AKT1|ALK|CCND1|BRAF|CASP9|CDK4|E2F1|EGF|EGFR|ERBB2|JAK3|PDPK1|PIK3CA|PRKCA|PRKCB|MAPK1|MAP2K1|MAP2K2|RAF1|RB1|RXRA|TP53	-27.7587
ko05223:Non-small cell lung cancer	7.47319e-30	-29.1265	39.4147	28.8682	28160	58	271	22	8.11808	1.65904	207|238|595|673|842|1019|1869|1950|1956|2064|3718|5170|5290|5578|5579|5594|5604|5605|5894|5925|6256|7157	AKT1|ALK|CCND1|BRAF|CASP9|CDK4|E2F1|EGF|EGFR|ERBB2|JAK3|PDPK1|PIK3CA|PRKCA|PRKCB|MAPK1|MAP2K1|MAP2K2|RAF1|RB1|RXRA|TP53	-27.7587
hsa05206:MicroRNAs in cancer	1.66309e-29	-28.7791	12.5235	20.0122	28160	307	271	37	13.6531	2.08571	25|595|596|836|898|1026|1545|1786|1869|1956|2033|2064|2475|3162|4170|4193|4233|4318|4325|4609|4790|5159|5243|5290|5328|5578|5579|5594|5604|5605|5743|5894|6093|7157|7422|7430|9759	ABL1|CCND1|BCL2|CASP3|CCNE1|CDKN1A|CYP1B1|DNMT1|E2F1|EGFR|EP300|ERBB2|MTOR|HMOX1|MCL1|MDM2|MET|MMP9|MMP16|MYC|NFKB1|PDGFRB|ABCB1|PIK3CA|PLAU|PRKCA|PRKCB|MAPK1|MAP2K1|MAP2K2|PTGS2|RAF1|ROCK1|TP53|VEGFA|EZR|HDAC4	-27.4239
hsa05142:Chagas disease (American trypanosomiasis)	2.86497e-29	-28.5429	25.2495	24.7732	28160	107	271	26	9.5941	1.78902	207|356|841|1432|1636|2194|2353|3458|3553|3558|3569|3576|3586|3725|4790|4792|4843|5054|5290|5594|5599|5970|6347|7040|7124|54106	AKT1|FASLG|CASP8|MAPK14|ACE|FASN|FOS|IFNG|IL1B|IL2|IL6|CXCL8|IL10|JUN|NFKB1|NFKBIA|NOS2|SERPINE1|PIK3CA|MAPK1|MAPK8|RELA|CCL2|TGFB1|TNF|TLR9	-27.1999
ko04668:TNF signaling pathway	3.74168e-29	-28.4269	25.0157	24.6492	28160	108	271	26	9.5941	1.78902	207|836|840|841|1432|2353|3383|3553|3569|3627|3725|4314|4318|4790|4792|5290|5594|5599|5604|5743|5970|6347|6401|7124|7412|9020	AKT1|CASP3|CASP7|CASP8|MAPK14|FOS|ICAM1|IL1B|IL6|CXCL10|JUN|MMP3|MMP9|NFKB1|NFKBIA|PIK3CA|MAPK1|MAPK8|MAP2K1|PTGS2|RELA|CCL2|SELE|TNF|VCAM1|MAP3K14	-27.0959
hsa05166:HTLV-I infection	1.3258e-28	-27.8775	13.8007	20.2814	28160	256	271	34	12.5461	2.01215	207|331|581|595|598|1019|1026|1869|2002|2033|2353|2932|3383|3558|3569|3716|3718|3725|4609|4790|4792|5111|5159|5290|5530|5599|5925|5970|7015|7040|7124|7157|7412|9020	AKT1|XIAP|BAX|CCND1|BCL2L1|CDK4|CDKN1A|E2F1|ELK1|EP300|FOS|GSK3B|ICAM1|IL2|IL6|JAK1|JAK3|JUN|MYC|NFKB1|NFKBIA|PCNA|PDGFRB|PIK3CA|PPP3CA|MAPK8|RB1|RELA|TERT|TGFB1|TNF|TP53|VCAM1|MAP3K14	-26.5693
ko05166:HTLV-I infection	1.3258e-28	-27.8775	13.8007	20.2814	28160	256	271	34	12.5461	2.01215	207|331|581|595|598|1019|1026|1869|2002|2033|2353|2932|3383|3558|3569|3716|3718|3725|4609|4790|4792|5111|5159|5290|5530|5599|5925|5970|7015|7040|7124|7157|7412|9020	AKT1|XIAP|BAX|CCND1|BCL2L1|CDK4|CDKN1A|E2F1|ELK1|EP300|FOS|GSK3B|ICAM1|IL2|IL6|JAK1|JAK3|JUN|MYC|NFKB1|NFKBIA|PCNA|PDGFRB|PIK3CA|PPP3CA|MAPK8|RB1|RELA|TERT|TGFB1|TNF|TP53|VCAM1|MAP3K14	-26.5693
ko05142:Chagas disease (American trypanosomiasis)	2.75356e-28	-27.5601	25.4685	24.4037	28160	102	271	25	9.22509	1.75786	207|356|841|1432|1636|2353|3458|3553|3558|3569|3576|3586|3725|4790|4792|4843|5054|5290|5594|5599|5970|6347|7040|7124|54106	AKT1|FASLG|CASP8|MAPK14|ACE|FOS|IFNG|IL1B|IL2|IL6|CXCL8|IL10|JUN|NFKB1|NFKBIA|NOS2|SERPINE1|PIK3CA|MAPK1|MAPK8|RELA|CCL2|TGFB1|TNF|TLR9	-26.2629
hsa05140:Leishmania infection	3.00003e-27	-26.5229	31.3158	25.5655	28160	73	271	22	8.11808	1.65904	1432|2002|2353|3458|3552|3553|3565|3586|3716|3717|3725|4790|4792|4843|5579|5594|5743|5970|6772|7040|7124|653361	MAPK14|ELK1|FOS|IFNG|IL1A|IL1B|IL4|IL10|JAK1|JAK2|JUN|NFKB1|NFKBIA|NOS2|PRKCB|MAPK1|PTGS2|RELA|STAT1|TGFB1|TNF|NCF1	-25.2469
ko05140:Leishmaniasis	3.00003e-27	-26.5229	31.3158	25.5655	28160	73	271	22	8.11808	1.65904	1432|2002|2353|3458|3552|3553|3565|3586|3716|3717|3725|4790|4792|4843|5579|5594|5743|5970|6772|7040|7124|653361	MAPK14|ELK1|FOS|IFNG|IL1A|IL1B|IL4|IL10|JAK1|JAK2|JUN|NFKB1|NFKBIA|NOS2|PRKCB|MAPK1|PTGS2|RELA|STAT1|TGFB1|TNF|NCF1	-25.2469
ko05145:Toxoplasmosis	4.55737e-27	-26.3413	22.9893	23.0878	28160	113	271	25	9.22509	1.75786	207|240|331|596|598|836|841|842|959|1432|3458|3586|3716|3717|4790|4792|4843|5170|5294|5594|5599|5970|6772|7040|7124	AKT1|ALOX5|XIAP|BCL2|BCL2L1|CASP3|CASP8|CASP9|CD40LG|MAPK14|IFNG|IL10|JAK1|JAK2|NFKB1|NFKBIA|NOS2|PDPK1|PIK3CG|MAPK1|MAPK8|RELA|STAT1|TGFB1|TNF	-25.0755
ko05169:Epstein-Barr virus infection	7.01351e-27	-26.1541	15.5092	20.3496	28160	201	271	30	11.0701	1.90597	207|596|983|1017|1026|1432|2033|2208|2932|3315|3383|3458|3586|3716|3718|3725|4193|4609|4790|4792|5290|5599|5925|5970|7157|9020|9451|9612|9759|29110	AKT1|BCL2|CDK1|CDK2|CDKN1A|MAPK14|EP300|FCER2|GSK3B|HSPB1|ICAM1|IFNG|IL10|JAK1|JAK3|JUN|MDM2|MYC|NFKB1|NFKBIA|PIK3CA|MAPK8|RB1|RELA|TP53|MAP3K14|EIF2AK3|NCOR2|HDAC4|TBK1	-24.8982
hsa05145:Toxoplasmosis	9.27001e-27	-26.0329	22.3947	22.761	28160	116	271	25	9.22509	1.75786	207|240|331|596|598|836|841|842|959|1432|3458|3586|3716|3717|4790|4792|4843|5170|5294|5594|5599|5970|6772|7040|7124	AKT1|ALOX5|XIAP|BCL2|BCL2L1|CASP3|CASP8|CASP9|CD40LG|MAPK14|IFNG|IL10|JAK1|JAK2|NFKB1|NFKBIA|NOS2|PDPK1|PIK3CG|MAPK1|MAPK8|RELA|STAT1|TGFB1|TNF	-24.7869
hsa04068:foxo signaling pathway	2.98919e-26	-25.5244	19.7204	21.6519	28160	137	271	26	9.5941	1.78902	207|356|595|673|891|1017|1026|1432|1901|1950|1956|2033|3276|3569|3586|3643|4193|5170|5290|5594|5599|5604|5605|5894|6517|7040	AKT1|FASLG|CCND1|BRAF|CCNB1|CDK2|CDKN1A|MAPK14|S1PR1|EGF|EGFR|EP300|PRMT1|IL6|IL10|INSR|MDM2|PDPK1|PIK3CA|MAPK1|MAPK8|MAP2K1|MAP2K2|RAF1|SLC2A4|TGFB1	-24.2879
ko04659:Th17 cell differentiation	3.49298e-26	-25.4568	23.3072	22.789	28160	107	271	24	8.85609	1.72584	196|1432|2353|2475|3091|3320|3458|3553|3558|3565|3569|3716|3717|3718|3725|4790|4792|5530|5594|5599|5970|6256|6772|7040	AHR|MAPK14|FOS|MTOR|HIF1A|HSP90AA1|IFNG|IL1B|IL2|IL4|IL6|JAK1|JAK2|JAK3|JUN|NFKB1|NFKBIA|PPP3CA|MAPK1|MAPK8|RELA|RXRA|STAT1|TGFB1	-24.2296
hsa05220:Chronic myeloid leukemia	7.26408e-26	-25.1388	30.7344	24.7284	28160	71	271	21	7.74908	1.62415	25|207|595|598|673|1019|1026|1869|4193|4609|4790|4792|5290|5594|5604|5605|5894|5925|5970|7040|7157	ABL1|AKT1|CCND1|BCL2L1|BRAF|CDK4|CDKN1A|E2F1|MDM2|MYC|NFKB1|NFKBIA|PIK3CA|MAPK1|MAP2K1|MAP2K2|RAF1|RB1|RELA|TGFB1|TP53	-23.9297
ko05220:Chronic myeloid leukemia	7.26408e-26	-25.1388	30.7344	24.7284	28160	71	271	21	7.74908	1.62415	25|207|595|598|673|1019|1026|1869|4193|4609|4790|4792|5290|5594|5604|5605|5894|5925|5970|7040|7157	ABL1|AKT1|CCND1|BCL2L1|BRAF|CDK4|CDKN1A|E2F1|MDM2|MYC|NFKB1|NFKBIA|PIK3CA|MAPK1|MAP2K1|MAP2K2|RAF1|RB1|RELA|TGFB1|TP53	-23.9297
hsa04659:Th17 cell differentiation	1.14649e-25	-24.9406	22.2667	22.2298	28160	112	271	24	8.85609	1.72584	196|1432|2353|2475|3091|3320|3458|3553|3558|3565|3569|3716|3717|3718|3725|4790|4792|5530|5594|5599|5970|6256|6772|7040	AHR|MAPK14|FOS|MTOR|HIF1A|HSP90AA1|IFNG|IL1B|IL2|IL4|IL6|JAK1|JAK2|JAK3|JUN|NFKB1|NFKBIA|PPP3CA|MAPK1|MAPK8|RELA|RXRA|STAT1|TGFB1	-23.7403
ko05224:Breast cancer	1.17406e-25	-24.9303	18.7618	21.064	28160	144	271	26	9.5941	1.78902	207|595|673|1019|1026|1869|1950|1956|2064|2099|2100|2353|2475|2932|3725|4609|5241|5290|5594|5604|5605|5894|5925|6198|7157|8648	AKT1|CCND1|BRAF|CDK4|CDKN1A|E2F1|EGF|EGFR|ERBB2|ESR1|ESR2|FOS|MTOR|GSK3B|JUN|MYC|PGR|PIK3CA|MAPK1|MAP2K1|MAP2K2|RAF1|RB1|RPS6KB1|TP53|NCOA1	-23.7386
hsa05224:Breast cancer	1.2692e-25	-24.8965	17.3186	20.533	28160	162	271	27	9.9631	1.81938	207|581|595|673|1019|1026|1869|1950|1956|2064|2099|2100|2353|2475|2932|3725|4609|5241|5290|5594|5604|5605|5894|5925|6198|7157|8648	AKT1|BAX|CCND1|BRAF|CDK4|CDKN1A|E2F1|EGF|EGFR|ERBB2|ESR1|ESR2|FOS|MTOR|GSK3B|JUN|MYC|PGR|PIK3CA|MAPK1|MAP2K1|MAP2K2|RAF1|RB1|RPS6KB1|TP53|NCOA1	-23.7132
hsa05214:Glioma	3.07057e-25	-24.5128	32.4723	24.847	28160	64	271	20	7.38007	1.58817	207|595|673|1019|1026|1869|1950|1956|2475|4193|5159|5290|5578|5579|5594|5604|5605|5894|5925|7157	AKT1|CCND1|BRAF|CDK4|CDKN1A|E2F1|EGF|EGFR|MTOR|MDM2|PDGFRB|PIK3CA|PRKCA|PRKCB|MAPK1|MAP2K1|MAP2K2|RAF1|RB1|TP53	-23.3459
ko05214:Glioma	3.07057e-25	-24.5128	32.4723	24.847	28160	64	271	20	7.38007	1.58817	207|595|673|1019|1026|1869|1950|1956|2475|4193|5159|5290|5578|5579|5594|5604|5605|5894|5925|7157	AKT1|CCND1|BRAF|CDK4|CDKN1A|E2F1|EGF|EGFR|MTOR|MDM2|PDGFRB|PIK3CA|PRKCA|PRKCB|MAPK1|MAP2K1|MAP2K2|RAF1|RB1|TP53	-23.3459
hsa04932:Non-alcoholic fatty liver disease (NAFLD)	4.14632e-25	-24.3823	16.6012	20.0526	28160	169	271	27	9.9631	1.81938	207|356|581|836|840|841|2081|2194|2931|2932|3552|3553|3569|3576|3643|3725|4790|5290|5465|5599|5742|5743|5970|6256|7040|7124|9451	AKT1|FASLG|BAX|CASP3|CASP7|CASP8|ERN1|FASN|GSK3A|GSK3B|IL1A|IL1B|IL6|CXCL8|INSR|JUN|NFKB1|PIK3CA|PPARA|MAPK8|PTGS1|PTGS2|RELA|RXRA|TGFB1|TNF|EIF2AK3	-23.2234
hsa04660:T cell receptor signaling pathway	4.33598e-25	-24.3629	23.2035	22.2534	28160	103	271	23	8.48708	1.69292	207|959|1019|1432|2353|2932|3458|3558|3565|3586|3725|4790|4792|5170|5290|5530|5594|5604|5605|5894|5970|7124|9020	AKT1|CD40LG|CDK4|MAPK14|FOS|GSK3B|IFNG|IL2|IL4|IL10|JUN|NFKB1|NFKBIA|PDPK1|PIK3CA|PPP3CA|MAPK1|MAP2K1|MAP2K2|RAF1|RELA|TNF|MAP3K14	-23.2229
ko04660:T cell receptor signaling pathway	4.33598e-25	-24.3629	23.2035	22.2534	28160	103	271	23	8.48708	1.69292	207|959|1019|1432|2353|2932|3458|3558|3565|3586|3725|4790|4792|5170|5290|5530|5594|5604|5605|5894|5970|7124|9020	AKT1|CD40LG|CDK4|MAPK14|FOS|GSK3B|IFNG|IL2|IL4|IL10|JUN|NFKB1|NFKBIA|PDPK1|PIK3CA|PPP3CA|MAPK1|MAP2K1|MAP2K2|RAF1|RELA|TNF|MAP3K14	-23.2229
ko05162:Measles	4.37813e-25	-24.3587	19.3865	21.0304	28160	134	271	25	9.22509	1.75786	207|356|595|898|1017|1019|2932|3458|3552|3553|3558|3565|3569|3716|3717|3718|4790|4792|5290|5970|6772|7157|9451|29110|54106	AKT1|FASLG|CCND1|CCNE1|CDK2|CDK4|GSK3B|IFNG|IL1A|IL1B|IL2|IL4|IL6|JAK1|JAK2|JAK3|NFKB1|NFKBIA|PIK3CA|RELA|STAT1|TP53|EIF2AK3|TBK1|TLR9	-23.2229
hsa04620:Toll-like receptor signaling pathway	5.52008e-25	-24.2581	22.9804	22.1369	28160	104	271	23	8.48708	1.69292	207|841|1432|2353|3553|3569|3576|3627|3725|4790|4792|5290|5594|5599|5604|5605|5970|6373|6696|6772|7124|29110|54106	AKT1|CASP8|MAPK14|FOS|IL1B|IL6|CXCL8|CXCL10|JUN|NFKB1|NFKBIA|PIK3CA|MAPK1|MAPK8|MAP2K1|MAP2K2|RELA|CXCL11|SPP1|STAT1|TNF|TBK1|TLR9	-23.1369
ko04620:Toll-like receptor signaling pathway	5.52008e-25	-24.2581	22.9804	22.1369	28160	104	271	23	8.48708	1.69292	207|841|1432|2353|3553|3569|3576|3627|3725|4790|4792|5290|5594|5599|5604|5605|5970|6373|6696|6772|7124|29110|54106	AKT1|CASP8|MAPK14|FOS|IL1B|IL6|CXCL8|CXCL10|JUN|NFKB1|NFKBIA|PIK3CA|MAPK1|MAPK8|MAP2K1|MAP2K2|RELA|CXCL11|SPP1|STAT1|TNF|TBK1|TLR9	-23.1369
hsa04919:thyroid hormone signaling pathway	1.27688e-24	-23.8939	20.2754	21.1187	28160	123	271	24	8.85609	1.72584	207|595|842|2033|2099|2475|2932|3091|4193|4609|5170|5290|5578|5579|5594|5604|5605|5894|6256|6772|7157|8648|9611|10499	AKT1|CCND1|CASP9|EP300|ESR1|MTOR|GSK3B|HIF1A|MDM2|MYC|PDPK1|PIK3CA|PRKCA|PRKCB|MAPK1|MAP2K1|MAP2K2|RAF1|RXRA|STAT1|TP53|NCOA1|NCOR1|NCOA2	-22.7799
hsa04510:Focal adhesion	2.02578e-24	-23.6934	14.6207	19.0076	28160	199	271	28	10.3321	1.84896	207|331|595|596|673|857|1277|1950|1956|2002|2064|2932|3725|3791|4233|5159|5170|5290|5578|5579|5594|5599|5604|5894|6093|6696|7422|9475	AKT1|XIAP|CCND1|BCL2|BRAF|CAV1|COL1A1|EGF|EGFR|ELK1|ERBB2|GSK3B|JUN|KDR|MET|PDGFRB|PDPK1|PIK3CA|PRKCA|PRKCB|MAPK1|MAPK8|MAP2K1|RAF1|ROCK1|SPP1|VEGFA|ROCK2	-22.5935
ko04510:Focal adhesion	2.02578e-24	-23.6934	14.6207	19.0076	28160	199	271	28	10.3321	1.84896	207|331|595|596|673|857|1277|1950|1956|2002|2064|2932|3725|3791|4233|5159|5170|5290|5578|5579|5594|5599|5604|5894|6093|6696|7422|9475	AKT1|XIAP|CCND1|BCL2|BRAF|CAV1|COL1A1|EGF|EGFR|ELK1|ERBB2|GSK3B|JUN|KDR|MET|PDGFRB|PDPK1|PIK3CA|PRKCA|PRKCB|MAPK1|MAPK8|MAP2K1|RAF1|ROCK1|SPP1|VEGFA|ROCK2	-22.5935
ko05160:Hepatitis C	6.33188e-24	-23.1985	19.0372	20.3975	28160	131	271	24	8.85609	1.72584	207|673|1026|1432|1950|1956|2932|3576|3716|4790|4792|5170|5290|5465|5594|5599|5894|5970|6256|6772|7124|7157|9451|29110	AKT1|BRAF|CDKN1A|MAPK14|EGF|EGFR|GSK3B|CXCL8|JAK1|NFKB1|NFKBIA|PDPK1|PIK3CA|PPARA|MAPK1|MAPK8|RAF1|RELA|RXRA|STAT1|TNF|TP53|EIF2AK3|TBK1	-22.1054
hsa04012:ErbB signaling pathway	6.71476e-24	-23.173	25.3737	22.3149	28160	86	271	21	7.74908	1.62415	25|207|673|1026|1950|1956|2002|2064|2475|2932|3725|4609|5290|5578|5579|5594|5599|5604|5605|5894|6198	ABL1|AKT1|BRAF|CDKN1A|EGF|EGFR|ELK1|ERBB2|MTOR|GSK3B|JUN|MYC|PIK3CA|PRKCA|PRKCB|MAPK1|MAPK8|MAP2K1|MAP2K2|RAF1|RPS6KB1	-22.0932
ko04012:ErbB signaling pathway	6.71476e-24	-23.173	25.3737	22.3149	28160	86	271	21	7.74908	1.62415	25|207|673|1026|1950|1956|2002|2064|2475|2932|3725|4609|5290|5578|5579|5594|5599|5604|5605|5894|6198	ABL1|AKT1|BRAF|CDKN1A|EGF|EGFR|ELK1|ERBB2|MTOR|GSK3B|JUN|MYC|PIK3CA|PRKCA|PRKCB|MAPK1|MAPK8|MAP2K1|MAP2K2|RAF1|RPS6KB1	-22.0932
ko04071:Sphingolipid signaling pathway	1.25103e-23	-22.9027	20.2539	20.6601	28160	118	271	23	8.48708	1.69292	134|207|581|596|1432|1901|4790|4846|5170|5290|5578|5579|5590|5594|5599|5604|5605|5894|5970|6093|7124|7157|9475	ADORA1|AKT1|BAX|BCL2|MAPK14|S1PR1|NFKB1|NOS3|PDPK1|PIK3CA|PRKCA|PRKCB|PRKCZ|MAPK1|MAPK8|MAP2K1|MAP2K2|RAF1|RELA|ROCK1|TNF|TP53|ROCK2	-21.8295
hsa04014:Ras signaling pathway	1.47586e-23	-22.831	12.0361	17.5886	28160	259	271	30	11.0701	1.90597	25|207|356|598|1950|1956|1969|2002|2322|2902|3481|3569|3643|3791|4233|4790|5159|5290|5319|5320|5578|5579|5594|5599|5604|5605|5894|5970|7422|29110	ABL1|AKT1|FASLG|BCL2L1|EGF|EGFR|EPHA2|ELK1|FLT3|GRIN1|IGF2|IL6|INSR|KDR|MET|NFKB1|PDGFRB|PIK3CA|PLA2G1B|PLA2G2A|PRKCA|PRKCB|MAPK1|MAPK8|MAP2K1|MAP2K2|RAF1|RELA|VEGFA|TBK1	-21.7642
ko05230:Central carbon metabolism in cancer	2.11582e-23	-22.6745	30.3741	23.3713	28160	65	271	19	7.01107	1.55104	207|1956|2064|2322|2475|3091|3099|3417|3939|4233|4609|5159|5290|5594|5604|5605|5894|5979|7157	AKT1|EGFR|ERBB2|FLT3|MTOR|HIF1A|HK2|IDH1|LDHA|MET|MYC|PDGFRB|PIK3CA|MAPK1|MAP2K1|MAP2K2|RAF1|RET|TP53	-21.6141
hsa05230:Central carbon metabolism in cancer	2.75e-23	-22.5607	26.644	22.3561	28160	78	271	20	7.38007	1.58817	207|1956|2064|2322|2475|3091|3099|3417|3939|4233|4609|5159|5170|5290|5594|5604|5605|5894|5979|7157	AKT1|EGFR|ERBB2|FLT3|MTOR|HIF1A|HK2|IDH1|LDHA|MET|MYC|PDGFRB|PDPK1|PIK3CA|MAPK1|MAP2K1|MAP2K2|RAF1|RET|TP53	-21.5065
ko04024:cAMP signaling pathway	3.27354e-23	-22.485	14.1697	18.3317	28160	198	271	27	9.9631	1.81938	134|135|153|154|207|673|1080|1129|1812|1816|2033|2353|2902|3725|4790|4792|5290|5465|5594|5599|5604|5605|5894|5970|6093|7137|9475	ADORA1|ADORA2A|ADRB1|ADRB2|AKT1|BRAF|CFTR|CHRM2|DRD1|DRD5|EP300|FOS|GRIN1|JUN|NFKB1|NFKBIA|PIK3CA|PPARA|MAPK1|MAPK8|MAP2K1|MAP2K2|RAF1|RELA|ROCK1|TNNI3|ROCK2	-21.437
ko05152:Tuberculosis	4.10151e-23	-22.3871	15.0933	18.6459	28160	179	271	26	9.5941	1.78902	207|581|596|836|841|842|1432|2033|3458|3552|3553|3569|3586|3716|3717|4790|4843|5530|5594|5599|5894|5970|6772|7040|7124|54106	AKT1|BAX|BCL2|CASP3|CASP8|CASP9|MAPK14|EP300|IFNG|IL1A|IL1B|IL6|IL10|JAK1|JAK2|NFKB1|NOS2|PPP3CA|MAPK1|MAPK8|RAF1|RELA|STAT1|TGFB1|TNF|TLR9	-21.3451
hsa04024:cAMP signaling pathway	7.29672e-23	-22.1369	12.874	17.6669	28160	226	271	28	10.3321	1.84896	134|135|153|154|207|673|1080|1129|1812|1816|2033|2353|2902|3725|4790|4792|5290|5465|5578|5594|5599|5604|5605|5894|5970|6093|7137|9475	ADORA1|ADORA2A|ADRB1|ADRB2|AKT1|BRAF|CFTR|CHRM2|DRD1|DRD5|EP300|FOS|GRIN1|JUN|NFKB1|NFKBIA|PIK3CA|PPARA|PRKCA|MAPK1|MAPK8|MAP2K1|MAP2K2|RAF1|RELA|ROCK1|TNNI3|ROCK2	-21.1009
hsa04071:Sphingolipid signaling pathway	9.03583e-23	-22.044	18.6716	19.7529	28160	128	271	23	8.48708	1.69292	134|207|581|596|1432|1901|4790|4846|5170|5290|5578|5579|5590|5594|5599|5604|5605|5894|5970|6093|7124|7157|9475	ADORA1|AKT1|BAX|BCL2|MAPK14|S1PR1|NFKB1|NOS3|PDPK1|PIK3CA|PRKCA|PRKCB|PRKCZ|MAPK1|MAPK8|MAP2K1|MAP2K2|RAF1|RELA|ROCK1|TNF|TP53|ROCK2	-21.014
hsa04010:MAPK signaling pathway	1.41497e-22	-21.8493	11.8174	17.1052	28160	255	271	29	10.7011	1.87781	207|356|673|836|1432|1950|1956|2002|2353|3315|3552|3553|3725|4609|4790|5159|5530|5578|5579|5594|5599|5604|5605|5894|5970|7040|7124|7157|9020	AKT1|FASLG|BRAF|CASP3|MAPK14|EGF|EGFR|ELK1|FOS|HSPB1|IL1A|IL1B|JUN|MYC|NFKB1|PDGFRB|PPP3CA|PRKCA|PRKCB|MAPK1|MAPK8|MAP2K1|MAP2K2|RAF1|RELA|TGFB1|TNF|TP53|MAP3K14	-20.8416
ko04010:MAPK signaling pathway	1.41497e-22	-21.8493	11.8174	17.1052	28160	255	271	29	10.7011	1.87781	207|356|673|836|1432|1950|1956|2002|2353|3315|3552|3553|3725|4609|4790|5159|5530|5578|5579|5594|5599|5604|5605|5894|5970|7040|7124|7157|9020	AKT1|FASLG|BRAF|CASP3|MAPK14|EGF|EGFR|ELK1|FOS|HSPB1|IL1A|IL1B|JUN|MYC|NFKB1|PDGFRB|PPP3CA|PRKCA|PRKCB|MAPK1|MAPK8|MAP2K1|MAP2K2|RAF1|RELA|TGFB1|TNF|TP53|MAP3K14	-20.8416
hsa05222:Small cell lung cancer	1.41648e-22	-21.8488	24.7408	21.4805	28160	84	271	20	7.38007	1.58817	207|331|595|596|598|842|898|1017|1019|1869|4609|4790|4792|4843|5290|5743|5925|5970|6256|7157	AKT1|XIAP|CCND1|BCL2|BCL2L1|CASP9|CCNE1|CDK2|CDK4|E2F1|MYC|NFKB1|NFKBIA|NOS2|PIK3CA|PTGS2|RB1|RELA|RXRA|TP53	-20.8416
ko05222:Small cell lung cancer	1.41648e-22	-21.8488	24.7408	21.4805	28160	84	271	20	7.38007	1.58817	207|331|595|596|598|842|898|1017|1019|1869|4609|4790|4792|4843|5290|5743|5925|5970|6256|7157	AKT1|XIAP|CCND1|BCL2|BCL2L1|CASP9|CCNE1|CDK2|CDK4|E2F1|MYC|NFKB1|NFKBIA|NOS2|PIK3CA|PTGS2|RB1|RELA|RXRA|TP53	-20.8416
ko04932:Non-alcoholic fatty liver disease (NAFLD)	1.59204e-22	-21.798	16.7374	18.9862	28160	149	271	24	8.85609	1.72584	207|356|581|836|840|841|2081|2931|2932|3552|3553|3569|3576|3643|3725|4790|5290|5465|5599|5970|6256|7040|7124|9451	AKT1|FASLG|BAX|CASP3|CASP7|CASP8|ERN1|GSK3A|GSK3B|IL1A|IL1B|IL6|CXCL8|INSR|JUN|NFKB1|PIK3CA|PPARA|MAPK8|RELA|RXRA|TGFB1|TNF|EIF2AK3	-20.7964
hsa05210:Colorectal cancer	1.82759e-22	-21.7381	31.1734	23.0634	28160	60	271	18	6.64207	1.51266	207|581|595|596|673|836|842|2353|2932|3725|4609|5290|5594|5599|5604|5894|7040|7157	AKT1|BAX|CCND1|BCL2|BRAF|CASP3|CASP9|FOS|GSK3B|JUN|MYC|PIK3CA|MAPK1|MAPK8|MAP2K1|RAF1|TGFB1|TP53	-20.7473
ko05210:Colorectal cancer	1.82759e-22	-21.7381	31.1734	23.0634	28160	60	271	18	6.64207	1.51266	207|581|595|596|673|836|842|2353|2932|3725|4609|5290|5594|5599|5604|5894|7040|7157	AKT1|BAX|CCND1|BCL2|BRAF|CASP3|CASP9|FOS|GSK3B|JUN|MYC|PIK3CA|MAPK1|MAPK8|MAP2K1|RAF1|TGFB1|TP53	-20.7473
hsa05213:Endometrial cancer	2.32772e-22	-21.6331	35.3299	23.9499	28160	50	271	17	6.27306	1.47295	207|595|673|842|1950|1956|2002|2064|2932|4609|5170|5290|5594|5604|5605|5894|7157	AKT1|CCND1|BRAF|CASP9|EGF|EGFR|ELK1|ERBB2|GSK3B|MYC|PDPK1|PIK3CA|MAPK1|MAP2K1|MAP2K2|RAF1|TP53	-20.6529
ko05213:Endometrial cancer	2.32772e-22	-21.6331	35.3299	23.9499	28160	50	271	17	6.27306	1.47295	207|595|673|842|1950|1956|2002|2064|2932|4609|5170|5290|5594|5604|5605|5894|7157	AKT1|CCND1|BRAF|CASP9|EGF|EGFR|ELK1|ERBB2|GSK3B|MYC|PDPK1|PIK3CA|MAPK1|MAP2K1|MAP2K2|RAF1|TP53	-20.6529
hsa05152:Tuberculosis	2.60461e-22	-21.5843	14.0713	17.915	28160	192	271	26	9.5941	1.78902	207|581|596|836|841|842|1432|2033|3458|3552|3553|3569|3586|3716|3717|4790|4843|5530|5594|5599|5894|5970|6772|7040|7124|54106	AKT1|BAX|BCL2|CASP3|CASP8|CASP9|MAPK14|EP300|IFNG|IL1A|IL1B|IL6|IL10|JAK1|JAK2|NFKB1|NOS2|PPP3CA|MAPK1|MAPK8|RAF1|RELA|STAT1|TGFB1|TNF|TLR9	-20.6093
hsa04062:Chemokine signaling pathway	1.19197e-21	-20.9237	14.2735	17.7089	28160	182	271	25	9.22509	1.75786	207|673|2931|2932|3576|3579|3627|3717|3718|4790|4792|5290|5579|5580|5590|5594|5604|5894|5970|6093|6347|6373|6772|9475|653361	AKT1|BRAF|GSK3A|GSK3B|CXCL8|CXCR2|CXCL10|JAK2|JAK3|NFKB1|NFKBIA|PIK3CA|PRKCB|PRKCD|PRKCZ|MAPK1|MAP2K1|RAF1|RELA|ROCK1|CCL2|CXCL11|STAT1|ROCK2|NCF1	-19.959
ko04062:Chemokine signaling pathway	1.19197e-21	-20.9237	14.2735	17.7089	28160	182	271	25	9.22509	1.75786	207|673|2931|2932|3576|3579|3627|3717|3718|4790|4792|5290|5579|5580|5590|5594|5604|5894|5970|6093|6347|6373|6772|9475|653361	AKT1|BRAF|GSK3A|GSK3B|CXCL8|CXCR2|CXCL10|JAK2|JAK3|NFKB1|NFKBIA|PIK3CA|PRKCB|PRKCD|PRKCZ|MAPK1|MAP2K1|RAF1|RELA|ROCK1|CCL2|CXCL11|STAT1|ROCK2|NCF1	-19.959
ko04380:Osteoclast differentiation	3.12844e-21	-20.5047	17.585	18.6833	28160	130	271	22	8.11808	1.65904	207|1432|2353|3458|3552|3553|3716|3725|4790|4792|5290|5468|5530|5594|5599|5604|5970|6772|7040|7124|9020|653361	AKT1|MAPK14|FOS|IFNG|IL1A|IL1B|JAK1|JUN|NFKB1|NFKBIA|PIK3CA|PPARG|PPP3CA|MAPK1|MAPK8|MAP2K1|RELA|STAT1|TGFB1|TNF|MAP3K14|NCF1	-19.5515
hsa05218:Melanoma	3.15209e-21	-20.5014	27.1073	21.4033	28160	69	271	18	6.64207	1.51266	207|595|673|1019|1026|1869|1950|1956|4193|4233|5159|5290|5594|5604|5605|5894|5925|7157	AKT1|CCND1|BRAF|CDK4|CDKN1A|E2F1|EGF|EGFR|MDM2|MET|PDGFRB|PIK3CA|MAPK1|MAP2K1|MAP2K2|RAF1|RB1|TP53	-19.5515
ko05218:Melanoma	3.15209e-21	-20.5014	27.1073	21.4033	28160	69	271	18	6.64207	1.51266	207|595|673|1019|1026|1869|1950|1956|4193|4233|5159|5290|5594|5604|5605|5894|5925|7157	AKT1|CCND1|BRAF|CDK4|CDKN1A|E2F1|EGF|EGFR|MDM2|MET|PDGFRB|PIK3CA|MAPK1|MAP2K1|MAP2K2|RAF1|RB1|TP53	-19.5515
hsa01524:Platinum drug resistance	9.72093e-21	-20.0123	25.622	20.7639	28160	73	271	18	6.64207	1.51266	207|331|356|581|596|598|836|841|842|1026|2064|2944|2950|4193|5170|5290|5594|7157	AKT1|XIAP|FASLG|BAX|BCL2|BCL2L1|CASP3|CASP8|CASP9|CDKN1A|ERBB2|GSTM1|GSTP1|MDM2|PDPK1|PIK3CA|MAPK1|TP53	-19.0721
ko01524:Platinum drug resistance	9.72093e-21	-20.0123	25.622	20.7639	28160	73	271	18	6.64207	1.51266	207|331|356|581|596|598|836|841|842|1026|2064|2944|2950|4193|5170|5290|5594|7157	AKT1|XIAP|FASLG|BAX|BCL2|BCL2L1|CASP3|CASP8|CASP9|CDKN1A|ERBB2|GSTM1|GSTP1|MDM2|PDPK1|PIK3CA|MAPK1|TP53	-19.0721
hsa04722:Neurotrophin signaling pathway	1.0202e-20	-19.9913	18.3373	18.6825	28160	119	271	21	7.74908	1.62415	25|207|356|581|596|673|1432|2932|3725|4790|4792|5170|5290|5580|5594|5599|5604|5605|5894|5970|7157	ABL1|AKT1|FASLG|BAX|BCL2|BRAF|MAPK14|GSK3B|JUN|NFKB1|NFKBIA|PDPK1|PIK3CA|PRKCD|MAPK1|MAPK8|MAP2K1|MAP2K2|RAF1|RELA|TP53	-19.0605
ko04722:Neurotrophin signaling pathway	1.0202e-20	-19.9913	18.3373	18.6825	28160	119	271	21	7.74908	1.62415	25|207|356|581|596|673|1432|2932|3725|4790|4792|5170|5290|5580|5594|5599|5604|5605|5894|5970|7157	ABL1|AKT1|FASLG|BAX|BCL2|BRAF|MAPK14|GSK3B|JUN|NFKB1|NFKBIA|PDPK1|PIK3CA|PRKCD|MAPK1|MAPK8|MAP2K1|MAP2K2|RAF1|RELA|TP53	-19.0605
hsa04380:Osteoclast differentiation	1.22043e-20	-19.9135	16.5656	18.0689	28160	138	271	22	8.11808	1.65904	207|1432|2353|3458|3552|3553|3716|3725|4790|4792|5290|5468|5530|5594|5599|5604|5970|6772|7040|7124|9020|653361	AKT1|MAPK14|FOS|IFNG|IL1A|IL1B|JAK1|JUN|NFKB1|NFKBIA|PIK3CA|PPARG|PPP3CA|MAPK1|MAPK8|MAP2K1|RELA|STAT1|TGFB1|TNF|MAP3K14|NCF1	-18.9873
hsa05168:Herpes simplex infection	3.14855e-20	-19.5019	13.4804	16.7883	28160	185	271	24	8.85609	1.72584	356|836|841|983|1017|2033|2353|3458|3553|3569|3716|3717|3725|4790|4792|5599|5970|6347|6772|7124|7157|9451|29110|54106	FASLG|CASP3|CASP8|CDK1|CDK2|EP300|FOS|IFNG|IL1B|IL6|JAK1|JAK2|JUN|NFKB1|NFKBIA|MAPK8|RELA|CCL2|STAT1|TNF|TP53|EIF2AK3|TBK1|TLR9	-18.5849
ko05168:Herpes simplex infection	3.14855e-20	-19.5019	13.4804	16.7883	28160	185	271	24	8.85609	1.72584	356|836|841|983|1017|2033|2353|3458|3553|3569|3716|3717|3725|4790|4792|5599|5970|6347|6772|7124|7157|9451|29110|54106	FASLG|CASP3|CASP8|CDK1|CDK2|EP300|FOS|IFNG|IL1B|IL6|JAK1|JAK2|JUN|NFKB1|NFKBIA|MAPK8|RELA|CCL2|STAT1|TNF|TP53|EIF2AK3|TBK1|TLR9	-18.5849
hsa04915:Estrogen signaling pathway	3.73669e-20	-19.4275	15.7659	17.5721	28160	145	271	22	8.11808	1.65904	207|596|1956|2099|2100|2353|3320|3725|4313|4318|4846|5241|5290|5578|5580|5594|5604|5605|5894|7184|8648|10499	AKT1|BCL2|EGFR|ESR1|ESR2|FOS|HSP90AA1|JUN|MMP2|MMP9|NOS3|PGR|PIK3CA|PRKCA|PRKCD|MAPK1|MAP2K1|MAP2K2|RAF1|HSP90B1|NCOA1|NCOA2	-18.515
hsa05203:Viral carcinogenesis	4.8117e-20	-19.3177	12.3118	16.258	28160	211	271	25	9.22509	1.75786	581|595|836|841|898|983|1017|1019|1026|2033|3716|3718|3725|4193|4790|4792|5290|5578|5594|5925|5970|7157|9734|9759|10013	BAX|CCND1|CASP3|CASP8|CCNE1|CDK1|CDK2|CDK4|CDKN1A|EP300|JAK1|JAK3|JUN|MDM2|NFKB1|NFKBIA|PIK3CA|PRKCA|MAPK1|RB1|RELA|TP53|HDAC9|HDAC4|HDAC6	-18.4097
hsa04621:NOD-like receptor signaling pathway	7.44956e-20	-19.1279	14.0586	16.8344	28160	170	271	23	8.48708	1.69292	331|596|598|841|1432|1508|3320|3553|3569|3576|3716|3725|4790|4792|5027|5580|5594|5599|5970|6347|6772|7124|29110	XIAP|BCL2|BCL2L1|CASP8|MAPK14|CTSB|HSP90AA1|IL1B|IL6|CXCL8|JAK1|JUN|NFKB1|NFKBIA|P2RX7|PRKCD|MAPK1|MAPK8|RELA|CCL2|STAT1|TNF|TBK1	-18.2286
ko04621:NOD-like receptor signaling pathway	7.44956e-20	-19.1279	14.0586	16.8344	28160	170	271	23	8.48708	1.69292	331|596|598|841|1432|1508|3320|3553|3569|3576|3716|3725|4790|4792|5027|5580|5594|5599|5970|6347|6772|7124|29110	XIAP|BCL2|BCL2L1|CASP8|MAPK14|CTSB|HSP90AA1|IL1B|IL6|CXCL8|JAK1|JUN|NFKB1|NFKBIA|P2RX7|PRKCD|MAPK1|MAPK8|RELA|CCL2|STAT1|TNF|TBK1	-18.2286
hsa04931:insulin resistance	8.16527e-20	-19.088	18.3914	18.2603	28160	113	271	20	7.38007	1.58817	207|2475|2932|3569|3643|4790|4792|4846|5170|5290|5465|5579|5580|5590|5599|5770|5970|6198|6517|7124	AKT1|MTOR|GSK3B|IL6|INSR|NFKB1|NFKBIA|NOS3|PDPK1|PIK3CA|PPARA|PRKCB|PRKCD|PRKCZ|MAPK8|PTPN1|RELA|RPS6KB1|SLC2A4|TNF	-18.1931
ko04917:Prolactin signaling pathway	1.56908e-19	-18.8044	25.2356	20.0126	28160	70	271	17	6.27306	1.47295	207|595|1432|2099|2100|2353|2932|3717|4790|5290|5594|5599|5604|5605|5894|5970|6772	AKT1|CCND1|MAPK14|ESR1|ESR2|FOS|GSK3B|JAK2|NFKB1|PIK3CA|MAPK1|MAPK8|MAP2K1|MAP2K2|RAF1|RELA|STAT1	-17.9137
ko05203:Viral carcinogenesis	2.29025e-19	-18.6401	12.4073	15.9992	28160	201	271	24	8.85609	1.72584	581|595|836|841|898|983|1017|1019|1026|2033|3716|3718|3725|4193|4790|4792|5290|5594|5925|5970|7157|9734|9759|10013	BAX|CCND1|CASP3|CASP8|CCNE1|CDK1|CDK2|CDK4|CDKN1A|EP300|JAK1|JAK3|JUN|MDM2|NFKB1|NFKBIA|PIK3CA|MAPK1|RB1|RELA|TP53|HDAC9|HDAC4|HDAC6	-17.7537
hsa04370:VEGF signaling pathway	2.62705e-19	-18.5805	28.1794	20.6007	28160	59	271	16	5.90406	1.43178	207|842|1432|3315|3791|4846|5290|5530|5578|5579|5594|5604|5605|5743|5894|7422	AKT1|CASP9|MAPK14|HSPB1|KDR|NOS3|PIK3CA|PPP3CA|PRKCA|PRKCB|MAPK1|MAP2K1|MAP2K2|PTGS2|RAF1|VEGFA	-17.7024
ko04370:VEGF signaling pathway	2.62705e-19	-18.5805	28.1794	20.6007	28160	59	271	16	5.90406	1.43178	207|842|1432|3315|3791|4846|5290|5530|5578|5579|5594|5604|5605|5743|5894|7422	AKT1|CASP9|MAPK14|HSPB1|KDR|NOS3|PIK3CA|PPP3CA|PRKCA|PRKCB|MAPK1|MAP2K1|MAP2K2|PTGS2|RAF1|VEGFA	-17.7024
hsa04917:Prolactin signaling pathway	7.2319e-19	-18.1407	23.2433	19.1405	28160	76	271	17	6.27306	1.47295	207|595|1432|2099|2100|2353|2932|3717|4790|5290|5594|5599|5604|5605|5894|5970|6772	AKT1|CCND1|MAPK14|ESR1|ESR2|FOS|GSK3B|JAK2|NFKB1|PIK3CA|MAPK1|MAPK8|MAP2K1|MAP2K2|RAF1|RELA|STAT1	-17.2668
hsa05221:Acute myeloid leukemia	3.21429e-18	-17.4929	28.3395	20.0058	28160	55	271	15	5.53506	1.38903	207|595|673|2322|2475|4609|4790|5290|5467|5594|5604|5605|5894|5970|6198	AKT1|CCND1|BRAF|FLT3|MTOR|MYC|NFKB1|PIK3CA|PPARD|MAPK1|MAP2K1|MAP2K2|RAF1|RELA|RPS6KB1	-16.6271
ko05221:Acute myeloid leukemia	3.21429e-18	-17.4929	28.3395	20.0058	28160	55	271	15	5.53506	1.38903	207|595|673|2322|2475|4609|4790|5290|5467|5594|5604|5605|5894|5970|6198	AKT1|CCND1|BRAF|FLT3|MTOR|MYC|NFKB1|PIK3CA|PPARD|MAPK1|MAP2K1|MAP2K2|RAF1|RELA|RPS6KB1	-16.6271
ko05231:Choline metabolism in cancer	3.5581e-18	-17.4488	18.893	17.5803	28160	99	271	18	6.64207	1.51266	207|1950|1956|2353|2475|3091|3725|5159|5170|5290|5578|5579|5594|5599|5604|5605|5894|6198	AKT1|EGF|EGFR|FOS|MTOR|HIF1A|JUN|PDGFRB|PDPK1|PIK3CA|PRKCA|PRKCB|MAPK1|MAPK8|MAP2K1|MAP2K2|RAF1|RPS6KB1	-16.5869
hsa05231:Choline metabolism in cancer	1.53345e-17	-16.8143	17.4804	16.8363	28160	107	271	18	6.64207	1.51266	207|1950|1956|2353|2475|3091|3725|5159|5170|5290|5578|5579|5594|5599|5604|5605|5894|6198	AKT1|EGF|EGFR|FOS|MTOR|HIF1A|JUN|PDGFRB|PDPK1|PIK3CA|PRKCA|PRKCB|MAPK1|MAPK8|MAP2K1|MAP2K2|RAF1|RPS6KB1	-15.9565
ko05144:Malaria	2.08536e-17	-16.6808	29.689	19.8131	28160	49	271	14	5.16605	1.34455	959|3383|3458|3553|3569|3576|3586|4233|6347|6401|7040|7124|7412|54106	CD40LG|ICAM1|IFNG|IL1B|IL6|CXCL8|IL10|MET|CCL2|SELE|TGFB1|TNF|VCAM1|TLR9	-15.8269
ko05133:Pertussis	2.24184e-17	-16.6494	21.8761	17.964	28160	76	271	16	5.90406	1.43178	836|840|1432|2353|3552|3553|3569|3576|3586|3725|4790|4843|5594|5599|5970|7124	CASP3|CASP7|MAPK14|FOS|IL1A|IL1B|IL6|CXCL8|IL10|JUN|NFKB1|NOS2|MAPK1|MAPK8|RELA|TNF	-15.7993
ko04064:NF-kappa B signaling pathway	4.12356e-17	-16.3847	18.5947	16.9331	28160	95	271	17	6.27306	1.47295	142|331|596|598|959|3383|3553|3576|4790|4792|5328|5579|5743|5970|7124|7412|9020	PARP1|XIAP|BCL2|BCL2L1|CD40LG|ICAM1|IL1B|CXCL8|NFKB1|NFKBIA|PLAU|PRKCB|PTGS2|RELA|TNF|VCAM1|MAP3K14	-15.5385
ko05146:Amoebiasis	4.96818e-17	-16.3038	18.401	16.8349	28160	96	271	17	6.27306	1.47295	836|1277|1281|3315|3458|3553|3569|3576|3586|4790|4843|5290|5578|5579|5970|7040|7124	CASP3|COL1A1|COL3A1|HSPB1|IFNG|IL1B|IL6|CXCL8|IL10|NFKB1|NOS2|PIK3CA|PRKCA|PRKCB|RELA|TGFB1|TNF	-15.4614
hsa04015:Rap1 signaling pathway	5.86469e-17	-16.2318	10.4823	14.1712	28160	228	271	23	8.48708	1.69292	135|136|207|673|1432|1950|1956|1969|2902|3569|3643|3791|4233|5159|5290|5578|5579|5590|5594|5604|5605|5894|7422	ADORA2A|ADORA2B|AKT1|BRAF|MAPK14|EGF|EGFR|EPHA2|GRIN1|IL6|INSR|KDR|MET|PDGFRB|PIK3CA|PRKCA|PRKCB|PRKCZ|MAPK1|MAP2K1|MAP2K2|RAF1|VEGFA	-15.3932
hsa04630:Jak-STAT signaling pathway	5.98593e-17	-16.2229	13.322	15.2128	28160	156	271	20	7.38007	1.58817	207|595|596|598|1026|2033|2475|3458|3558|3565|3569|3586|3716|3717|3718|4170|4609|5290|5894|6772	AKT1|CCND1|BCL2|BCL2L1|CDKN1A|EP300|MTOR|IFNG|IL2|IL4|IL6|IL10|JAK1|JAK2|JAK3|MCL1|MYC|PIK3CA|RAF1|STAT1	-15.3918
ko04630:Jak-STAT signaling pathway	5.98593e-17	-16.2229	13.322	15.2128	28160	156	271	20	7.38007	1.58817	207|595|596|598|1026|2033|2475|3458|3558|3565|3569|3586|3716|3717|3718|4170|4609|5290|5894|6772	AKT1|CCND1|BCL2|BCL2L1|CDKN1A|EP300|MTOR|IFNG|IL2|IL4|IL6|IL10|JAK1|JAK2|JAK3|MCL1|MYC|PIK3CA|RAF1|STAT1	-15.3918
hsa05133:Pertussis	6.66248e-17	-16.1764	20.5257	17.3474	28160	81	271	16	5.90406	1.43178	836|840|1432|2353|3552|3553|3569|3576|3586|3725|4790|4843|5594|5599|5970|7124	CASP3|CASP7|MAPK14|FOS|IL1A|IL1B|IL6|CXCL8|IL10|JUN|NFKB1|NOS2|MAPK1|MAPK8|RELA|TNF	-15.349
hsa05202:Transcriptional misregulation in cancer	6.83458e-17	-16.1653	11.2061	14.4217	28160	204	271	22	8.11808	1.65904	581|598|1026|1991|2322|3486|3569|3576|4193|4233|4314|4318|4353|4609|4790|5327|5328|5468|5970|6256|7157|9611	BAX|BCL2L1|CDKN1A|ELANE|FLT3|IGFBP3|IL6|CXCL8|MDM2|MET|MMP3|MMP9|MPO|MYC|NFKB1|PLAT|PLAU|PPARG|RELA|RXRA|TP53|NCOR1	-15.3416
ko05202:Transcriptional misregulation in cancer	6.98886e-17	-16.1556	12.123	14.7574	28160	180	271	21	7.74908	1.62415	598|1026|1991|2322|3486|3569|3576|4193|4233|4314|4318|4353|4609|4790|5327|5328|5468|5970|6256|7157|9611	BCL2L1|CDKN1A|ELANE|FLT3|IGFBP3|IL6|CXCL8|MDM2|MET|MMP3|MMP9|MPO|MYC|NFKB1|PLAT|PLAU|PPARG|RELA|RXRA|TP53|NCOR1	-15.3355
ko04915:Estrogen signaling pathway	7.16441e-17	-16.1448	18.0255	16.6429	28160	98	271	17	6.27306	1.47295	207|1956|2099|2100|2353|3320|3725|4313|4318|4846|5290|5580|5594|5604|5605|5894|7184	AKT1|EGFR|ESR1|ESR2|FOS|HSP90AA1|JUN|MMP2|MMP9|NOS3|PIK3CA|PRKCD|MAPK1|MAP2K1|MAP2K2|RAF1|HSP90B1	-15.3283
hsa04910:Insulin signaling pathway	9.38328e-17	-16.0276	14.3066	15.4467	28160	138	271	19	7.01107	1.55104	207|673|2002|2194|2475|2932|3099|3643|5170|5290|5590|5594|5599|5604|5605|5770|5894|6198|6517	AKT1|BRAF|ELK1|FASN|MTOR|GSK3B|HK2|INSR|PDPK1|PIK3CA|PRKCZ|MAPK1|MAPK8|MAP2K1|MAP2K2|PTPN1|RAF1|RPS6KB1|SLC2A4	-15.2183
ko04910:Insulin signaling pathway	9.38328e-17	-16.0276	14.3066	15.4467	28160	138	271	19	7.01107	1.55104	207|673|2002|2194|2475|2932|3099|3643|5170|5290|5590|5594|5599|5604|5605|5770|5894|6198|6517	AKT1|BRAF|ELK1|FASN|MTOR|GSK3B|HK2|INSR|PDPK1|PIK3CA|PRKCZ|MAPK1|MAPK8|MAP2K1|MAP2K2|PTPN1|RAF1|RPS6KB1|SLC2A4	-15.2183
ko04015:Rap1 signaling pathway	1.27221e-16	-15.8954	10.886	14.1747	28160	210	271	22	8.11808	1.65904	135|136|207|673|1432|1950|1956|1969|2902|3643|3791|4233|5159|5290|5578|5579|5590|5594|5604|5605|5894|7422	ADORA2A|ADORA2B|AKT1|BRAF|MAPK14|EGF|EGFR|EPHA2|GRIN1|INSR|KDR|MET|PDGFRB|PIK3CA|PRKCA|PRKCB|PRKCZ|MAPK1|MAP2K1|MAP2K2|RAF1|VEGFA	-15.0914
hsa05144:Malaria	1.27721e-16	-15.8937	26.4502	18.6233	28160	55	271	14	5.16605	1.34455	959|3383|3458|3553|3569|3576|3586|4233|6347|6401|7040|7124|7412|54106	CD40LG|ICAM1|IFNG|IL1B|IL6|CXCL8|IL10|MET|CCL2|SELE|TGFB1|TNF|VCAM1|TLR9	-15.0914
hsa04115:p53 signaling pathway	1.35823e-16	-15.867	22.5894	17.6994	28160	69	271	15	5.53506	1.38903	581|595|836|841|842|891|898|983|1017|1019|1026|3486|4193|5054|7157	BAX|CCND1|CASP3|CASP8|CASP9|CCNB1|CCNE1|CDK1|CDK2|CDK4|CDKN1A|IGFBP3|MDM2|SERPINE1|TP53	-15.0716
ko04115:p53 signaling pathway	1.35823e-16	-15.867	22.5894	17.6994	28160	69	271	15	5.53506	1.38903	581|595|836|841|842|891|898|983|1017|1019|1026|3486|4193|5054|7157	BAX|CCND1|CASP3|CASP8|CASP9|CCNB1|CCNE1|CDK1|CDK2|CDK4|CDKN1A|IGFBP3|MDM2|SERPINE1|TP53	-15.0716
hsa05143:African trypanosomiasis	1.81071e-16	-15.7422	30.7011	19.4356	28160	44	271	13	4.79705	1.29816	356|2194|3383|3458|3553|3569|3586|5578|5579|6401|7124|7412|54106	FASLG|FASN|ICAM1|IFNG|IL1B|IL6|IL10|PRKCA|PRKCB|SELE|TNF|VCAM1|TLR9	-14.9501
hsa04110:Cell cycle	2.34454e-16	-15.6299	15.0839	15.4936	28160	124	271	18	6.64207	1.51266	25|595|891|898|983|1017|1019|1026|1869|2033|2932|4193|4609|5111|5925|7040|7157|7465	ABL1|CCND1|CCNB1|CCNE1|CDK1|CDK2|CDK4|CDKN1A|E2F1|EP300|GSK3B|MDM2|MYC|PCNA|RB1|TGFB1|TP53|WEE1	-14.8446
ko04110:Cell cycle	2.34454e-16	-15.6299	15.0839	15.4936	28160	124	271	18	6.64207	1.51266	25|595|891|898|983|1017|1019|1026|1869|2033|2932|4193|4609|5111|5925|7040|7157|7465	ABL1|CCND1|CCNB1|CCNE1|CDK1|CDK2|CDK4|CDKN1A|E2F1|EP300|GSK3B|MDM2|MYC|PCNA|RB1|TGFB1|TP53|WEE1	-14.8446
hsa04064:NF-kappa B signaling pathway	3.36734e-16	-15.4727	16.5093	15.8442	28160	107	271	17	6.27306	1.47295	142|331|596|598|959|3383|3553|3576|4790|4792|5328|5579|5743|5970|7124|7412|9020	PARP1|XIAP|BCL2|BCL2L1|CD40LG|ICAM1|IL1B|CXCL8|NFKB1|NFKBIA|PLAU|PRKCB|PTGS2|RELA|TNF|VCAM1|MAP3K14	-14.6946
hsa05146:Amoebiasis	3.36734e-16	-15.4727	16.5093	15.8442	28160	107	271	17	6.27306	1.47295	836|1277|1281|3315|3458|3553|3569|3576|3586|4790|4843|5290|5578|5579|5970|7040|7124	CASP3|COL1A1|COL3A1|HSPB1|IFNG|IL1B|IL6|CXCL8|IL10|NFKB1|NOS2|PIK3CA|PRKCA|PRKCB|RELA|TGFB1|TNF	-14.6946
ko05143:African trypanosomiasis	3.38825e-16	-15.47	35.6268	20.2058	28160	35	271	12	4.42804	1.24964	356|3383|3458|3553|3569|3586|5578|5579|6401|7124|7412|54106	FASLG|ICAM1|IFNG|IL1B|IL6|IL10|PRKCA|PRKCB|SELE|TNF|VCAM1|TLR9	-14.6946
ko04658:Th1 and Th2 cell differentiation	5.69079e-16	-15.2448	18.0716	16.1673	28160	92	271	16	5.90406	1.43178	1432|2353|3458|3558|3565|3716|3717|3718|3725|4790|4792|5530|5594|5599|5970|6772	MAPK14|FOS|IFNG|IL2|IL4|JAK1|JAK2|JAK3|JUN|NFKB1|NFKBIA|PPP3CA|MAPK1|MAPK8|RELA|STAT1	-14.4727
hsa04140:Regulation of autophagy	7.32543e-16	-15.1352	14.1697	14.9501	28160	132	271	18	6.64207	1.51266	207|596|598|1508|2081|2475|3091|5170|5290|5578|5580|5594|5599|5604|5605|5894|6198|9451	AKT1|BCL2|BCL2L1|CTSB|ERN1|MTOR|HIF1A|PDPK1|PIK3CA|PRKCA|PRKCD|MAPK1|MAPK8|MAP2K1|MAP2K2|RAF1|RPS6KB1|EIF2AK3	-14.3662
hsa04020:Calcium signaling pathway	1.26334e-15	-14.8985	11.4188	13.9003	28160	182	271	20	7.38007	1.58817	135|136|153|154|185|1129|1812|1816|1956|2064|2902|3356|4843|4846|5027|5159|5530|5578|5579|5724	ADORA2A|ADORA2B|ADRB1|ADRB2|AGTR1|CHRM2|DRD1|DRD5|EGFR|ERBB2|GRIN1|HTR2A|NOS2|NOS3|P2RX7|PDGFRB|PPP3CA|PRKCA|PRKCB|PTAFR	-14.1359
ko04020:Calcium signaling pathway	1.26334e-15	-14.8985	11.4188	13.9003	28160	182	271	20	7.38007	1.58817	135|136|153|154|185|1129|1812|1816|1956|2064|2902|3356|4843|4846|5027|5159|5530|5578|5579|5724	ADORA2A|ADORA2B|ADRB1|ADRB2|AGTR1|CHRM2|DRD1|DRD5|EGFR|ERBB2|GRIN1|HTR2A|NOS2|NOS3|P2RX7|PDGFRB|PPP3CA|PRKCA|PRKCB|PTAFR	-14.1359
hsa04658:Th1 and Th2 cell differentiation	1.625e-15	-14.7891	16.9651	15.6064	28160	98	271	16	5.90406	1.43178	1432|2353|3458|3558|3565|3716|3717|3718|3725|4790|4792|5530|5594|5599|5970|6772	MAPK14|FOS|IFNG|IL2|IL4|JAK1|JAK2|JAK3|JUN|NFKB1|NFKBIA|PPP3CA|MAPK1|MAPK8|RELA|STAT1	-14.0313
hsa05211:Renal cell carcinoma	1.64262e-15	-14.7845	22.3809	17.0116	28160	65	271	14	5.16605	1.34455	207|673|2033|3091|3725|4233|5290|5594|5604|5605|5894|7040|7422|54583	AKT1|BRAF|EP300|HIF1A|JUN|MET|PIK3CA|MAPK1|MAP2K1|MAP2K2|RAF1|TGFB1|VEGFA|EGLN1	-14.0313
ko05211:Renal cell carcinoma	1.64262e-15	-14.7845	22.3809	17.0116	28160	65	271	14	5.16605	1.34455	207|673|2033|3091|3725|4233|5290|5594|5604|5605|5894|7040|7422|54583	AKT1|BRAF|EP300|HIF1A|JUN|MET|PIK3CA|MAPK1|MAP2K1|MAP2K2|RAF1|TGFB1|VEGFA|EGLN1	-14.0313
hsa04060:Cytokine-cytokine receptor interaction	2.40768e-15	-14.6184	8.85172	12.7791	28160	270	271	23	8.48708	1.69292	356|959|1950|1956|2322|3458|3552|3553|3558|3565|3569|3576|3579|3586|3627|3791|4233|5159|6347|6373|7040|7124|7422	FASLG|CD40LG|EGF|EGFR|FLT3|IFNG|IL1A|IL1B|IL2|IL4|IL6|CXCL8|CXCR2|IL10|CXCL10|KDR|MET|PDGFRB|CCL2|CXCL11|TGFB1|TNF|VEGFA	-13.8714
ko04060:Cytokine-cytokine receptor interaction	2.40768e-15	-14.6184	8.85172	12.7791	28160	270	271	23	8.48708	1.69292	356|959|1950|1956|2322|3458|3552|3553|3558|3565|3569|3576|3579|3586|3627|3791|4233|5159|6347|6373|7040|7124|7422	FASLG|CD40LG|EGF|EGFR|FLT3|IFNG|IL1A|IL1B|IL2|IL4|IL6|CXCL8|CXCR2|IL10|CXCL10|KDR|MET|PDGFRB|CCL2|CXCL11|TGFB1|TNF|VEGFA	-13.8714
hsa04664:Fc epsilon RI signaling pathway	3.23477e-15	-14.4902	21.3935	16.5971	28160	68	271	14	5.16605	1.34455	207|240|241|1432|3565|5170|5290|5578|5594|5599|5604|5605|5894|7124	AKT1|ALOX5|ALOX5AP|MAPK14|IL4|PDPK1|PIK3CA|PRKCA|MAPK1|MAPK8|MAP2K1|MAP2K2|RAF1|TNF	-13.7492
ko04664:Fc epsilon RI signaling pathway	3.23477e-15	-14.4902	21.3935	16.5971	28160	68	271	14	5.16605	1.34455	207|240|241|1432|3565|5170|5290|5578|5594|5599|5604|5605|5894|7124	AKT1|ALOX5|ALOX5AP|MAPK14|IL4|PDPK1|PIK3CA|PRKCA|MAPK1|MAPK8|MAP2K1|MAP2K2|RAF1|TNF	-13.7492
ko05132:Salmonella infection	4.51232e-15	-14.3456	18.1241	15.6777	28160	86	271	15	5.53506	1.38903	1432|2353|3458|3552|3553|3569|3576|3725|4790|4843|5594|5599|5970|6093|9475	MAPK14|FOS|IFNG|IL1A|IL1B|IL6|CXCL8|JUN|NFKB1|NOS2|MAPK1|MAPK8|RELA|ROCK1|ROCK2	-13.6077
hsa04662:B cell receptor signaling pathway	6.15851e-15	-14.2105	20.4896	16.2084	28160	71	271	14	5.16605	1.34455	207|2353|2932|3725|4790|4792|5290|5530|5579|5594|5604|5605|5894|5970	AKT1|FOS|GSK3B|JUN|NFKB1|NFKBIA|PIK3CA|PPP3CA|PRKCB|MAPK1|MAP2K1|MAP2K2|RAF1|RELA	-13.4786
ko04662:B cell receptor signaling pathway	6.15851e-15	-14.2105	20.4896	16.2084	28160	71	271	14	5.16605	1.34455	207|2353|2932|3725|4790|4792|5290|5530|5579|5594|5604|5605|5894|5970	AKT1|FOS|GSK3B|JUN|NFKB1|NFKBIA|PIK3CA|PPP3CA|PRKCB|MAPK1|MAP2K1|MAP2K2|RAF1|RELA	-13.4786
ko04140:Autophagy - animal	7.45331e-15	-14.1277	13.8007	14.3084	28160	128	271	17	6.27306	1.47295	207|596|598|1508|2081|2475|3091|5170|5290|5580|5594|5599|5604|5605|5894|6198|9451	AKT1|BCL2|BCL2L1|CTSB|ERN1|MTOR|HIF1A|PDPK1|PIK3CA|PRKCD|MAPK1|MAPK8|MAP2K1|MAP2K2|RAF1|RPS6KB1|EIF2AK3	-13.3986
ko04921:Oxytocin signaling pathway	9.2381e-15	-14.0344	12.3053	13.7765	28160	152	271	18	6.64207	1.51266	595|1026|1956|2002|2353|3725|4846|5294|5530|5578|5579|5594|5604|5605|5743|5894|6093|9475	CCND1|CDKN1A|EGFR|ELK1|FOS|JUN|NOS3|PIK3CG|PPP3CA|PRKCA|PRKCB|MAPK1|MAP2K1|MAP2K2|PTGS2|RAF1|ROCK1|ROCK2	-13.3083
hsa05132:Salmonella infection	2.11673e-14	-13.6743	16.4071	14.8278	28160	95	271	15	5.53506	1.38903	1432|2353|3458|3552|3553|3569|3576|3725|4790|4843|5594|5599|5970|6093|9475	MAPK14|FOS|IFNG|IL1A|IL1B|IL6|CXCL8|JUN|NFKB1|NOS2|MAPK1|MAPK8|RELA|ROCK1|ROCK2	-12.9512
hsa04921:Oxytocin signaling pathway	2.55989e-14	-13.5918	11.6174	13.318	28160	161	271	18	6.64207	1.51266	595|1026|1956|2002|2353|3725|4846|5294|5530|5578|5579|5594|5604|5605|5743|5894|6093|9475	CCND1|CDKN1A|EGFR|ELK1|FOS|JUN|NOS3|PIK3CG|PPP3CA|PRKCA|PRKCB|MAPK1|MAP2K1|MAP2K2|PTGS2|RAF1|ROCK1|ROCK2	-12.8715
ko05321:Inflammatory bowel disease (IBD)	4.78666e-14	-13.32	20.7823	15.7397	28160	65	271	13	4.79705	1.29816	3458|3552|3553|3558|3565|3569|3586|3725|4790|5970|6772|7040|7124	IFNG|IL1A|IL1B|IL2|IL4|IL6|IL10|JUN|NFKB1|RELA|STAT1|TGFB1|TNF	-12.6025
hsa04270:Vascular smooth muscle contraction	5.03666e-14	-13.2979	13.7404	13.8443	28160	121	271	16	5.90406	1.43178	135|136|185|673|3778|5319|5320|5578|5579|5580|5594|5604|5605|5894|6093|9475	ADORA2A|ADORA2B|AGTR1|BRAF|KCNMA1|PLA2G1B|PLA2G2A|PRKCA|PRKCB|PRKCD|MAPK1|MAP2K1|MAP2K2|RAF1|ROCK1|ROCK2	-12.5861
ko04270:Vascular smooth muscle contraction	5.03666e-14	-13.2979	13.7404	13.8443	28160	121	271	16	5.90406	1.43178	135|136|185|673|3778|5319|5320|5578|5579|5580|5594|5604|5605|5894|6093|9475	ADORA2A|ADORA2B|AGTR1|BRAF|KCNMA1|PLA2G1B|PLA2G2A|PRKCA|PRKCB|PRKCD|MAPK1|MAP2K1|MAP2K2|RAF1|ROCK1|ROCK2	-12.5861
hsa04371:Apelin signaling pathway	6.89847e-14	-13.1612	12.0993	13.2544	28160	146	271	17	6.27306	1.47295	185|207|595|2475|4843|4846|5054|5294|5327|5578|5594|5604|5605|5894|6198|6696|9759	AGTR1|AKT1|CCND1|MTOR|NOS2|NOS3|SERPINE1|PIK3CG|PLAT|PRKCA|MAPK1|MAP2K1|MAP2K2|RAF1|RPS6KB1|SPP1|HDAC4	-12.4523
hsa05321:Inflammatory bowel disease (IBD)	7.27046e-14	-13.1384	20.1619	15.4794	28160	67	271	13	4.79705	1.29816	3458|3552|3553|3558|3565|3569|3586|3725|4790|5970|6772|7040|7124	IFNG|IL1A|IL1B|IL2|IL4|IL6|IL10|JUN|NFKB1|RELA|STAT1|TGFB1|TNF	-12.4323
hsa05010:Alzheimer's disease	7.38028e-14	-13.1319	10.938	12.8494	28160	171	271	18	6.64207	1.51266	351|506|836|840|841|842|1020|2081|2902|2932|3553|4311|5530|5594|6622|6868|7124|9451	APP|ATP5F1B|CASP3|CASP7|CASP8|CASP9|CDK5|ERN1|GRIN1|GSK3B|IL1B|MME|PPP3CA|MAPK1|SNCA|ADAM17|TNF|EIF2AK3	-12.4313
ko05010:Alzheimer's disease	7.38028e-14	-13.1319	10.938	12.8494	28160	171	271	18	6.64207	1.51266	351|506|836|840|841|842|1020|2081|2902|2932|3553|4311|5530|5594|6622|6868|7124|9451	APP|ATP5F1B|CASP3|CASP7|CASP8|CASP9|CDK5|ERN1|GRIN1|GSK3B|IL1B|MME|PPP3CA|MAPK1|SNCA|ADAM17|TNF|EIF2AK3	-12.4313
hsa05120:Epithelial cell signaling in Helicobacter pylori infection	8.91247e-14	-13.05	19.8654	15.3535	28160	68	271	13	4.79705	1.29816	836|1432|1956|3576|3579|3725|4233|4790|4792|5599|5970|6868|9020	CASP3|MAPK14|EGFR|CXCL8|CXCR2|JUN|MET|NFKB1|NFKBIA|MAPK8|RELA|ADAM17|MAP3K14	-12.3548
ko05120:Epithelial cell signaling in Helicobacter pylori infection	8.91247e-14	-13.05	19.8654	15.3535	28160	68	271	13	4.79705	1.29816	836|1432|1956|3576|3579|3725|4233|4790|4792|5599|5970|6868|9020	CASP3|MAPK14|EGFR|CXCL8|CXCR2|JUN|MET|NFKB1|NFKBIA|MAPK8|RELA|ADAM17|MAP3K14	-12.3548
hsa05216:Thyroid cancer	9.8389e-14	-13.0071	35.8315	18.4993	28160	29	271	10	3.69004	1.14516	595|673|4609|5468|5594|5604|5605|5979|6256|7157	CCND1|BRAF|MYC|PPARG|MAPK1|MAP2K1|MAP2K2|RET|RXRA|TP53	-12.3173
ko05216:Thyroid cancer	9.8389e-14	-13.0071	35.8315	18.4993	28160	29	271	10	3.69004	1.14516	595|673|4609|5468|5594|5604|5605|5979|6256|7157	CCND1|BRAF|MYC|PPARG|MAPK1|MAP2K1|MAP2K2|RET|RXRA|TP53	-12.3173
hsa04540:Gap junction	1.42281e-13	-12.8469	16.5314	14.3844	28160	88	271	14	5.16605	1.34455	153|983|1812|1950|1956|2697|3356|5159|5578|5579|5594|5604|5605|5894	ADRB1|CDK1|DRD1|EGF|EGFR|GJA1|HTR2A|PDGFRB|PRKCA|PRKCB|MAPK1|MAP2K1|MAP2K2|RAF1	-12.1624
ko04540:Gap junction	1.42281e-13	-12.8469	16.5314	14.3844	28160	88	271	14	5.16605	1.34455	153|983|1812|1950|1956|2697|3356|5159|5578|5579|5594|5604|5605|5894	ADRB1|CDK1|DRD1|EGF|EGFR|GJA1|HTR2A|PDGFRB|PRKCA|PRKCB|MAPK1|MAP2K1|MAP2K2|RAF1	-12.1624
ko05323:Rheumatoid arthritis	1.9655e-13	-12.7065	16.164	14.2033	28160	90	271	14	5.16605	1.34455	2353|3383|3458|3552|3553|3569|3576|3725|4312|4314|6347|7040|7124|7422	FOS|ICAM1|IFNG|IL1A|IL1B|IL6|CXCL8|JUN|MMP1|MMP3|CCL2|TGFB1|TNF|VEGFA	-12.0247
ko04022:cGMP-PKG signaling pathway	4.30691e-13	-12.3658	10.8374	12.4164	28160	163	271	17	6.27306	1.47295	134|153|154|185|207|3643|3778|4846|5294|5530|5594|5604|5605|5894|6093|8654|9475	ADORA1|ADRB1|ADRB2|AGTR1|AKT1|INSR|KCNMA1|NOS3|PIK3CG|PPP3CA|MAPK1|MAP2K1|MAP2K2|RAF1|ROCK1|PDE5A|ROCK2	-11.6867
hsa04072:Phospholipase D signaling pathway	4.764e-13	-12.322	10.7713	12.371	28160	164	271	17	6.27306	1.47295	185|207|1950|1956|2147|2475|3576|3579|3643|5159|5290|5294|5578|5594|5604|5605|5894	AGTR1|AKT1|EGF|EGFR|F2|MTOR|CXCL8|CXCR2|INSR|PDGFRB|PIK3CA|PIK3CG|PRKCA|MAPK1|MAP2K1|MAP2K2|RAF1	-11.6455
hsa05323:Rheumatoid arthritis	7.65119e-13	-12.1163	14.6945	13.4552	28160	99	271	14	5.16605	1.34455	2353|3383|3458|3552|3553|3569|3576|3725|4312|4314|6347|7040|7124|7422	FOS|ICAM1|IFNG|IL1A|IL1B|IL6|CXCL8|JUN|MMP1|MMP3|CCL2|TGFB1|TNF|VEGFA	-11.4423
hsa05020:Prion diseases	8.57139e-13	-12.0669	29.689	16.7409	28160	35	271	10	3.69004	1.14516	581|2002|3309|3552|3553|3569|5594|5604|5605|6647	BAX|ELK1|HSPA5|IL1A|IL1B|IL6|MAPK1|MAP2K1|MAP2K2|SOD1	-11.3981
ko05020:Prion diseases	8.57139e-13	-12.0669	29.689	16.7409	28160	35	271	10	3.69004	1.14516	581|2002|3309|3552|3553|3569|5594|5604|5605|6647	BAX|ELK1|HSPA5|IL1A|IL1B|IL6|MAPK1|MAP2K1|MAP2K2|SOD1	-11.3981
ko04072:Phospholipase D signaling pathway	9.86932e-13	-12.0057	11.3876	12.4045	28160	146	271	16	5.90406	1.43178	185|207|1950|1956|2475|3576|3579|3643|5159|5290|5294|5578|5594|5604|5605|5894	AGTR1|AKT1|EGF|EGFR|MTOR|CXCL8|CXCR2|INSR|PDGFRB|PIK3CA|PIK3CG|PRKCA|MAPK1|MAP2K1|MAP2K2|RAF1	-11.3394
hsa04022:cGMP-PKG signaling pathway	1.14547e-12	-11.941	10.211	11.9792	28160	173	271	17	6.27306	1.47295	134|153|154|185|207|3643|3778|4846|5294|5530|5594|5604|5605|5894|6093|8654|9475	ADORA1|ADRB1|ADRB2|AGTR1|AKT1|INSR|KCNMA1|NOS3|PIK3CG|PPP3CA|MAPK1|MAP2K1|MAP2K2|RAF1|ROCK1|PDE5A|ROCK2	-11.2773
hsa05014:Amyotrophic lateral sclerosis (ALS)	1.81328e-12	-11.7415	22.4123	15.087	28160	51	271	11	4.05904	1.19875	581|596|598|836|842|1432|2902|5530|6647|7124|7157	BAX|BCL2|BCL2L1|CASP3|CASP9|MAPK14|GRIN1|PPP3CA|SOD1|TNF|TP53	-11.0828
ko05014:Amyotrophic lateral sclerosis (ALS)	1.81328e-12	-11.7415	22.4123	15.087	28160	51	271	11	4.05904	1.19875	581|596|598|836|842|1432|2902|5530|6647|7124|7157	BAX|BCL2|BCL2L1|CASP3|CASP9|MAPK14|GRIN1|PPP3CA|SOD1|TNF|TP53	-11.0828
hsa04611:Platelet activation	2.4027e-12	-11.6193	11.9898	12.3802	28160	130	271	15	5.53506	1.38903	207|1277|1281|1432|2147|4846|5290|5294|5578|5590|5594|5742|6093|6916|9475	AKT1|COL1A1|COL3A1|MAPK14|F2|NOS3|PIK3CA|PIK3CG|PRKCA|PRKCZ|MAPK1|PTGS1|ROCK1|TBXAS1|ROCK2	-10.9631
ko05134:Legionellosis	4.40344e-12	-11.3562	20.7823	14.4758	28160	55	271	11	4.05904	1.19875	836|840|841|842|3553|3569|3576|4790|4792|5970|7124	CASP3|CASP7|CASP8|CASP9|IL1B|IL6|CXCL8|NFKB1|NFKBIA|RELA|TNF	-10.7024
hsa04912:GnRH signaling pathway	5.16807e-12	-11.2867	14.6831	12.9584	28160	92	271	13	4.79705	1.29816	1432|1956|2002|3725|4313|5578|5579|5580|5594|5599|5604|5605|5894	MAPK14|EGFR|ELK1|JUN|MMP2|PRKCA|PRKCB|PRKCD|MAPK1|MAPK8|MAP2K1|MAP2K2|RAF1	-10.6378
ko04912:GnRH signaling pathway	5.16807e-12	-11.2867	14.6831	12.9584	28160	92	271	13	4.79705	1.29816	1432|1956|2002|3725|4313|5578|5579|5580|5594|5599|5604|5605|5894	MAPK14|EGFR|ELK1|JUN|MMP2|PRKCA|PRKCB|PRKCD|MAPK1|MAPK8|MAP2K1|MAP2K2|RAF1	-10.6378
hsa04914:Progesterone-mediated oocyte maturation	9.02887e-12	-11.0444	14.0713	12.6461	28160	96	271	13	4.79705	1.29816	207|673|891|983|1017|1432|3320|5241|5290|5594|5599|5604|5894	AKT1|BRAF|CCNB1|CDK1|CDK2|MAPK14|HSP90AA1|PGR|PIK3CA|MAPK1|MAPK8|MAP2K1|RAF1	-10.4004
ko04914:Progesterone-mediated oocyte maturation	9.02887e-12	-11.0444	14.0713	12.6461	28160	96	271	13	4.79705	1.29816	207|673|891|983|1017|1432|3320|5241|5290|5594|5599|5604|5894	AKT1|BRAF|CCNB1|CDK1|CDK2|MAPK14|HSP90AA1|PGR|PIK3CA|MAPK1|MAPK8|MAP2K1|RAF1	-10.4004
hsa05134:Legionellosis	9.95574e-12	-11.0019	19.3733	13.9261	28160	59	271	11	4.05904	1.19875	836|840|841|842|3553|3569|3576|4790|4792|5970|7124	CASP3|CASP7|CASP8|CASP9|IL1B|IL6|CXCL8|NFKB1|NFKBIA|RELA|TNF	-10.3603
hsa04726:Serotonergic synapse	1.00338e-11	-10.9985	12.2249	12.0958	28160	119	271	14	5.16605	1.34455	239|240|351|673|836|3356|5578|5579|5594|5604|5742|5743|5894|6532	ALOX12|ALOX5|APP|BRAF|CASP3|HTR2A|PRKCA|PRKCB|MAPK1|MAP2K1|PTGS1|PTGS2|RAF1|SLC6A4	-10.3593
hsa04930:Type II diabetes mellitus	1.73424e-11	-10.7609	22.5894	14.4456	28160	46	271	10	3.69004	1.14516	2475|3099|3643|5290|5580|5590|5594|5599|6517|7124	MTOR|HK2|INSR|PIK3CA|PRKCD|PRKCZ|MAPK1|MAPK8|SLC2A4|TNF	-10.1264
ko04930:Type II diabetes mellitus	1.73424e-11	-10.7609	22.5894	14.4456	28160	46	271	10	3.69004	1.14516	2475|3099|3643|5290|5580|5590|5594|5599|6517|7124	MTOR|HK2|INSR|PIK3CA|PRKCD|PRKCZ|MAPK1|MAPK8|SLC2A4|TNF	-10.1264
hsa04215:Apoptosis - multiple species	1.95379e-11	-10.7091	28.3395	15.4904	28160	33	271	9	3.32103	1.08847	331|581|596|598|836|840|841|842|5599	XIAP|BAX|BCL2|BCL2L1|CASP3|CASP7|CASP8|CASP9|MAPK8	-10.0794
ko04215:Apoptosis - multiple species	1.95379e-11	-10.7091	28.3395	15.4904	28160	33	271	9	3.32103	1.08847	331|581|596|598|836|840|841|842|5599	XIAP|BAX|BCL2|BCL2L1|CASP3|CASP7|CASP8|CASP9|MAPK8	-10.0794
hsa04150:mTOR signaling pathway	2.14077e-11	-10.6694	10.3223	11.3225	28160	151	271	15	5.53506	1.38903	207|673|2475|2932|3643|5170|5290|5578|5579|5594|5604|5605|5894|6198|7124	AKT1|BRAF|MTOR|GSK3B|INSR|PDPK1|PIK3CA|PRKCA|PRKCB|MAPK1|MAP2K1|MAP2K2|RAF1|RPS6KB1|TNF	-10.0443
ko04150:mTOR signaling pathway	2.14077e-11	-10.6694	10.3223	11.3225	28160	151	271	15	5.53506	1.38903	207|673|2475|2932|3643|5170|5290|5578|5579|5594|5604|5605|5894|6198|7124	AKT1|BRAF|MTOR|GSK3B|INSR|PDPK1|PIK3CA|PRKCA|PRKCB|MAPK1|MAP2K1|MAP2K2|RAF1|RPS6KB1|TNF	-10.0443
hsa04650:Natural killer cell mediated cytotoxicity	4.60703e-11	-10.3366	10.938	11.3244	28160	133	271	14	5.16605	1.34455	356|673|836|3383|3458|5290|5530|5578|5579|5594|5604|5605|5894|7124	FASLG|BRAF|CASP3|ICAM1|IFNG|PIK3CA|PPP3CA|PRKCA|PRKCB|MAPK1|MAP2K1|MAP2K2|RAF1|TNF	-9.71606
ko04650:Natural killer cell mediated cytotoxicity	4.60703e-11	-10.3366	10.938	11.3244	28160	133	271	14	5.16605	1.34455	356|673|836|3383|3458|5290|5530|5578|5579|5594|5604|5605|5894|7124	FASLG|BRAF|CASP3|ICAM1|IFNG|PIK3CA|PPP3CA|PRKCA|PRKCB|MAPK1|MAP2K1|MAP2K2|RAF1|TNF	-9.71606
hsa04920:Adipocytokine signaling pathway	5.95968e-11	-10.2248	16.5656	12.761	28160	69	271	11	4.05904	1.19875	207|2475|3717|4790|4792|5465|5599|5970|6256|6517|7124	AKT1|MTOR|JAK2|NFKB1|NFKBIA|PPARA|MAPK8|RELA|RXRA|SLC2A4|TNF	-9.6088
ko04920:Adipocytokine signaling pathway	5.95968e-11	-10.2248	16.5656	12.761	28160	69	271	11	4.05904	1.19875	207|2475|3717|4790|4792|5465|5599|5970|6256|6517|7124	AKT1|MTOR|JAK2|NFKB1|NFKBIA|PPARA|MAPK8|RELA|RXRA|SLC2A4|TNF	-9.6088
hsa04913:Ovarian steroidogenesis	1.15322e-10	-9.93809	18.893	13.0933	28160	55	271	10	3.69004	1.14516	240|1543|1545|1588|3283|3284|3292|3643|5578|5743	ALOX5|CYP1A1|CYP1B1|CYP19A1|HSD3B1|HSD3B2|HSD17B1|INSR|PRKCA|PTGS2	-9.32437
hsa00140:Steroid hormone biosynthesis	2.00585e-10	-9.6977	17.9158	12.712	28160	58	271	10	3.69004	1.14516	1312|1543|1544|1545|1576|1588|3283|3284|3292|6783	COMT|CYP1A1|CYP1A2|CYP1B1|CYP3A4|CYP19A1|HSD3B1|HSD3B2|HSD17B1|SULT1E1	-9.08846
ko00140:Steroid hormone biosynthesis	2.00585e-10	-9.6977	17.9158	12.712	28160	58	271	10	3.69004	1.14516	1312|1543|1544|1545|1576|1588|3283|3284|3292|6783	COMT|CYP1A1|CYP1A2|CYP1B1|CYP3A4|CYP19A1|HSD3B1|HSD3B2|HSD17B1|SULT1E1	-9.08846
hsa04080:Neuroactive ligand-receptor interaction	2.52272e-10	-9.59813	6.75237	9.48404	28160	277	271	18	6.64207	1.51266	134|135|136|153|154|185|1129|1812|1816|1901|2147|2902|2908|3356|5027|5644|5724|7442	ADORA1|ADORA2A|ADORA2B|ADRB1|ADRB2|AGTR1|CHRM2|DRD1|DRD5|S1PR1|F2|GRIN1|NR3C1|HTR2A|P2RX7|PRSS1|PTAFR|TRPV1	-8.99332
ko04080:Neuroactive ligand-receptor interaction	2.52272e-10	-9.59813	6.75237	9.48404	28160	277	271	18	6.64207	1.51266	134|135|136|153|154|185|1129|1812|1816|1901|2147|2902|2908|3356|5027|5644|5724|7442	ADORA1|ADORA2A|ADORA2B|ADRB1|ADRB2|AGTR1|CHRM2|DRD1|DRD5|S1PR1|F2|GRIN1|NR3C1|HTR2A|P2RX7|PRSS1|PTAFR|TRPV1	-8.99332
hsa01523:Antifolate resistance	4.32129e-10	-9.36439	26.8159	14.1764	28160	31	271	8	2.95203	1.02818	239|3553|3569|4790|5970|7124|7298|9429	ALOX12|IL1B|IL6|NFKB1|RELA|TNF|TYMS|ABCG2	-8.76397
ko01523:Antifolate resistance	4.32129e-10	-9.36439	26.8159	14.1764	28160	31	271	8	2.95203	1.02818	239|3553|3569|4790|5970|7124|7298|9429	ALOX12|IL1B|IL6|NFKB1|RELA|TNF|TYMS|ABCG2	-8.76397
hsa04211:Longevity regulating pathway	6.77359e-10	-9.16918	11.4398	10.7648	28160	109	271	12	4.42804	1.24964	207|581|2475|3643|4790|5290|5468|5578|5970|6198|6647|7157	AKT1|BAX|MTOR|INSR|NFKB1|PIK3CA|PPARG|PRKCA|RELA|RPS6KB1|SOD1|TP53	-8.57094
hsa04720:Long-term potentiation	8.83541e-10	-9.05377	15.5092	11.7208	28160	67	271	10	3.69004	1.14516	673|2033|2902|5530|5578|5579|5594|5604|5605|5894	BRAF|EP300|GRIN1|PPP3CA|PRKCA|PRKCB|MAPK1|MAP2K1|MAP2K2|RAF1	-8.45985
ko04720:Long-term potentiation	8.83541e-10	-9.05377	15.5092	11.7208	28160	67	271	10	3.69004	1.14516	673|2033|2902|5530|5578|5579|5594|5604|5605|5894	BRAF|EP300|GRIN1|PPP3CA|PRKCA|PRKCB|MAPK1|MAP2K1|MAP2K2|RAF1	-8.45985
ko04550:Signaling pathways regulating pluripotency of stem cells	1.00879e-09	-8.9962	9.71834	10.1572	28160	139	271	13	4.79705	1.29816	207|1432|2103|2932|3716|3717|3718|4609|5290|5594|5604|5605|5894	AKT1|MAPK14|ESRRB|GSK3B|JAK1|JAK2|JAK3|MYC|PIK3CA|MAPK1|MAP2K1|MAP2K2|RAF1	-8.40442
hsa05131:Shigellosis	1.02716e-09	-8.98836	15.2811	11.6225	28160	68	271	10	3.69004	1.14516	25|1432|3576|4790|4792|5594|5599|5970|6093|9475	ABL1|MAPK14|CXCL8|NFKB1|NFKBIA|MAPK1|MAPK8|RELA|ROCK1|ROCK2	-8.39872
ko04913:Ovarian steroidogenesis	1.1004e-09	-8.95845	18.7041	12.3511	28160	50	271	9	3.32103	1.08847	240|1543|1545|1588|3283|3284|3292|3643|5743	ALOX5|CYP1A1|CYP1B1|CYP19A1|HSD3B1|HSD3B2|HSD17B1|INSR|PTGS2	-8.37093
hsa04670:Leukocyte transendothelial migration	1.14412e-09	-8.94153	10.938	10.4808	28160	114	271	12	4.42804	1.24964	1432|3383|4313|4318|5290|5578|5579|6093|7412|7430|9475|653361	MAPK14|ICAM1|MMP2|MMP9|PIK3CA|PRKCA|PRKCB|ROCK1|VCAM1|EZR|ROCK2|NCF1	-8.35823
ko04670:Leukocyte transendothelial migration	1.14412e-09	-8.94153	10.938	10.4808	28160	114	271	12	4.42804	1.24964	1432|3383|4313|4318|5290|5578|5579|6093|7412|7430|9475|653361	MAPK14|ICAM1|MMP2|MMP9|PIK3CA|PRKCA|PRKCB|ROCK1|VCAM1|EZR|ROCK2|NCF1	-8.35823
hsa04725:Cholinergic synapse	1.26658e-09	-8.89737	10.8429	10.4261	28160	115	271	12	4.42804	1.24964	43|207|596|1129|2353|3717|5290|5294|5578|5579|5594|5604	ACHE|AKT1|BCL2|CHRM2|FOS|JAK2|PIK3CA|PIK3CG|PRKCA|PRKCB|MAPK1|MAP2K1	-8.31616
hsa04622:RIG-I-like receptor signaling pathway	1.378e-09	-8.86075	14.8445	11.4321	28160	70	271	10	3.69004	1.14516	841|1432|3576|3627|4790|4792|5599|5970|7124|29110	CASP8|MAPK14|CXCL8|CXCL10|NFKB1|NFKBIA|MAPK8|RELA|TNF|TBK1	-8.2837
ko04622:RIG-I-like receptor signaling pathway	1.378e-09	-8.86075	14.8445	11.4321	28160	70	271	10	3.69004	1.14516	841|1432|3576|3627|4790|4792|5599|5970|7124|29110	CASP8|MAPK14|CXCL8|CXCL10|NFKB1|NFKBIA|MAPK8|RELA|TNF|TBK1	-8.2837
hsa04310:Wnt signaling pathway	1.43352e-09	-8.8436	9.44649	9.98184	28160	143	271	13	4.79705	1.29816	595|2033|2932|3725|4316|4609|5467|5530|5578|5579|5599|7157|9475	CCND1|EP300|GSK3B|JUN|MMP7|MYC|PPARD|PPP3CA|PRKCA|PRKCB|MAPK8|TP53|ROCK2	-8.27066
ko04310:Wnt signaling pathway	1.43352e-09	-8.8436	9.44649	9.98184	28160	143	271	13	4.79705	1.29816	595|2033|2932|3725|4316|4609|5467|5530|5578|5579|5599|7157|9475	CCND1|EP300|GSK3B|JUN|MMP7|MYC|PPARD|PPP3CA|PRKCA|PRKCB|MAPK8|TP53|ROCK2	-8.27066
hsa04614:Renin-angiotensin system	1.52052e-09	-8.81801	31.6252	14.4838	28160	23	271	7	2.58303	0.963601	185|1215|1636|3816|4012|4311|5972	AGTR1|CMA1|ACE|KLK1|LNPEP|MME|REN	-8.24915
ko04614:Renin-angiotensin system	1.52052e-09	-8.81801	31.6252	14.4838	28160	23	271	7	2.58303	0.963601	185|1215|1636|3816|4012|4311|5972	AGTR1|CMA1|ACE|KLK1|LNPEP|MME|REN	-8.24915
hsa04360:Axon guidance	1.78634e-09	-8.74804	8.31292	9.56585	28160	175	271	14	5.16605	1.34455	25|1020|1969|2050|2932|4233|5290|5530|5578|5590|5594|5894|6093|9475	ABL1|CDK5|EPHA2|EPHB4|GSK3B|MET|PIK3CA|PPP3CA|PRKCA|PRKCZ|MAPK1|RAF1|ROCK1|ROCK2	-8.18322
ko04360:Axon guidance	1.78634e-09	-8.74804	8.31292	9.56585	28160	175	271	14	5.16605	1.34455	25|1020|1969|2050|2932|4233|5290|5530|5578|5590|5594|5894|6093|9475	ABL1|CDK5|EPHA2|EPHB4|GSK3B|MET|PIK3CA|PPP3CA|PRKCA|PRKCZ|MAPK1|RAF1|ROCK1|ROCK2	-8.18322
hsa04924:Renin secretion	2.10427e-09	-8.6769	14.2344	11.1607	28160	73	271	10	3.69004	1.14516	134|153|154|185|1508|1636|3778|5530|5578|5972	ADORA1|ADRB1|ADRB2|AGTR1|CTSB|ACE|KCNMA1|PPP3CA|PRKCA|REN	-8.11409
hsa04550:Signaling pathways regulating pluripotency of stem cells	3.29146e-09	-8.48261	8.82908	9.57194	28160	153	271	13	4.79705	1.29816	207|1432|2103|2932|3716|3717|3718|4609|5290|5594|5604|5605|5894	AKT1|MAPK14|ESRRB|GSK3B|JAK1|JAK2|JAK3|MYC|PIK3CA|MAPK1|MAP2K1|MAP2K2|RAF1	-7.92179
hsa04923:Regulation of lipolysis in adipocytes	4.37341e-09	-8.35918	16.1242	11.3656	28160	58	271	9	3.32103	1.08847	134|153|154|207|3643|5290|5578|5742|5743	ADORA1|ADRB1|ADRB2|AKT1|INSR|PIK3CA|PRKCA|PTGS1|PTGS2	-7.80035
ko04728:Dopaminergic synapse	5.21014e-09	-8.28315	9.59183	9.67882	28160	130	271	12	4.42804	1.24964	207|1312|1432|1812|1816|2353|2931|2932|5530|5578|5579|5599	AKT1|COMT|MAPK14|DRD1|DRD5|FOS|GSK3A|GSK3B|PPP3CA|PRKCA|PRKCB|MAPK8	-7.7263
hsa04728:Dopaminergic synapse	6.20264e-09	-8.20742	9.44649	9.58836	28160	132	271	12	4.42804	1.24964	207|1312|1432|1812|1816|2353|2931|2932|5530|5578|5579|5599	AKT1|COMT|MAPK14|DRD1|DRD5|FOS|GSK3A|GSK3B|PPP3CA|PRKCA|PRKCB|MAPK8	-7.65254
ko04924:Renin secretion	1.23799e-08	-7.90728	14.3877	10.6519	28160	65	271	9	3.32103	1.08847	134|153|154|185|1508|1636|3778|5530|5972	ADORA1|ADRB1|ADRB2|AGTR1|CTSB|ACE|KCNMA1|PPP3CA|REN	-7.35631
ko04137:Mitophagy - animal	1.23799e-08	-7.90728	14.3877	10.6519	28160	65	271	9	3.32103	1.08847	598|1869|3091|3725|5599|5970|7157|9451|29110	BCL2L1|E2F1|HIF1A|JUN|MAPK8|RELA|TP53|EIF2AK3|TBK1	-7.35631
hsa04137:Mitophagy - animal	1.62836e-08	-7.78825	13.9583	10.4679	28160	67	271	9	3.32103	1.08847	598|1869|3091|3725|5599|5970|7157|9451|29110	BCL2L1|E2F1|HIF1A|JUN|MAPK8|RELA|TP53|EIF2AK3|TBK1	-7.23922
hsa04666:Fc gamma R-mediated phagocytosis	1.86987e-08	-7.72819	11.4188	9.81304	28160	91	271	10	3.69004	1.14516	207|5290|5578|5579|5580|5594|5604|5894|6198|653361	AKT1|PIK3CA|PRKCA|PRKCB|PRKCD|MAPK1|MAP2K1|RAF1|RPS6KB1|NCF1	-7.18302
ko04666:Fc gamma R-mediated phagocytosis	1.86987e-08	-7.72819	11.4188	9.81304	28160	91	271	10	3.69004	1.14516	207|5290|5578|5579|5580|5594|5604|5894|6198|653361	AKT1|PIK3CA|PRKCA|PRKCB|PRKCD|MAPK1|MAP2K1|RAF1|RPS6KB1|NCF1	-7.18302
hsanan01:drug metabolism	1.88697e-08	-7.72423	9.76945	9.36979	28160	117	271	11	4.05904	1.19875	125|1066|1544|1576|1890|2944|2950|4353|6530|7498|8824	ADH1B|CES1|CYP1A2|CYP3A4|TYMP|GSTM1|GSTP1|MPO|SLC6A2|XDH|CES2	-7.18099
hsa04810:Regulation of actin cytoskeleton	2.09989e-08	-7.6778	6.86208	8.44541	28160	212	271	14	5.16605	1.34455	673|1129|1950|1956|2147|5159|5290|5594|5604|5605|5894|6093|7430|9475	BRAF|CHRM2|EGF|EGFR|F2|PDGFRB|PIK3CA|MAPK1|MAP2K1|MAP2K2|RAF1|ROCK1|EZR|ROCK2	-7.13837
ko04810:Regulation of actin cytoskeleton	2.09989e-08	-7.6778	6.86208	8.44541	28160	212	271	14	5.16605	1.34455	673|1129|1950|1956|2147|5159|5290|5594|5604|5605|5894|6093|7430|9475	BRAF|CHRM2|EGF|EGFR|F2|PDGFRB|PIK3CA|MAPK1|MAP2K1|MAP2K2|RAF1|ROCK1|EZR|ROCK2	-7.13837
ko04152:AMPK signaling pathway	2.46094e-08	-7.6089	9.52522	9.22537	28160	120	271	11	4.05904	1.19875	207|595|1080|2194|2475|3643|5170|5290|5468|6198|6517	AKT1|CCND1|CFTR|FASN|MTOR|INSR|PDPK1|PIK3CA|PPARG|RPS6KB1|SLC2A4	-7.07135
hsa04152:AMPK signaling pathway	5.22636e-08	-7.2818	8.86067	8.82087	28160	129	271	11	4.05904	1.19875	207|595|1080|2194|2475|3643|5170|5290|5468|6198|6517	AKT1|CCND1|CFTR|FASN|MTOR|INSR|PDPK1|PIK3CA|PPARG|RPS6KB1|SLC2A4	-6.74614
hsa04960:Aldosterone-regulated sodium reabsorption	5.69134e-08	-7.24479	19.6589	11.1952	28160	37	271	7	2.58303	0.963601	3643|4306|5170|5290|5578|5579|5594	INSR|NR3C2|PDPK1|PIK3CA|PRKCA|PRKCB|MAPK1	-6.71287
ko04960:Aldosterone-regulated sodium reabsorption	5.69134e-08	-7.24479	19.6589	11.1952	28160	37	271	7	2.58303	0.963601	3643|4306|5170|5290|5578|5579|5594	INSR|NR3C2|PDPK1|PIK3CA|PRKCA|PRKCB|MAPK1	-6.71287
hsa04750:inflammatory mediator regulation of trp channels	6.80542e-08	-7.16715	9.99148	9.05549	28160	104	271	10	3.69004	1.14516	239|1432|3356|3553|5290|5578|5579|5580|5599|7442	ALOX12|MAPK14|HTR2A|IL1B|PIK3CA|PRKCA|PRKCB|PRKCD|MAPK8|TRPV1	-6.63709
hsa05330:Allograft rejection	6.91942e-08	-7.15993	19.1416	11.0311	28160	38	271	7	2.58303	0.963601	356|959|3458|3558|3565|3586|7124	FASLG|CD40LG|IFNG|IL2|IL4|IL10|TNF	-6.63357
ko05330:Allograft rejection	6.91942e-08	-7.15993	19.1416	11.0311	28160	38	271	7	2.58303	0.963601	356|959|3458|3558|3565|3586|7124	FASLG|CD40LG|IFNG|IL2|IL4|IL10|TNF	-6.63357
hsa05416:Viral myocarditis	9.62376e-08	-7.01666	14.0897	9.92136	28160	59	271	8	2.95203	1.02818	25|595|836|841|842|857|959|3383	ABL1|CCND1|CASP3|CASP8|CASP9|CAV1|CD40LG|ICAM1	-6.49213
hsa05332:Graft-versus-host disease	1.20264e-07	-6.91986	17.741	10.5743	28160	41	271	7	2.58303	0.963601	356|3458|3552|3553|3558|3569|7124	FASLG|IFNG|IL1A|IL1B|IL2|IL6|TNF	-6.39899
ko05332:Graft-versus-host disease	1.20264e-07	-6.91986	17.741	10.5743	28160	41	271	7	2.58303	0.963601	356|3458|3552|3553|3558|3569|7124	FASLG|IFNG|IL1A|IL1B|IL2|IL6|TNF	-6.39899
hsa00590:Arachidonic acid metabolism	1.43128e-07	-6.84428	13.4079	9.64127	28160	62	271	8	2.95203	1.02818	239|240|4048|5319|5320|5742|5743|6916	ALOX12|ALOX5|LTA4H|PLA2G1B|PLA2G2A|PTGS1|PTGS2|TBXAS1	-6.32702
ko00590:Arachidonic acid metabolism	1.43128e-07	-6.84428	13.4079	9.64127	28160	62	271	8	2.95203	1.02818	239|240|4048|5319|5320|5742|5743|6916	ALOX12|ALOX5|LTA4H|PLA2G1B|PLA2G2A|PTGS1|PTGS2|TBXAS1	-6.32702
ko04261:Adrenergic signaling in cardiomyocytes	1.6176e-07	-6.79113	7.93768	8.22752	28160	144	271	11	4.05904	1.19875	153|154|185|207|596|1432|5294|5578|5594|7137|7139	ADRB1|ADRB2|AGTR1|AKT1|BCL2|MAPK14|PIK3CG|PRKCA|MAPK1|TNNI3|TNNT2	-6.27567
hsa04261:Adrenergic signaling in cardiomyocytes	1.99481e-07	-6.7001	7.77569	8.11912	28160	147	271	11	4.05904	1.19875	153|154|185|207|596|1432|5294|5578|5594|7137|7139	ADRB1|ADRB2|AGTR1|AKT1|BCL2|MAPK14|PIK3CG|PRKCA|MAPK1|TNNI3|TNNT2	-6.18643
hsa05204:Chemical carcinogenesis	2.01321e-07	-6.69611	10.5079	8.85579	28160	89	271	9	3.32103	1.08847	125|1543|1544|1545|1576|2944|2950|5743|6530	ADH1B|CYP1A1|CYP1A2|CYP1B1|CYP3A4|GSTM1|GSTP1|PTGS2|SLC6A2	-6.18423
hsa05034:Alcoholism	2.63974e-07	-6.57844	6.7402	7.72155	28160	185	271	12	4.42804	1.24964	135|136|673|1812|2902|5578|5594|5604|5894|9734|9759|10013	ADORA2A|ADORA2B|BRAF|DRD1|GRIN1|PRKCA|MAPK1|MAP2K1|RAF1|HDAC9|HDAC4|HDAC6	-6.06833
hsa04114:Oocyte meiosis	3.59474e-07	-6.44433	8.37995	8.11864	28160	124	271	10	3.69004	1.14516	367|891|898|983|1017|5241|5530|5594|5604|6790	AR|CCNB1|CCNE1|CDK1|CDK2|PGR|PPP3CA|MAPK1|MAP2K1|AURKA	-5.93776
ko04114:Oocyte meiosis	3.59474e-07	-6.44433	8.37995	8.11864	28160	124	271	10	3.69004	1.14516	367|891|898|983|1017|5241|5530|5594|5604|6790	AR|CCNB1|CCNE1|CDK1|CDK2|PGR|PPP3CA|MAPK1|MAP2K1|AURKA	-5.93776
ko04972:Pancreatic secretion	3.8728e-07	-6.41197	9.7417	8.45733	28160	96	271	9	3.32103	1.08847	760|1080|1504|3778|5319|5320|5578|5579|5644	CA2|CFTR|CTRB1|KCNMA1|PLA2G1B|PLA2G2A|PRKCA|PRKCB|PRSS1	-5.90715
hsa04672:Intestinal immune network for IgA production	4.30314e-07	-6.36621	14.8445	9.56123	28160	49	271	7	2.58303	0.963601	959|3558|3565|3569|3586|7040|9020	CD40LG|IL2|IL4|IL6|IL10|TGFB1|MAP3K14	-5.86488
ko04672:Intestinal immune network for IgA production	4.30314e-07	-6.36621	14.8445	9.56123	28160	49	271	7	2.58303	0.963601	959|3558|3565|3569|3586|7040|9020	CD40LG|IL2|IL4|IL6|IL10|TGFB1|MAP3K14	-5.86488
hsa04972:Pancreatic secretion	7.0701e-07	-6.15057	9.07964	8.0978	28160	103	271	9	3.32103	1.08847	760|1080|1504|3778|5319|5320|5578|5579|5644	CA2|CFTR|CTRB1|KCNMA1|PLA2G1B|PLA2G2A|PRKCA|PRKCB|PRSS1	-5.65097
hsa04530:Tight junction	8.56722e-07	-6.06716	6.72368	7.37862	28160	170	271	11	4.05904	1.19875	595|1019|1080|2064|3725|5111|5590|5599|6093|7430|9475	CCND1|CDK4|CFTR|ERBB2|JUN|PCNA|PRKCZ|MAPK8|ROCK1|EZR|ROCK2	-5.57101
ko04530:Tight junction	8.56722e-07	-6.06716	6.72368	7.37862	28160	170	271	11	4.05904	1.19875	595|1019|1080|2064|3725|5111|5590|5599|6093|7430|9475	CCND1|CDK4|CFTR|ERBB2|JUN|PCNA|PRKCZ|MAPK8|ROCK1|EZR|ROCK2	-5.57101
hsa04610:Complement and coagulation cascades	9.59073e-07	-6.01815	10.5227	8.35494	28160	79	271	8	2.95203	1.02818	2147|2152|2155|2159|5054|5327|5328|7056	F2|F3|F7|F10|SERPINE1|PLAT|PLAU|THBD	-5.52542
ko04610:Complement and coagulation cascades	9.59073e-07	-6.01815	10.5227	8.35494	28160	79	271	8	2.95203	1.02818	2147|2152|2155|2159|5054|5327|5328|7056	F2|F3|F7|F10|SERPINE1|PLAT|PLAU|THBD	-5.52542
hsa05030:Cocaine addiction	9.67746e-07	-6.01424	13.2251	8.94579	28160	55	271	7	2.58303	0.963601	1020|1812|2902|3725|4790|5578|5970	CDK5|DRD1|GRIN1|JUN|NFKB1|PRKCA|RELA	-5.52321
ko05204:Chemical carcinogenesis	1.27806e-06	-5.89345	10.1377	8.16841	28160	82	271	8	2.95203	1.02818	125|1543|1544|1545|1576|2944|2950|5743	ADH1B|CYP1A1|CYP1A2|CYP1B1|CYP3A4|GSTM1|GSTP1|PTGS2	-5.40411
ko05034:Alcoholism	1.50421e-06	-5.82269	6.35014	7.0983	28160	180	271	11	4.05904	1.19875	135|136|673|1812|2902|5594|5604|5894|9734|9759|10013	ADORA2A|ADORA2B|BRAF|DRD1|GRIN1|MAPK1|MAP2K1|RAF1|HDAC9|HDAC4|HDAC6	-5.33504
hsa04350:TGF-beta signaling pathway	1.53756e-06	-5.81317	9.89633	8.04933	28160	84	271	8	2.95203	1.02818	2033|3458|4609|5594|6093|6198|7040|7124	EP300|IFNG|MYC|MAPK1|ROCK1|RPS6KB1|TGFB1|TNF	-5.32887
ko04350:TGF-beta signaling pathway	1.53756e-06	-5.81317	9.89633	8.04933	28160	84	271	8	2.95203	1.02818	2033|3458|4609|5594|6093|6198|7040|7124	EP300|IFNG|MYC|MAPK1|ROCK1|RPS6KB1|TGFB1|TNF	-5.32887
hsa04730:Long-term depression	1.76784e-06	-5.75256	12.123	8.502	28160	60	271	7	2.58303	0.963601	673|5578|5579|5594|5604|5605|5894	BRAF|PRKCA|PRKCB|MAPK1|MAP2K1|MAP2K2|RAF1	-5.27158
ko04730:Long-term depression	1.76784e-06	-5.75256	12.123	8.502	28160	60	271	7	2.58303	0.963601	673|5578|5579|5594|5604|5605|5894	BRAF|PRKCA|PRKCB|MAPK1|MAP2K1|MAP2K2|RAF1	-5.27158
hsa04623:Cytosolic DNA-sensing pathway	2.47109e-06	-5.60711	11.5457	8.26025	28160	63	271	7	2.58303	0.963601	3553|3569|3627|4790|4792|5970|29110	IL1B|IL6|CXCL10|NFKB1|NFKBIA|RELA|TBK1	-5.12944
ko04623:Cytosolic DNA-sensing pathway	2.47109e-06	-5.60711	11.5457	8.26025	28160	63	271	7	2.58303	0.963601	3553|3569|3627|4790|4792|5970|29110	IL1B|IL6|CXCL10|NFKB1|NFKBIA|RELA|TBK1	-5.12944
hsa04940:Type I diabetes mellitus	3.39853e-06	-5.46871	14.4993	8.73246	28160	43	271	6	2.21402	0.893809	356|3458|3552|3553|3558|7124	FASLG|IFNG|IL1A|IL1B|IL2|TNF	-4.99432
ko04940:Type I diabetes mellitus	3.39853e-06	-5.46871	14.4993	8.73246	28160	43	271	6	2.21402	0.893809	356|3458|3552|3553|3558|7124	FASLG|IFNG|IL1A|IL1B|IL2|TNF	-4.99432
M00110:C19/C18-Steroid hormone biosynthesis, pregnenolone => androstenedione => estrone	3.50092e-06	-5.45582	77.9336	15.1683	28160	4	271	3	1.10701	0.635586	1588|3283|3284	CYP19A1|HSD3B1|HSD3B2	-4.98468
hsa_M00110:C19/C18-Steroid hormone biosynthesis, pregnenolone => androstenedione => estrone	3.50092e-06	-5.45582	77.9336	15.1683	28160	4	271	3	1.10701	0.635586	1588|3283|3284	CYP19A1|HSD3B1|HSD3B2	-4.98468
ko05031:Amphetamine addiction	4.15616e-06	-5.38131	10.6968	7.89163	28160	68	271	7	2.58303	0.963601	1812|2353|2902|3725|5530|5578|5579	DRD1|FOS|GRIN1|JUN|PPP3CA|PRKCA|PRKCB	-4.91179
hsa04640:Hematopoietic cell lineage	4.57669e-06	-5.33945	8.57002	7.36194	28160	97	271	8	2.95203	1.02818	2208|2322|3552|3553|3565|3569|4311|7124	FCER2|FLT3|IL1A|IL1B|IL4|IL6|MME|TNF	-4.87314
ko04640:Hematopoietic cell lineage	4.57669e-06	-5.33945	8.57002	7.36194	28160	97	271	8	2.95203	1.02818	2208|2322|3552|3553|3565|3569|4311|7124	FCER2|FLT3|IL1A|IL1B|IL4|IL6|MME|TNF	-4.87314
hsa05031:Amphetamine addiction	5.56317e-06	-5.25468	10.2448	7.68838	28160	71	271	7	2.58303	0.963601	1812|2353|2902|3725|5530|5578|5579	DRD1|FOS|GRIN1|JUN|PPP3CA|PRKCA|PRKCB	-4.78997
hsa04520:Adherens junction	6.11207e-06	-5.21381	10.1025	7.62331	28160	72	271	7	2.58303	0.963601	1956|2033|2064|3643|4233|5594|5770	EGFR|EP300|ERBB2|INSR|MET|MAPK1|PTPN1	-4.75229
ko04520:Adherens junction	6.11207e-06	-5.21381	10.1025	7.62331	28160	72	271	7	2.58303	0.963601	1956|2033|2064|3643|4233|5594|5770	EGFR|EP300|ERBB2|INSR|MET|MAPK1|PTPN1	-4.75229
hsa04916:Melanogenesis	6.19154e-06	-5.2082	8.23061	7.1759	28160	101	271	8	2.95203	1.02818	2033|2932|5578|5579|5594|5604|5605|5894	EP300|GSK3B|PRKCA|PRKCB|MAPK1|MAP2K1|MAP2K2|RAF1	-4.74984
ko04916:Melanogenesis	6.19154e-06	-5.2082	8.23061	7.1759	28160	101	271	8	2.95203	1.02818	2033|2932|5578|5579|5594|5604|5605|5894	EP300|GSK3B|PRKCA|PRKCB|MAPK1|MAP2K1|MAP2K2|RAF1	-4.74984
hsa00980:Metabolism of xenobiotics by cytochrome P450	7.34544e-06	-5.13398	9.82946	7.4969	28160	74	271	7	2.58303	0.963601	125|1543|1544|1545|1576|2944|2950	ADH1B|CYP1A1|CYP1A2|CYP1B1|CYP3A4|GSTM1|GSTP1	-4.67875
ko00980:Metabolism of xenobiotics by cytochrome P450	7.34544e-06	-5.13398	9.82946	7.4969	28160	74	271	7	2.58303	0.963601	125|1543|1544|1545|1576|2944|2950	ADH1B|CYP1A1|CYP1A2|CYP1B1|CYP3A4|GSTM1|GSTP1	-4.67875
ko05030:Cocaine addiction	7.42766e-06	-5.12915	12.7238	8.09668	28160	49	271	6	2.21402	0.893809	1020|1812|2902|3725|4790|5970	CDK5|DRD1|GRIN1|JUN|NFKB1|RELA	-4.67548
hsa04976:Bile secretion	8.03559e-06	-5.09498	9.6984	7.43549	28160	75	271	7	2.58303	0.963601	760|1080|1576|5243|5578|6256|9429	CA2|CFTR|CYP3A4|ABCB1|PRKCA|RXRA|ABCG2	-4.64287
hsa04144:Endocytosis	9.22923e-06	-5.03483	4.79591	6.06146	28160	260	271	12	4.42804	1.24964	153|154|857|1950|1956|3579|3791|4193|4233|5590|5979|7040	ADRB1|ADRB2|CAV1|EGF|EGFR|CXCR2|KDR|MDM2|MET|PRKCZ|RET|TGFB1	-4.58581
ko04144:Endocytosis	9.22923e-06	-5.03483	4.79591	6.06146	28160	260	271	12	4.42804	1.24964	153|154|857|1950|1956|3579|3791|4193|4233|5590|5979|7040	ADRB1|ADRB2|CAV1|EGF|EGFR|CXCR2|KDR|MDM2|MET|PRKCZ|RET|TGFB1	-4.58581
hsa00910:Nitrogen metabolism	1.80901e-05	-4.74256	24.4498	9.53354	28160	17	271	4	1.47601	0.732541	760|761|762|768	CA2|CA3|CA4|CA9	-4.29661
ko00910:Nitrogen metabolism	1.80901e-05	-4.74256	24.4498	9.53354	28160	17	271	4	1.47601	0.732541	760|761|762|768	CA2|CA3|CA4|CA9	-4.29661
hsa05016:Huntington's disease	1.92279e-05	-4.71607	5.38401	6.02427	28160	193	271	10	3.69004	1.14516	506|581|836|841|842|2033|2902|5468|6647|7157	ATP5F1B|BAX|CASP3|CASP8|CASP9|EP300|GRIN1|PPARG|SOD1|TP53	-4.27316
ko05016:Huntington's disease	1.92279e-05	-4.71607	5.38401	6.02427	28160	193	271	10	3.69004	1.14516	506|581|836|841|842|2033|2902|5468|6647|7157	ATP5F1B|BAX|CASP3|CASP8|CASP9|EP300|GRIN1|PPARG|SOD1|TP53	-4.27316
hsa04213:Longevity regulating pathway - multiple species	2.94113e-05	-4.53149	10.0559	7.0367	28160	62	271	6	2.21402	0.893809	207|2475|3643|5290|6198|6647	AKT1|MTOR|INSR|PIK3CA|RPS6KB1|SOD1	-4.09161
ko04213:Longevity regulating pathway - multiple species	2.94113e-05	-4.53149	10.0559	7.0367	28160	62	271	6	2.21402	0.893809	207|2475|3643|5290|6198|6647	AKT1|MTOR|INSR|PIK3CA|RPS6KB1|SOD1	-4.09161
ko04141:Protein processing in endoplasmic reticulum	3.5221e-05	-4.4532	5.63375	5.90243	28160	166	271	9	3.32103	1.08847	581|596|2081|3309|3320|4780|5599|7184|9451	BAX|BCL2|ERN1|HSPA5|HSP90AA1|NFE2L2|MAPK8|HSP90B1|EIF2AK3	-4.01482
hsa04974:Protein digestion and absorption	3.54815e-05	-4.45	7.73809	6.45041	28160	94	271	7	2.58303	0.963601	1277|1281|1504|1803|4311|4321|5644	COL1A1|COL3A1|CTRB1|DPP4|MME|MMP12|PRSS1	-4.01312
hsa04141:Protein processing in endoplasmic reticulum	4.05219e-05	-4.39231	5.53375	5.82731	28160	169	271	9	3.32103	1.08847	581|596|2081|3309|3320|4780|5599|7184|9451	BAX|BCL2|ERN1|HSPA5|HSP90AA1|NFE2L2|MAPK8|HSP90B1|EIF2AK3	-3.95693
ko04973:Carbohydrate digestion and absorption	6.35611e-05	-4.19681	11.8081	7.07256	28160	44	271	5	1.84502	0.81747	207|3099|5290|5579|8972	AKT1|HK2|PIK3CA|PRKCB|MGAM	-3.76316
ko04976:Bile secretion	6.37438e-05	-4.19556	8.78125	6.47123	28160	71	271	6	2.21402	0.893809	760|1080|1576|5243|6256|9429	CA2|CFTR|CYP3A4|ABCB1|RXRA|ABCG2	-3.76316
hsa03320:PPAR signaling pathway	6.8983e-05	-4.16126	8.65929	6.41462	28160	72	271	6	2.21402	0.893809	4312|5170|5465|5467|5468|6256	MMP1|PDPK1|PPARA|PPARD|PPARG|RXRA	-3.73181
ko03320:PPAR signaling pathway	6.8983e-05	-4.16126	8.65929	6.41462	28160	72	271	6	2.21402	0.893809	4312|5170|5465|5467|5468|6256	MMP1|PDPK1|PPARA|PPARD|PPARG|RXRA	-3.73181
hsa00983:Drug metabolism - other enzymes	7.89783e-05	-4.10249	11.2947	6.88825	28160	46	271	5	1.84502	0.81747	1066|1576|1890|7498|8824	CES1|CYP3A4|TYMP|XDH|CES2	-3.67598
ko00983:Drug metabolism - other enzymes	7.89783e-05	-4.10249	11.2947	6.88825	28160	46	271	5	1.84502	0.81747	1066|1576|1890|7498|8824	CES1|CYP3A4|TYMP|XDH|CES2	-3.67598
hsa04922:Glucagon signaling pathway	8.12977e-05	-4.08992	6.79794	5.92315	28160	107	271	7	2.58303	0.963601	207|2033|3276|3939|5465|5530|5578	AKT1|EP300|PRMT1|LDHA|PPARA|PPP3CA|PRKCA	-3.66486
hsa00232:Caffeine metabolism	0.000100616	-3.99733	31.1734	9.40724	28160	10	271	3	1.10701	0.635586	1544|6530|7498	CYP1A2|SLC6A2|XDH	-3.57373
hsa00330:Arginine and proline metabolism	0.000118309	-3.92698	10.3911	6.55164	28160	50	271	5	1.84502	0.81747	217|1610|4843|4846|4953	ALDH2|DAO|NOS2|NOS3|ODC1	-3.50627
ko00330:Arginine and proline metabolism	0.000118309	-3.92698	10.3911	6.55164	28160	50	271	5	1.84502	0.81747	217|1610|4843|4846|4953	ALDH2|DAO|NOS2|NOS3|ODC1	-3.50627
hsa04320:Dorso-ventral axis formation	0.000143186	-3.8441	14.8445	7.22491	28160	28	271	4	1.47601	0.732541	673|1956|5594|5604	BRAF|EGFR|MAPK1|MAP2K1	-3.42627
ko04320:Dorso-ventral axis formation	0.000143186	-3.8441	14.8445	7.22491	28160	28	271	4	1.47601	0.732541	673|1956|5594|5604	BRAF|EGFR|MAPK1|MAP2K1	-3.42627
hsa05410:Hypertrophic cardiomyopathy (HCM)	0.000152588	-3.81648	7.51167	5.85643	28160	83	271	6	2.21402	0.893809	1636|3569|7040|7124|7137|7139	ACE|IL6|TGFB1|TNF|TNNI3|TNNT2	-3.40151
ko05410:Hypertrophic cardiomyopathy (HCM)	0.000152588	-3.81648	7.51167	5.85643	28160	83	271	6	2.21402	0.893809	1636|3569|7040|7124|7137|7139	ACE|IL6|TGFB1|TNF|TNNI3|TNNT2	-3.40151
hsa05320:Autoimmune thyroid disease	0.00015652	-3.80543	9.80297	6.32319	28160	53	271	5	1.84502	0.81747	356|959|3558|3565|3586	FASLG|CD40LG|IL2|IL4|IL10	-3.39471
ko05320:Autoimmune thyroid disease	0.00015652	-3.80543	9.80297	6.32319	28160	53	271	5	1.84502	0.81747	356|959|3558|3565|3586	FASLG|CD40LG|IL2|IL4|IL10	-3.39471
hsa04973:Carbohydrate digestion and absorption	0.00015652	-3.80543	9.80297	6.32319	28160	53	271	5	1.84502	0.81747	207|3099|5290|5579|8972	AKT1|HK2|PIK3CA|PRKCB|MGAM	-3.39471
hsa00591:Linoleic acid metabolism	0.000164845	-3.78293	14.3326	7.08106	28160	29	271	4	1.47601	0.732541	1544|1576|5319|5320	CYP1A2|CYP3A4|PLA2G1B|PLA2G2A	-3.37501
ko00591:Linoleic acid metabolism	0.000164845	-3.78293	14.3326	7.08106	28160	29	271	4	1.47601	0.732541	1544|1576|5319|5320	CYP1A2|CYP3A4|PLA2G1B|PLA2G2A	-3.37501
hsa05130:Pathogenic Escherichia coli infection	0.000186795	-3.72864	9.44649	6.18077	28160	55	271	5	1.84502	0.81747	25|5578|6093|7430|9475	ABL1|PRKCA|ROCK1|EZR|ROCK2	-3.32352
ko05130:Pathogenic Escherichia coli infection	0.000186795	-3.72864	9.44649	6.18077	28160	55	271	5	1.84502	0.81747	25|5578|6093|7430|9475	ABL1|PRKCA|ROCK1|EZR|ROCK2	-3.32352
hsa05310:Asthma	0.000215108	-3.66734	13.4079	6.81365	28160	31	271	4	1.47601	0.732541	959|3565|3586|7124	CD40LG|IL4|IL10|TNF	-3.265
ko05310:Asthma	0.000215108	-3.66734	13.4079	6.81365	28160	31	271	4	1.47601	0.732541	959|3565|3586|7124	CD40LG|IL4|IL10|TNF	-3.265
ko04974:Protein digestion and absorption	0.000237988	-3.62345	6.92743	5.55192	28160	90	271	6	2.21402	0.893809	1277|1281|1504|1803|4311|5644	COL1A1|COL3A1|CTRB1|DPP4|MME|PRSS1	-3.22248
ko04723:Retrograde endocannabinoid signaling	0.000443663	-3.35295	6.17296	5.13382	28160	101	271	6	2.21402	0.893809	1432|5578|5579|5594|5599|5743	MAPK14|PRKCA|PRKCB|MAPK1|MAPK8|PTGS2	-2.95336
hsa05012:Parkinson's disease	0.000466249	-3.33138	5.12239	4.85458	28160	142	271	7	2.58303	0.963601	135|506|836|842|1812|4541|6622	ADORA2A|ATP5F1B|CASP3|CASP9|DRD1|ND6|SNCA	-2.93317
ko04922:Glucagon signaling pathway	0.000492622	-3.30749	6.05309	5.06445	28160	103	271	6	2.21402	0.893809	207|2033|3276|3939|5465|5530	AKT1|EP300|PRMT1|LDHA|PPARA|PPP3CA	-2.91064
hsa00982:Drug metabolism - cytochrome P450	0.000578035	-3.23805	7.42225	5.30319	28160	70	271	5	1.84502	0.81747	125|1544|1576|2944|2950	ADH1B|CYP1A2|CYP3A4|GSTM1|GSTP1	-2.84392
ko00982:Drug metabolism - cytochrome P450	0.000578035	-3.23805	7.42225	5.30319	28160	70	271	5	1.84502	0.81747	125|1544|1576|2944|2950	ADH1B|CYP1A2|CYP3A4|GSTM1|GSTP1	-2.84392
hsa00380:Tryptophan metabolism	0.000583764	-3.23376	10.3911	5.85892	28160	40	271	4	1.47601	0.732541	217|1543|1544|1545	ALDH2|CYP1A1|CYP1A2|CYP1B1	-2.84235
ko00380:Tryptophan metabolism	0.000583764	-3.23376	10.3911	5.85892	28160	40	271	4	1.47601	0.732541	217|1543|1544|1545	ALDH2|CYP1A1|CYP1A2|CYP1B1	-2.84235
ko04975:Fat digestion and absorption	0.00064202	-3.19245	10.1377	5.77173	28160	41	271	4	1.47601	0.732541	338|4547|5319|5320	APOB|MTTP|PLA2G1B|PLA2G2A	-2.80238
ko04918:Thyroid hormone synthesis	0.000745734	-3.12742	7.02104	5.11234	28160	74	271	5	1.84502	0.81747	3309|5578|5579|7184|50506	HSPA5|PRKCA|PRKCB|HSP90B1|DUOX2	-2.73869
hsa04975:Fat digestion and absorption	0.000770687	-3.11312	9.66618	5.60601	28160	43	271	4	1.47601	0.732541	338|4547|5319|5320	APOB|MTTP|PLA2G1B|PLA2G2A	-2.72573
ko04971:Gastric acid secretion	0.000792801	-3.10084	6.92743	5.06683	28160	75	271	5	1.84502	0.81747	760|1080|5578|5579|7430	CA2|CFTR|PRKCA|PRKCB|EZR	-2.71478
hsa04971:Gastric acid secretion	0.000842049	-3.07466	6.83628	5.02216	28160	76	271	5	1.84502	0.81747	760|1080|5578|5579|7430	CA2|CFTR|PRKCA|PRKCB|EZR	-2.68994
hsa04612:Antigen processing and presentation	0.000893541	-3.04889	6.7475	4.97828	28160	77	271	5	1.84502	0.81747	1508|3309|3320|3458|7124	CTSB|HSPA5|HSP90AA1|IFNG|TNF	-2.66681
ko04612:Antigen processing and presentation	0.000893541	-3.04889	6.7475	4.97828	28160	77	271	5	1.84502	0.81747	1508|3309|3320|3458|7124	CTSB|HSPA5|HSP90AA1|IFNG|TNF	-2.66681
hsa04918:Thyroid hormone synthesis	0.00100351	-2.99848	6.57667	4.89282	28160	79	271	5	1.84502	0.81747	3309|5578|5579|7184|50506	HSPA5|PRKCA|PRKCB|HSP90B1|DUOX2	-2.61772
ko04961:Endocrine and other factor-regulated calcium reabsorption	0.00108086	-2.96623	8.84353	5.30498	28160	47	271	4	1.47601	0.732541	2099|3816|5578|5579	ESR1|KLK1|PRKCA|PRKCB	-2.58679
ko04925:Aldosterone synthesis and secretion	0.00118689	-2.92559	6.33606	4.77004	28160	82	271	5	1.84502	0.81747	185|3283|3284|5578|5579	AGTR1|HSD3B1|HSD3B2|PRKCA|PRKCB	-2.54745
hsa04723:Retrograde endocannabinoid signaling	0.00121224	-2.91641	4.35557	4.28723	28160	167	271	7	2.58303	0.963601	1432|4541|5578|5579|5594|5599|5743	MAPK14|ND6|PRKCA|PRKCB|MAPK1|MAPK8|PTGS2	-2.53958
hsa04146:Peroxisome	0.00125319	-2.90198	6.25973	4.73046	28160	83	271	5	1.84502	0.81747	1610|3417|4843|6647|7498	DAO|IDH1|NOS2|SOD1|XDH	-2.52775
ko04146:Peroxisome	0.00125319	-2.90198	6.25973	4.73046	28160	83	271	5	1.84502	0.81747	1610|3417|4843|6647|7498	DAO|IDH1|NOS2|SOD1|XDH	-2.52775
hsa04961:Endocrine and other factor-regulated calcium reabsorption	0.00136447	-2.86504	8.31292	5.10178	28160	50	271	4	1.47601	0.732541	2099|3816|5578|5579	ESR1|KLK1|PRKCA|PRKCB	-2.4921
ko04970:Salivary secretion	0.00179656	-2.74556	5.77286	4.47049	28160	90	271	5	1.84502	0.81747	153|154|3778|5578|5579	ADRB1|ADRB2|KCNMA1|PRKCA|PRKCB	-2.37648
hsa05414:Dilated cardiomyopathy	0.00179656	-2.74556	5.77286	4.47049	28160	90	271	5	1.84502	0.81747	153|7040|7124|7137|7139	ADRB1|TGFB1|TNF|TNNI3|TNNT2	-2.37648
ko05414:Dilated cardiomyopathy	0.00179656	-2.74556	5.77286	4.47049	28160	90	271	5	1.84502	0.81747	153|7040|7124|7137|7139	ADRB1|TGFB1|TNF|TNNI3|TNNT2	-2.37648
hsa00480:Glutathione metabolism	0.00181829	-2.74034	7.69714	4.85583	28160	54	271	4	1.47601	0.732541	2944|2950|3417|4953	GSTM1|GSTP1|IDH1|ODC1	-2.37382
ko00480:Glutathione metabolism	0.00181829	-2.74034	7.69714	4.85583	28160	54	271	4	1.47601	0.732541	2944|2950|3417|4953	GSTM1|GSTP1|IDH1|ODC1	-2.37382
hsa04970:Salivary secretion	0.00217528	-2.66248	5.5272	4.33392	28160	94	271	5	1.84502	0.81747	153|154|3778|5578|5579	ADRB1|ADRB2|KCNMA1|PRKCA|PRKCB	-2.29724
hsa04713:circadian entrainment	0.00284805	-2.54545	5.19557	4.14309	28160	100	271	5	1.84502	0.81747	2353|2902|5578|5579|5594	FOS|GRIN1|PRKCA|PRKCB|MAPK1	-2.18147
hsa04925:aldosterone synthesis and secretion	0.00310243	-2.5083	5.0937	4.08286	28160	102	271	5	1.84502	0.81747	185|3283|3284|5578|5579	AGTR1|HSD3B1|HSD3B2|PRKCA|PRKCB	-2.14558
hsa00052:Galactose metabolism	0.00324628	-2.48861	10.0559	4.97295	28160	31	271	3	1.10701	0.635586	3099|8972|57016	HK2|MGAM|AKR1B10	-2.12842
ko00052:Galactose metabolism	0.00324628	-2.48861	10.0559	4.97295	28160	31	271	3	1.10701	0.635586	3099|8972|57016	HK2|MGAM|AKR1B10	-2.12842
hsa00830:Retinol metabolism	0.00358491	-2.44552	6.39455	4.29214	28160	65	271	4	1.47601	0.732541	125|1543|1544|1576	ADH1B|CYP1A1|CYP1A2|CYP3A4	-2.08783
ko00830:Retinol metabolism	0.00358491	-2.44552	6.39455	4.29214	28160	65	271	4	1.47601	0.732541	125|1543|1544|1576	ADH1B|CYP1A1|CYP1A2|CYP3A4	-2.08783
ko04390:Hippo signaling pathway	0.00385683	-2.41377	4.0485	3.73936	28160	154	271	6	2.21402	0.893809	595|2932|4609|5054|5590|7040	CCND1|GSK3B|MYC|SERPINE1|PRKCZ|TGFB1	-2.05732
hsa00010:Glycolysis / Gluconeogenesis	0.0039983	-2.39812	6.20367	4.20363	28160	67	271	4	1.47601	0.732541	125|217|3099|3939	ADH1B|ALDH2|HK2|LDHA	-2.04416
ko00010:Glycolysis / Gluconeogenesis	0.0039983	-2.39812	6.20367	4.20363	28160	67	271	4	1.47601	0.732541	125|217|3099|3939	ADH1B|ALDH2|HK2|LDHA	-2.04416
hsa00350:Tyrosine metabolism	0.00459506	-2.33771	8.90669	4.61381	28160	35	271	3	1.10701	0.635586	125|1312|4282	ADH1B|COMT|MIF	-1.98621
ko00350:Tyrosine metabolism	0.00459506	-2.33771	8.90669	4.61381	28160	35	271	3	1.10701	0.635586	125|1312|4282	ADH1B|COMT|MIF	-1.98621
ko04724:Glutamatergic synapse	0.00498385	-2.30244	4.55752	3.75181	28160	114	271	5	1.84502	0.81747	2902|5530|5578|5579|5594	GRIN1|PPP3CA|PRKCA|PRKCB|MAPK1	-1.95217
hsa04724:Glutamatergic synapse	0.00555806	-2.25508	4.44066	3.6762	28160	117	271	5	1.84502	0.81747	2902|5530|5578|5579|5594	GRIN1|PPP3CA|PRKCA|PRKCB|MAPK1	-1.90603
hsa04390:Hippo signaling pathway	0.0069314	-2.15918	3.58315	3.36923	28160	174	271	6	2.21402	0.893809	595|2932|4609|5054|5590|7040	CCND1|GSK3B|MYC|SERPINE1|PRKCZ|TGFB1	-1.81136
hsa02010:ABC transporters	0.0087271	-2.05913	7.08487	3.98178	28160	44	271	3	1.10701	0.635586	1080|5243|9429	CFTR|ABCB1|ABCG2	-1.71374
ko02010:ABC transporters	0.0087271	-2.05913	7.08487	3.98178	28160	44	271	3	1.10701	0.635586	1080|5243|9429	CFTR|ABCB1|ABCG2	-1.71374
hsa05322:Systemic lupus erythematosus	0.00942672	-2.02564	3.90645	3.31189	28160	133	271	5	1.84502	0.81747	959|1991|3458|3586|7124	CD40LG|ELANE|IFNG|IL10|TNF	-1.68267
ko05322:Systemic lupus erythematosus	0.00942672	-2.02564	3.90645	3.31189	28160	133	271	5	1.84502	0.81747	959|1991|3458|3586|7124	CD40LG|ELANE|IFNG|IL10|TNF	-1.68267
hsa04216:Ferroptosis	0.00986327	-2.00598	6.77683	3.86531	28160	46	271	3	1.10701	0.635586	2152|3162|7157	F3|HMOX1|TP53	-1.66421
